# Supplementary material for: The Transcription and Translation Landscapes during Human Cytomegalovirus Infection Reveal Novel Host-Pathogen Interactions
Source: PLoS Pathog. 2015 Nov 24;11(11):e1005288. doi: 10.1371/journal.ppat.1005288 (PMC4658056; doi:10.1371/journal.ppat.1005288)
Supplement: S1 Table — (XLSX) [file ppat.1005288.s019.xlsx]

## Sheet: Sheet1
					Footprints (RPKM)							footprints (Ratio to mock )						MRNA (RPKM)							mRNA (Ratio to mock )
refseq_name	ucsc_transcript_name	filter_change >3 fold, rpkm>3 at footprints	Expression cluster (figure 2A)	TE cluster (Figure 3B)	uninfected_ (fp)	5hr_(fp)	12hr_(fp)	24hr_(fp)	72hr_ (fp)	5hr_UV_(fp)	ifn_(fp)	5hr_(fp)	12hr_(fp)	24hr_(fp)	72hr_ (fp)	5hr_UV_(fp)	ifn_(fp)	uninfected_ (mrna)	5hr_(mrna)	12hr_(mrna)	24hr_(mrna)	72hr_ (mrna)	5hr_UV_(mrna)	ifn_(mrna)	5hr_(mrna)	12hr_(mrna)	24hr_(mrna)	72hr_ (mrna)	5hr_UV_(mrna)	ifn_(mrna)
A1BG	uc002qsd.3	FALSE	-	-	16.4368	11.6002	9.08659	10.0209	9.70691	17.7161	7.5775	0.705749	0.552824	0.609669	0.590564	1.07783	0.461013	5.74518	6.72996	4.04147	5.27796	9.90065	4.58615	4.12345	1.17141	0.703459	0.918677	1.72328	0.798263	0.717728
A2M	uc001qvk.1	TRUE	3	-	8.64161	10.2461	9.09436	2.7274	1.56435	9.43982	9.95934	1.18567	1.05239	0.31562	0.181035	1.09237	1.15248	12.4647	18.2531	12.6558	5.65221	1.61146	14.1918	11.9997	1.46437	1.01533	0.45346	0.129289	1.13855	0.962692
A4GALT	uc003bdb.2	TRUE	2	-	9.26522	10.4844	14.1041	16.06	31.662	10.0733	9.92542	1.13158	1.52226	1.73336	3.41727	1.08721	1.07125	7.87037	10.7619	15.2231	20.6172	29.2072	8.64202	9.04499	1.36739	1.93421	2.61957	3.71101	1.09804	1.14924
AAAS	uc001scr.3	TRUE	4	-	13.2475	9.59657	12.8793	37.5436	31.1112	11.7417	11.7883	0.72441	0.972206	2.83401	2.34846	0.886339	0.889855	15.4307	13.2679	12.0289	29.9536	40.8671	9.44999	13.0154	0.859836	0.779545	1.94116	2.64842	0.612417	0.843476
AACS	uc001uhc.2	TRUE	2	-	8.61491	10.8687	26.9889	18.3216	41.5096	13.0046	7.24105	1.26161	3.13279	2.12672	4.8183	1.50954	0.840527	9.89007	15.5492	22.8546	15.0192	28.2259	12.5388	8.7635	1.5722	2.31085	1.5186	2.85394	1.26782	0.886092
AADAT	uc003isr.2	TRUE	1	5	1.21154	0.908661	4.30333	5.9622	10.0557	0.485017	0.963707	0.750024	3.55173	4.92084	8.29932	0.400379	0.795455	4.74065	4.63585	7.31173	7.43098	10.3187	4.03065	2.76931	0.977895	1.54234	1.56749	2.17663	0.850235	0.584171
AAGAB	uc002aqk.3	TRUE	2	-	44.2197	48.7377	47.0989	106.034	35.0379	36.0407	45.9677	1.10217	1.06511	2.39788	0.792359	0.815038	1.03953	19.5402	23.8759	21.1347	40.7597	21.5089	13.6126	19.821	1.22189	1.0816	2.08594	1.10075	0.696649	1.01437
AAK1	uc002sfp.2	FALSE	-	-	7.09485	7.1664	9.84488	14.8556	12.6905	6.80954	9.95511	1.01009	1.3876	2.09385	1.78868	0.959787	1.40314	6.84782	3.46343	6.98172	6.11748	4.73585	2.89407	5.45865	0.505778	1.01955	0.893349	0.691589	0.422636	0.79714
AAMP	uc002vhk.2	TRUE	2	-	54.3472	61.475	106.224	140.305	117.567	90.0007	43.8551	1.13115	1.95454	2.58165	2.16325	1.65603	0.806944	37.2395	57.1802	72.0399	97.1526	84.1085	50.2554	29.2595	1.53547	1.9345	2.60886	2.25858	1.34952	0.785712
AARS	uc002eyn.1	TRUE	6	-	79.3732	47.1184	41.5028	96.5326	171.033	49.9394	52.9618	0.593632	0.522883	1.21619	2.1548	0.629173	0.667251	90.3878	31.786	32.1917	69.7623	107.965	27.6549	45.5955	0.351663	0.356152	0.771812	1.19446	0.305959	0.504444
AARS2	uc010jza.1	TRUE	4	-	1.68521	0.734581	2.23644	9.56906	3.8679	0.415163	1.57703	0.435933	1.32708	5.67799	2.29513	0.246402	0.935814	4.08445	1.78487	6.43073	12.8516	6.35566	1.15548	2.35572	0.437005	1.57443	3.14642	1.55605	0.282915	0.576764
AARSD1	uc010whg.1	TRUE	2	-	9.05959	11.464	11.6187	24.4591	16.6568	10.1552	6.12698	1.2654	1.28247	2.69979	1.83857	1.12093	0.676302	8.11241	8.46638	7.96509	12.9071	8.02414	6.51844	5.86851	1.04363	0.981841	1.59102	0.989119	0.803517	0.723402
AASDH	uc003hbn.2	TRUE	4	-	1.85947	1.02659	2.18193	3.91548	3.12577	0.558303	1.76187	0.55211	1.1734	2.10563	1.68096	0.300285	0.94751	3.86499	1.97786	2.66289	3.51056	3.33204	1.12123	2.23058	0.511751	0.688986	0.9083	0.862111	0.290118	0.577135
AASDHPPT	uc001pjc.1	TRUE	2	-	51.6572	50.6103	78.5096	121.293	35.2036	39.5713	35.5896	0.979734	1.51982	2.34804	0.681486	0.766038	0.688959	12.9655	20.6142	26.5329	40.6626	23.6063	14.3666	10.974	1.58992	2.04641	3.13619	1.82069	1.10806	0.846397
AASS	uc003vkb.2	TRUE	2	-	1.42543	2.59891	4.12976	1.77674	6.029	1.76715	3.8727	1.82319	2.89707	1.24644	4.22938	1.23972	2.71675	4.48395	5.51053	8.78979	2.96802	11.4561	5.7563	4.65193	1.22894	1.96026	0.661927	2.55487	1.28375	1.03746
AATF	uc002hni.2	TRUE	2	-	19.3953	28.0027	51.1759	64.4312	54.2962	25.2833	21.4802	1.44379	2.63857	3.322	2.79945	1.30358	1.1075	18.2738	22.9164	38.3009	43.55	26.4227	18.6074	15.7973	1.25406	2.09595	2.38319	1.44594	1.01826	0.86448
ABAT	uc002czc.3	TRUE	7	-	0.941971	2.09803	18.3803	4.66801	13.6033	1.31642	0.721231	2.22715	19.5107	4.95516	14.4399	1.39747	0.765686	0.753217	2.05176	11.0268	3.1721	13.8908	1.50035	0.756973	2.72377	14.6377	4.21098	18.4396	1.99179	1.00499
ABCA1	uc004bcl.2	TRUE	8	-	10.546	7.89081	1.57064	2.40812	3.09923	8.47636	25.0034	0.748226	0.14894	0.22835	0.293882	0.803749	2.37087	16.6842	4.29487	1.52469	2.46496	1.94955	6.50207	16.9814	0.257425	0.0913906	0.147747	0.116855	0.389717	1.01781
ABCA2	uc011mel.1	FALSE	-	-	3.76337	2.27309	3.2618	2.1957	3.09636	3.39773	3.60984	0.604014	0.866728	0.58345	0.822767	0.902845	0.959206	11.5006	8.83632	6.85196	9.01917	4.78565	6.21068	7.70189	0.768335	0.595793	0.784234	0.416126	0.540033	0.669695
ABCA5	uc002jig.2	TRUE	3	-	3.4922	3.92304	2.99213	1.32144	2.0538	3.08251	4.31292	1.12337	0.856806	0.378415	0.588121	0.882689	1.23501	6.73227	6.85607	3.78696	2.50528	4.51427	6.41788	4.93933	1.01839	0.562515	0.372139	0.670548	0.953302	0.733684
ABCA7	uc002lqw.3	TRUE	4	3	0.672628	0.405368	0.451446	0.583683	4.46177	0.550961	0.821478	0.602722	0.671216	0.867785	6.6325	0.819144	1.22126	2.04155	1.1158	1.24954	5.35361	13.6022	0.886344	0.996883	0.546566	0.612074	2.62225	6.6624	0.434181	0.488323
ABCB10	uc001htp.3	FALSE	-	-	2.17693	1.8044	2.33298	4.61585	1.85357	3.51295	3.08475	0.828883	1.07168	2.1203	0.851469	1.61369	1.417	1.72893	3.34229	4.25601	5.22188	2.69603	3.14863	3.47001	1.9331	2.46156	3.02019	1.55934	1.8211	2.00697
ABCB6	uc002vkc.1	TRUE	4	-	5.00957	3.11202	3.31225	9.59683	19.5216	4.13251	3.57993	0.621222	0.661191	1.91568	3.8968	0.824926	0.714624	9.61049	5.63639	6.5369	20.9275	31.0173	4.08959	4.32737	0.586487	0.680188	2.17755	3.22743	0.42554	0.450282
ABCB7	uc004ebz.2	TRUE	2	-	6.7987	7.167	12.5	21.0679	19.0001	5.16897	7.47569	1.05417	1.83857	3.09877	2.79463	0.760291	1.09957	6.29819	6.17117	9.91834	13.6162	14.7667	5.67332	6.28337	0.979832	1.57478	2.1619	2.34458	0.900787	0.997647
ABCB8	uc003wik.3	TRUE	4	-	7.24855	5.02054	4.06999	15.5865	17.1616	6.73917	5.1399	0.69263	0.561496	2.15028	2.36758	0.929727	0.709097	8.92517	7.29459	9.93287	23.9329	22.8706	5.78954	8.32504	0.817307	1.1129	2.68149	2.56246	0.64868	0.932761
ABCC1	uc010bvi.2	FALSE	-	-	15.4023	21.3227	13.0961	15.5095	17.6029	25.6842	19.7825	1.38439	0.850273	1.00696	1.14287	1.66756	1.28439	14.8554	20.8784	20.1565	19.6036	10.1333	19.0148	17.6322	1.40544	1.35685	1.31963	0.682136	1.27999	1.18692
ABCC10	uc003ouy.1	TRUE	4	3	4.64024	2.17779	3.38091	5.8193	14.3921	3.17278	3.45259	0.469339	0.728614	1.25409	3.10155	0.683761	0.74406	8.24369	4.44675	9.31138	10.4477	11.7543	3.87151	5.7056	0.539419	1.12951	1.26735	1.42584	0.46964	0.692122
ABCC3	uc002isl.2	TRUE	3	-	9.01525	8.2501	7.15671	2.90778	4.24656	11.4814	10.923	0.915129	0.793847	0.322548	0.471047	1.27355	1.21162	16.8632	21.772	13.2812	4.04105	4.61693	13.939	10.4601	1.29109	0.787583	0.239642	0.273792	0.826595	0.620293
ABCC4	uc001vmd.3	FALSE	-	-	8.46702	9.1085	7.32516	7.6852	6.46957	6.90247	14.8386	1.07576	0.865142	0.907663	0.764093	0.81522	1.75251	10.3167	11.6692	9.05708	10.2714	5.68995	8.99072	11.4875	1.13109	0.877903	0.995609	0.551531	0.871471	1.11348
ABCC5	uc003fmg.2	TRUE	2	-	1.89196	1.68503	3.19506	6.78155	7.45402	2.47105	1.62666	0.890635	1.68872	3.58427	3.93968	1.30606	0.859782	5.80319	4.89367	9.42967	14.5158	11.2672	3.69794	2.96574	0.843275	1.6249	2.50133	1.94153	0.637231	0.511061
ABCD1	uc004fif.2	FALSE	-	-	5.19174	4.26709	5.44441	7.50239	4.66092	6.58053	10.8608	0.821904	1.04867	1.44505	0.897758	1.2675	2.09192	6.20287	6.15788	7.83913	8.40698	4.29614	5.53464	14.6682	0.992746	1.26378	1.35533	0.69261	0.892271	2.36472
ABCD3	uc001dqn.3	TRUE	1	-	21.3783	23.7753	34.417	61.3469	110.669	15.3739	14.7317	1.11213	1.6099	2.86959	5.17669	0.71914	0.689098	11.3914	13.7194	25.4365	34.4468	49.4602	10.3154	9.86917	1.20436	2.23294	3.0239	4.34185	0.905538	0.866369
ABCD4	uc001xpr.2	FALSE	-	-	7.26202	5.67568	10.6254	16.6544	13.6	7.45148	6.6903	0.78156	1.46314	2.29334	1.87275	1.02609	0.921274	12.43	10.8367	17.6358	27.0264	20.7025	9.97261	9.76136	0.871824	1.41881	2.17428	1.66552	0.802304	0.785309
ABCE1	uc003ijy.2	TRUE	5	-	1.94001	7.90479	4.70873	11.53	12.3588	4.29511	2.26709	4.07445	2.42709	5.943	6.37022	2.2139	1.16859	2.99713	8.30891	6.19665	14.7005	16.0639	6.80617	1.72731	2.77224	2.0675	4.90475	5.35961	2.27086	0.576336
ABCF2	uc003wjo.1	TRUE	2	-	10.3539	14.6066	20.8284	33.6455	27.4968	14.3576	7.83547	1.41073	2.01164	3.24953	2.65569	1.38668	0.756768	14.3581	21.2339	31.0084	44.3988	27.0286	18.7254	12.0867	1.47888	2.15964	3.09224	1.88246	1.30417	0.841804
ABCF3	uc003fmz.2	TRUE	2	-	19.5569	15.4049	26.1982	43.8046	27.1599	19.0214	14.3259	0.787697	1.33959	2.23985	1.38876	0.972618	0.732524	20.2706	18.1573	31.2274	42.9648	30.9707	16.6494	15.3831	0.895746	1.54052	2.11956	1.52786	0.821359	0.758887
ABCG1	uc002zaq.2	TRUE	1	-	1.20024	0.78689	1.53324	2.07838	16.1439	0.604828	0.283331	0.655641	1.27743	1.73158	13.4496	0.503966	0.236126	1.10163	0.321231	0.883087	1.914	9.1798	0.531109	0.152907	0.291659	0.801633	1.73735	8.33222	0.482157	0.138878
ABCG2	uc003hrg.2	TRUE	1	-	0.8478	0.522531	0.297825	2.15555	3.88632	0.062626	5.45584	0.616383	0.351368	2.54234	4.58358	0.0739781	6.43465	0.361109	0.43286	0.674326	3.23357	6.02684	0.476103	3.8777	1.19864	1.86714	8.95236	16.6855	1.31836	10.7356
ABHD10	uc003dyk.3	TRUE	4	-	24.1127	10.1528	25.7585	45.3192	64.8891	6.63859	9.10515	0.421057	1.06825	1.87947	2.69106	0.275318	0.37761	9.61578	6.25394	11.4683	19.1837	33.723	3.92532	3.61724	0.650387	1.19265	1.99501	3.50702	0.408222	0.376184
ABHD11	uc003tzb.2	TRUE	4	-	9.44631	3.62795	9.3781	17.7241	18.123	4.0776	3.30537	0.384066	0.992779	1.87629	1.91852	0.431666	0.349918	4.79386	2.89631	6.28154	10.0726	16.2324	2.23476	3.32924	0.60418	1.31033	2.10113	3.38603	0.466184	0.694486
ABHD12	uc002wuq.2	FALSE	-	-	52.2942	46.98	77.6639	93.0655	75.9801	63.6218	69.4076	0.898378	1.48513	1.77965	1.45293	1.21661	1.32725	45.3091	58.472	63.773	80.475	86.1341	53.3549	58.0475	1.29051	1.40751	1.77613	1.90103	1.17757	1.28114
ABHD13	uc001vqq.2	TRUE	5	-	10.9911	13.739	42.023	26.4156	15.4683	13.63	17.5812	1.25	3.82333	2.40335	1.40734	1.24009	1.59958	7.5299	13.6064	32.3721	22.7129	25.1314	14.0104	9.8729	1.80698	4.2991	3.01633	3.33751	1.86062	1.31116
ABHD14A	uc003dco.2	FALSE	-	-	17.2405	9.49827	10.6922	17.7663	25.9623	15.951	17.5679	0.550931	0.620183	1.0305	1.50589	0.925208	1.01899	12.424	11.5964	9.427	11.4918	20.7156	10.559	11.4838	0.933387	0.758773	0.924965	1.66737	0.849884	0.924321
ABHD14B	uc011bdy.1	TRUE	8	-	48.9388	32.9716	36.3018	13.8944	23.0066	50.6063	40.6355	0.673733	0.741781	0.283915	0.470111	1.03407	0.830333	27.378	20.0451	15.2254	4.90102	8.67813	18.3655	20.4022	0.732162	0.556119	0.179016	0.316977	0.670814	0.745206
ABHD15	uc002hed.1	TRUE	4	-	3.20478	0.686741	2.50895	3.63951	4.04042	1.23165	1.74802	0.214311	0.782884	1.13565	1.26074	0.384336	0.545457	5.90419	3.03846	5.03942	8.09986	8.19621	2.57017	3.27408	0.514636	0.853535	1.37188	1.3882	0.435321	0.554542
ABHD2	uc002bnk.2	FALSE	-	-	38.7694	38.0628	26.8958	63.635	45.0598	28.907	25.7933	0.981775	0.69374	1.64137	1.16225	0.745616	0.665303	14.4198	13.517	11.6689	26.5348	14.4232	9.68796	10.8305	0.937395	0.80923	1.84017	1.00024	0.671855	0.75109
ABHD3	uc002ktl.2	TRUE	7	-	4.61869	7.5579	40.4275	60.3202	86.9482	7.16068	3.3006	1.63636	8.75284	13.0598	18.8249	1.55036	0.714624	2.14721	6.42675	25.6548	35.1337	75.3714	4.64722	2.22152	2.99298	11.9475	16.3618	35.1005	2.16426	1.03461
ABHD4	uc001wgm.2	FALSE	-	-	61.1883	28.5799	46.5723	72.4913	76.6669	27.3382	28.0648	0.467081	0.761131	1.18472	1.25297	0.446789	0.458663	27.637	9.54056	21.1661	27.1541	28.7536	9.298	11.6118	0.345212	0.765861	0.982526	1.0404	0.336435	0.420157
ABHD5	uc003cmx.2	TRUE	5	-	17.1432	32.3133	68.1512	54.2044	52.2451	29.2687	26.0378	1.8849	3.97539	3.16184	3.04755	1.7073	1.51884	11.6502	27.2985	41.3749	37.4566	61.2333	23.818	16.546	2.34317	3.55141	3.21508	5.25594	2.04442	1.42023
ABHD6	uc003djs.3	TRUE	1	-	8.17944	4.34535	11.0894	18.1426	22.2357	5.28009	3.9468	0.531258	1.35576	2.21806	2.71847	0.645537	0.482533	4.34406	4.00685	9.36681	17.8157	26.2106	3.11922	2.46381	0.922374	2.15621	4.10109	6.03355	0.718048	0.567177
ABHD8	uc002ngb.3	TRUE	4	-	7.42501	2.88209	5.80013	12.4265	13.7953	3.00606	4.00447	0.388168	0.781163	1.67359	1.85793	0.404864	0.539328	11.9367	7.46875	9.95515	15.4121	35.9626	4.6693	5.98677	0.625702	0.834	1.29116	3.01277	0.391178	0.50155
ABI1	uc001isy.2	FALSE	-	-	39.3227	44.676	64.1618	66.2803	42.9524	42.6548	44.209	1.13614	1.63167	1.68555	1.09231	1.08474	1.12426	22.2982	31.5018	49.6555	45.6669	37.2095	29.7485	27.272	1.41275	2.22688	2.048	1.66872	1.33412	1.22305
ABI2	uc002uzz.2	TRUE	4	-	15.7169	14.1867	9.39017	28.2476	17.4359	15.0792	14.0387	0.902642	0.597461	1.79728	1.10938	0.959427	0.893224	18.7714	15.1899	14.7707	24.1718	21.5475	12.9831	14.9015	0.809202	0.786873	1.28769	1.14789	0.691644	0.793841
ABI3BP	uc003dun.2	TRUE	3	-	2.29521	3.00753	5.66254	2.74138	0.848147	3.76525	4.64386	1.31034	2.46705	1.19439	0.369557	1.64046	2.02324	1.44221	2.99574	5.06293	1.79632	0.668541	5.58391	2.52196	2.07712	3.51037	1.24552	0.463592	3.87159	1.74863
ABL1	uc004bzw.2	FALSE	-	-	17.9628	9.88711	10.9525	13.5304	7.22093	10.4359	9.46011	0.550425	0.609738	0.753251	0.401998	0.580977	0.526654	28.6047	17.0516	17.1648	18.4643	12.2778	13.385	16.0621	0.596115	0.60007	0.645498	0.429225	0.467934	0.561523
abl2	uc001gmi.3	TRUE	3	-	10.9197	26.266	15.664	15.3412	6.34485	36.2362	10.1416	2.40537	1.43447	1.40492	0.581052	3.31842	0.928749	11.7187	21.8742	12.581	10.6613	4.18441	30.2974	9.22362	1.8666	1.07359	0.909768	0.357078	2.58538	0.78709
ABLIM1	uc010qsg.1	TRUE	4	-	4.82628	4.47174	3.58839	9.78279	13.2295	3.84332	5.66368	0.926542	0.743516	2.02696	2.7411	0.796337	1.1735	7.04412	4.57517	2.43549	5.61493	7.76844	3.098	4.323	0.649506	0.345757	0.797112	1.10283	0.439807	0.613709
ABLIM3	uc003lpy.2	FALSE	-	-	4.0656	1.9722	2.378	1.91787	2.84165	4.3226	3.93146	0.485108	0.584919	0.471746	0.698957	1.06321	0.967007	8.13413	6.45681	3.5115	3.17974	6.12779	6.494	6.88897	0.793794	0.431706	0.390921	0.753346	0.798367	0.846923
ABR	uc002fsd.2	FALSE	-	-	17.9306	17.5614	26.082	26.3588	25.912	21.6866	12.9001	0.979407	1.4546	1.47004	1.44512	1.20947	0.719445	27.647	41.8994	32.6866	28.9401	26.9728	40.1018	19.3592	1.51551	1.18228	1.04677	0.975611	1.45049	0.700229
ABT1	uc003nii.2	TRUE	2	-	20.0383	20.4212	44.9276	48.9364	38.106	22.6516	10.7119	1.01911	2.24208	2.44214	1.90165	1.13042	0.534576	9.12789	16.9212	28.6463	34.9446	28.4189	12.762	7.75424	1.85378	3.1383	3.8283	3.11339	1.39813	0.849513
ABTB1	uc003ejt.2	TRUE	6	-	16.3118	6.27378	7.09451	13.0282	21.13	6.37222	6.08911	0.384621	0.434935	0.798703	1.29538	0.390656	0.373299	20.9781	9.75246	9.87213	19.0649	27.1683	7.08788	9.87672	0.46489	0.470595	0.908801	1.29508	0.337874	0.470813
ABTB2	uc001mvl.1	TRUE	1	-	1.5743	1.19343	5.48876	5.25034	10.1842	1.51258	2.02453	0.758084	3.48631	3.33488	6.46866	0.960795	1.28596	2.69266	3.11163	10.897	10.2093	14.0999	2.03736	2.15118	1.15559	4.04681	3.79143	5.23625	0.756645	0.798915
ACAA1	uc003cht.2	FALSE	-	-	29.4502	17.7107	22.3384	34.3647	31.5152	24.5033	27.6734	0.601379	0.758516	1.16687	1.07012	0.832027	0.939669	23.8779	21.9273	19.3148	35.2128	38.2656	21.6231	25.1517	0.918309	0.8089	1.4747	1.60255	0.90557	1.05334
ACAA2	uc002ldw.3	TRUE	4	-	15.8791	18.9104	15.9807	18.3674	35.4172	14.3789	11.1777	1.19089	1.0064	1.1567	2.23042	0.905523	0.703923	12.3317	16.1317	8.25502	13.8503	29.8211	16.1019	11.6453	1.30815	0.669415	1.12314	2.41823	1.30573	0.944338
ACACA	uc002hno.2	TRUE	4	-	5.00161	3.80907	3.19724	6.59157	13.7618	2.95813	4.29865	0.761574	0.639249	1.31788	2.75144	0.591445	0.859457	18.1997	11.0916	9.01795	13.9409	16.0029	8.33148	11.8697	0.609444	0.495504	0.765999	0.879298	0.457785	0.652194
ACAD10	uc009zvx.2	TRUE	4	-	1.60002	2.04882	1.78218	2.8364	4.03445	1.08735	3.3087	1.28048	1.11384	1.77268	2.5214	0.679605	2.06784	5.62047	4.11321	3.72712	5.71642	7.56936	2.58096	4.36545	0.731831	0.663139	1.01707	1.34674	0.459217	0.776709
ACAD8	uc001qhk.2	TRUE	4	-	10.9636	7.80903	22.0427	19.616	33.9316	5.56501	6.33014	0.71227	2.01052	1.78918	3.09491	0.507593	0.577381	8.58961	7.70441	19.1487	15.8128	31.5613	5.23307	4.66489	0.896946	2.22927	1.84091	3.67433	0.609237	0.54309
ACAD9	uc003ela.3	TRUE	4	-	14.4449	12.8973	10.9945	31.9496	34.1681	15.3986	13.9426	0.892862	0.761132	2.21181	2.36539	1.06602	0.965221	16.0676	13.7154	13.286	30.58	34.1843	13.6576	15.019	0.853606	0.826885	1.9032	2.12752	0.85001	0.934735
ACADM	uc009wbp.2	TRUE	5	-	18.9808	33.57	38.1152	75.9034	148.663	22.1168	19.9703	1.76862	2.00808	3.99893	7.83222	1.16522	1.05213	11.5009	22.2133	20.0672	33.5981	84.7002	19.1295	12.615	1.93144	1.74484	2.92134	7.36462	1.6633	1.09687
ACADS	uc001tza.3	TRUE	4	-	9.69011	5.52234	8.56503	21.6542	29.5567	10.5115	8.77557	0.569899	0.883895	2.23466	3.05018	1.08476	0.905623	6.86855	6.96398	8.04817	16.8955	40.9758	4.12448	7.22362	1.01389	1.17174	2.45981	5.96564	0.600494	1.05169
ACADSB	uc001lhb.2	TRUE	2	-	11.7177	13.6542	28.2679	24.0208	41.8155	12.7849	11.2629	1.16526	2.41239	2.04994	3.56854	1.09107	0.961188	5.12282	8.08699	11.6709	8.0958	18.8664	6.2969	3.32709	1.57861	2.27819	1.58033	3.68276	1.22918	0.649471
ACADVL	uc002gev.2	FALSE	-	-	44.5844	48.854	90.393	88.9769	68.7008	60.4343	53.0681	1.09576	2.02745	1.99569	1.54091	1.3555	1.19028	83.2585	106.339	98.7926	112.234	123.416	91.0422	85.9211	1.27721	1.18658	1.34802	1.48233	1.09349	1.03198
ACAN	uc010upo.1	TRUE	8	-	4.47101	3.92909	1.91605	0.896488	0.443741	4.38772	4.83836	0.878796	0.428563	0.200529	0.0992687	0.981372	1.08216	5.5428	4.29996	5.85397	1.63001	0.541479	4.99911	7.13822	0.775779	1.05614	0.29409	0.0977068	0.901913	1.28783
ACAP2	uc003fun.3	FALSE	-	-	25.6559	27.9432	29.6123	49.8893	48.1662	23.7019	28.0843	1.08915	1.15421	1.94455	1.87739	0.923839	1.09465	18.0266	15.3183	18.8742	17.5925	18.9523	14.1179	11.2655	0.849759	1.04702	0.975914	1.05135	0.78317	0.624936
ACAP3	uc001aeb.2	FALSE	-	-	9.04304	6.21004	6.06632	8.41308	6.11918	8.19761	5.33572	0.686724	0.670831	0.930338	0.676676	0.906511	0.59004	23.1362	20.7718	13.8593	22.6276	35.011	14.5919	13.2674	0.897805	0.599035	0.978016	1.51326	0.630699	0.573452
ACAT1	uc001pjy.2	TRUE	4	-	59.1841	57.5766	37.9342	94.9421	142.772	50.7814	61.5535	0.97284	0.640953	1.60418	2.41233	0.858025	1.04004	37.6955	43.4482	19.4862	55.4566	95.7154	39.999	43.0009	1.15261	0.516938	1.47117	2.53917	1.06111	1.14074
ACAT2	uc010kjy.2	TRUE	1	-	31.0511	18.8255	30.6335	74.0897	422.303	19.1268	20.4721	0.606276	0.986553	2.38605	13.6002	0.61598	0.659307	17.3213	14.5607	14.6082	47.218	385.546	12.723	19.9677	0.840625	0.843366	2.72599	22.2583	0.734531	1.15278
ACBD3	uc001hpy.2	FALSE	-	-	65.3185	88.9747	136.035	85.2777	102.646	79.9384	61.2861	1.36217	2.08263	1.30557	1.57146	1.22382	0.938266	23.986	33.1384	56.0775	24.5834	30.5379	29.7219	20.7203	1.38157	2.33792	1.02491	1.27315	1.23914	0.863852
ACBD4	uc002iif.2	TRUE	6	-	2.68815	1.76853	0.646117	4.01686	3.74583	0.407804	3.49536	0.657911	0.240385	1.49426	1.39344	0.151736	1.30027	5.44083	2.41618	0.908447	3.60473	5.47998	1.92409	4.49766	0.444093	0.166984	0.662539	1.0072	0.35365	0.826652
ACBD5	uc010qdp.1	TRUE	2	-	14.101	12.2264	25.4359	40.8215	33.5004	12.9216	24.1187	0.867057	1.80383	2.89492	2.37574	0.916363	1.71042	7.66764	9.08159	14.9753	21.4919	16.2619	10.5906	13.5967	1.1844	1.95304	2.80291	2.12083	1.3812	1.77325
ACBD6	uc001gog.2	TRUE	4	-	29.4638	32.5704	20.9988	57.0929	67.8263	32.3977	26.7647	1.10544	0.712699	1.93773	2.30202	1.09958	0.908392	29.6098	27.7715	18.2098	37.2554	46.1381	25.9584	24.4289	0.937916	0.614993	1.25821	1.5582	0.876683	0.825029
ACCN2	uc001rvv.2	FALSE	-	-	2.75727	2.72483	3.17633	2.20167	2.81691	4.65394	3.1018	0.988232	1.15198	0.798503	1.02163	1.68785	1.12495	4.16219	2.74652	2.11863	2.86822	3.8667	2.13494	3.13681	0.659883	0.509031	0.689122	0.929008	0.512948	0.753651
ACD	uc002etq.3	TRUE	2	-	11.4226	7.02423	15.3591	34.0593	45.3852	10.9884	7.03288	0.614944	1.34462	2.98173	3.97325	0.961987	0.615701	8.04363	8.3244	13.3859	23.5039	33.8396	6.29132	7.04776	1.03491	1.66416	2.92203	4.20696	0.782152	0.876194
ACE	uc002jau.1	FALSE	-	-	3.28915	2.49258	2.77471	3.18549	4.51399	4.53574	3.38277	0.757825	0.843598	0.968484	1.37238	1.37899	1.02846	4.46287	3.95198	4.49608	4.72144	3.19889	3.34737	4.13682	0.885525	1.00744	1.05794	0.716785	0.750055	0.926942
ACER3	uc009yum.1	TRUE	5	-	15.0735	27.0676	66.3701	63.8714	58.0334	25.6948	38.8595	1.7957	4.40308	4.23731	3.85001	1.70463	2.57799	5.11882	10.049	20.6102	13.9649	22.5767	10.0818	7.05023	1.96314	4.0263	2.72811	4.41046	1.96953	1.37731
ACHE	uc003uxe.2	TRUE	7	-	0.069236	0.034618	0.42158	0.864906	4.89084	0.133042	0.194481	0.500721	6.08169	12.4756	70.5398	1.92024	2.80635	0.113485	0.194229	0.522444	2.20985	8.98807	0.134584	0.156005	1.71087	4.60047	19.4563	79.1316	1.18576	1.37435
ACIN1	uc001wit.3	FALSE	-	-	18.5202	23.6004	44.1395	51.5427	38.4146	21.776	19.8651	1.27431	2.38332	2.78305	2.0742	1.1758	1.07262	33.84	32.9183	49.1044	48.566	25.7715	26.3296	30.3203	0.972764	1.45108	1.43517	0.761569	0.778062	0.89599
ACLY	uc002hyg.2	TRUE	2	-	46.5282	62.5663	67.9249	108.105	337	83.0706	47.2882	1.3447	1.45986	2.32342	7.2429	1.78538	1.01633	54.8904	68.3209	63.074	83.0149	190.652	63.3638	50.9884	1.24468	1.14909	1.51237	3.47331	1.15437	0.928914
ACN9	uc003uoo.3	TRUE	1	-	15.3289	18.0783	23.5329	63.0807	64.8398	13.7778	14.4523	1.17936	1.5352	4.11513	4.22988	0.89881	0.942811	3.57311	6.26684	6.48708	24.5069	40.4068	4.60525	3.14239	1.75387	1.81551	6.85854	11.3083	1.28886	0.87946
ACO1	uc003zqw.3	TRUE	4	-	34.8904	40.0427	28.3694	41.1085	104.774	39.7699	35.5885	1.14767	0.8131	1.17822	3.00293	1.13985	1.02001	43.5877	48.5465	19.6487	30.1159	77.9971	34.2833	34.5339	1.11377	0.450787	0.690927	1.78943	0.786537	0.792286
ACO2	uc003bac.2	TRUE	2	-	7.41638	7.50814	10.7327	15.6078	23.7555	7.0727	6.06013	1.01237	1.44716	2.10449	3.20309	0.953659	0.817131	13.5859	15.8863	28.8291	45.2476	59.0638	12.9258	12.4459	1.16932	2.12197	3.33046	4.3474	0.951411	0.916088
ACOT11	uc001cxl.1	TRUE	2	-	0.431664	0.863821	1.31421	6.95662	0.907547	0.20737	0.242373	2.00091	3.04405	16.1123	2.10218	0.480517	0.561587	0.85452	1.21305	1.68807	4.99579	1.14386	0.48948	0.424214	1.41952	1.97535	5.84574	1.33856	0.572863	0.496494
ACOT13	uc003nek.2	TRUE	4	-	46.3218	48.5801	35.6508	178.801	116.4	35.2725	42.4703	1.04875	0.769634	3.85998	2.51286	0.761466	0.916852	18.3091	18.5777	8.59164	56.8293	67.6002	16.225	19.0822	1.01467	0.469258	3.10387	3.69214	0.886171	1.04222
ACOT2	uc001xon.3	TRUE	3	-	8.06757	8.55331	5.48668	3.0689	2.17688	8.6015	16.5637	1.06021	0.680094	0.380407	0.26984	1.06618	2.05311	4.68758	7.92506	3.1515	3.88217	2.78849	9.09916	14.0995	1.69063	0.672314	0.828185	0.594875	1.9411	3.00781
ACOT7	uc001ams.2	TRUE	5	-	14.6434	22.6132	69.0381	115.234	122.124	38.5791	15.0379	1.54426	4.71461	7.86933	8.33986	2.63457	1.02694	12.8989	27.8018	48.1644	79.6679	76.8983	19.7151	18.6911	2.15535	3.73397	6.17629	5.96158	1.52843	1.44905
ACOT8	uc002xqa.1	FALSE	-	-	16.759	9.1229	10.6984	17.4976	27.0927	14.6736	9.10641	0.54436	0.63837	1.04407	1.6166	0.875561	0.543376	14.2002	12.8288	8.48948	17.8764	42.2595	9.483	12.8177	0.903427	0.597846	1.25888	2.97597	0.66781	0.902646
ACOT9	uc004dao.2	FALSE	-	-	31.9907	48.62	26.5161	56.0848	61.7058	40.9203	42.8298	1.51982	0.828871	1.75316	1.92887	1.27913	1.33882	29.8012	33.8183	17.3532	31.5644	44.8373	26.6885	32.5417	1.1348	0.5823	1.05917	1.50455	0.895553	1.09196
ACOX1	uc002jqe.2	FALSE	-	-	23.2861	28.9137	21.0716	36.2148	48.71	26.2262	18.4863	1.24167	0.9049	1.55521	2.0918	1.12626	0.793879	11.9037	9.17626	9.20081	12.2832	15.8516	7.93317	6.26553	0.770874	0.772936	1.03188	1.33165	0.666446	0.526354
ACOX3	uc003glc.3	FALSE	-	-	7.98516	10.0577	11.042	13.4295	15.6004	15.2856	8.04301	1.25954	1.38281	1.6818	1.95367	1.91424	1.00725	9.18209	10.4971	10.3854	10.3286	14.1492	11.2476	6.58737	1.14322	1.13104	1.12486	1.54094	1.22495	0.717418
ACP1	uc002qwf.2	TRUE	5	-	46.0292	74.2478	117.084	196.316	103.256	47.4702	44.2748	1.61306	2.54369	4.26503	2.24327	1.03131	0.961884	15.781	25.1489	32.6441	72.0692	70.5034	23.465	18.2526	1.59361	2.06857	4.56681	4.46759	1.48692	1.15662
ACP2	uc001nei.2	TRUE	4	-	32.7671	21.2531	24.7084	58.2951	71.7508	32.1647	44.3723	0.648611	0.754062	1.77907	2.18972	0.981615	1.35417	20.9259	15.5529	21.0362	47.7061	46.1404	15.3851	31.0677	0.743239	1.00527	2.27976	2.20494	0.735222	1.48466
ACP5	uc002msj.3	TRUE	8	-	32.8876	15.4493	22.4075	9.93964	4.8485	21.023	26.7309	0.469762	0.681336	0.302232	0.147429	0.639238	0.812796	12.9662	13.7572	10.4729	5.8071	3.42785	10.795	14.6335	1.061	0.807703	0.447867	0.264373	0.832546	1.12859
ACP6	uc001epr.2	TRUE	4	4	2.20537	1.40342	1.83117	7.7413	9.22594	3.65993	1.40714	0.636383	0.830332	3.51009	4.18325	1.65952	0.638068	4.9163	2.9384	1.14831	7.28076	11.25	2.6678	3.18214	0.597693	0.233587	1.48093	2.28827	0.542652	0.647269
ACPL2	uc003etv.2	TRUE	3	-	5.8903	5.04247	3.53229	3.54738	1.57525	4.11589	6.26386	0.856067	0.599686	0.602247	0.267444	0.698763	1.06342	5.30163	6.71072	4.51919	3.42043	4.39054	3.63031	5.01054	1.26578	0.852417	0.645172	0.828152	0.68476	0.945095
ACSF2	uc002iqu.2	TRUE	4	-	7.36309	4.96664	4.22964	6.46866	20.843	4.87199	5.69437	0.674536	0.574444	0.878526	2.83071	0.661682	0.77337	8.42515	6.79236	6.01815	7.05135	29.1233	5.26645	6.70147	0.806203	0.714312	0.836943	3.45668	0.625092	0.795415
ACSF3	uc010cig.1	FALSE	-	-	6.15992	4.19567	6.32665	12.5656	8.60821	4.7775	4.25046	0.681129	1.02707	2.03988	1.39745	0.775583	0.690024	8.9427	6.96287	9.07542	14.9791	11.6293	5.14867	6.04009	0.778613	1.01484	1.675	1.30042	0.575745	0.675425
ACSL1	uc003iwu.1	TRUE	5	-	12.532	30.1219	59.3712	52.9707	123.184	29.6023	20.1142	2.4036	4.73755	4.22682	9.82952	2.36213	1.60502	13.3127	32.5827	43.2835	42.8356	87.9331	27.0309	14.2995	2.44748	3.25128	3.21764	6.60518	2.03046	1.07412
ACSL3	uc002vnj.2	FALSE	-	-	48.975	95.8221	76.2198	77.3782	121.76	91.3914	108.075	1.95655	1.5563	1.57995	2.48616	1.86608	2.20674	40.2106	82.0369	63.7517	57.565	80.6716	99.8426	73.2509	2.04018	1.58544	1.43159	2.00623	2.48299	1.82168
ACSL4	uc004eoi.2	TRUE	10	-	23.961	91.2785	47.954	47.2888	50.1426	80.3454	45.7795	3.80945	2.00133	1.97357	2.09267	3.35316	1.91058	12.9427	75.0061	24.9142	20.7173	22.5006	68.5101	23.8713	5.79521	1.92496	1.60069	1.73847	5.29331	1.84437
ACSL5	uc001kzu.2	TRUE	3	-	0.577122	0.865687	0.614971	0.852034	0.072827	0.332697	3.62931	1.49992	1.06557	1.47627	0.126341	0.576549	6.28772	0.684704	0.617833	0.43541	0.410206	0.114686	0.483749	2.82729	0.90235	0.635963	0.599158	0.167619	0.706551	4.12876
ACSS1	uc002wub.2	TRUE	6	-	2.72523	0.495499	1.50855	2.74322	5.07566	1.07116	2.22572	0.181849	0.553566	1.0066	1.86244	0.393074	0.816713	5.82665	0.789745	1.88749	3.36487	7.07396	0.715162	4.81649	0.135555	0.323953	0.577504	1.21407	0.122755	0.826633
ACSS2	uc010gey.2	TRUE	4	-	11.3525	7.91692	10.5508	18.5245	33.2204	7.46296	10.2995	0.697374	0.929381	1.63175	2.92625	0.657387	0.907244	12.9062	10.1421	9.02842	14.2457	34.1827	6.77133	12.0899	0.78583	0.699541	1.10378	2.64853	0.524659	0.936747
ACSS3	uc001szl.1	FALSE	-	-	5.90998	4.1059	2.17811	2.61403	2.58824	2.68971	6.11279	0.694745	0.368558	0.442317	0.437954	0.455121	1.03432	4.66892	3.3633	1.1485	1.45141	2.16563	2.5179	4.48142	0.720365	0.246004	0.310882	0.463851	0.5393	0.959841
ACTA2	uc001kfp.2	TRUE	8	-	253.818	301.354	159.454	23.1909	13.8994	330.363	294.198	1.18728	0.628222	0.0913683	0.0547614	1.30157	1.15909	178.799	182.069	72.2991	8.5397	9.46518	173.564	242.565	1.01829	0.404359	0.0477619	0.052938	0.970719	1.35663
ACTB	uc003sot.3	TRUE	3	-	1989.24	1683.1	1386.24	989.22	824.564	2587.01	1698.72	0.846101	0.696868	0.497284	0.414511	1.3005	0.853954	227.756	272.202	204.893	87.0543	192.798	180.916	199.416	1.19515	0.899617	0.382226	0.846511	0.794341	0.875567
ACTC1	uc001ziu.1	TRUE	9	-	0.291076	22.9944	13.0386	10.6246	1.6754	25.3097	0.164378	78.971	44.7795	36.4889	5.75424	86.9228	0.564875	0.431555	17.4497	7.67711	6.44127	2.49713	15.3187	0.850389	40.4253	17.7855	14.9225	5.78525	35.4885	1.9703
ACTG1	uc002kal.1	TRUE	8	3	750.391	1032.22	274.968	124.131	154.839	1909.58	637.908	1.37558	0.366433	0.165421	0.206345	2.54477	0.850101	529.034	1171.78	328.9	129.401	158.901	591.616	511.581	2.21494	0.621699	0.244599	0.300362	1.11829	0.96701
ACTG2	uc002sjw.2	TRUE	8	-	8.99467	13.1111	15.7031	4.6735	0.16444	23.3489	8.46234	1.45765	1.74581	0.519591	0.0182929	2.59585	0.940818	5.96248	8.08699	4.67417	1.75486	0.631461	6.99942	7.28886	1.35631	0.783935	0.294329	0.105921	1.17391	1.22245
ACTL6A	uc003fjw.2	TRUE	5	-	31.4767	38.2952	50.2841	102.065	122.263	26.0253	36.8399	1.21662	1.5975	3.24254	3.88424	0.826813	1.17039	16.2042	28.0435	29.5292	57.8016	97.3942	25.5141	21.1853	1.73063	1.82232	3.56707	6.01042	1.57454	1.3074
ACTN1	uc001xkm.2	FALSE	-	-	188.538	243.182	130.339	155.455	143.354	277.569	295.724	1.28983	0.691312	0.824528	0.760345	1.47222	1.56851	244.843	269.413	137.562	155.926	79.0326	236.9	380.505	1.10035	0.561838	0.636841	0.322789	0.967561	1.55408
ACTN4	uc002oja.1	FALSE	-	-	131.437	140.984	110.278	159.738	154.062	173.405	171.384	1.07264	0.839016	1.21532	1.17214	1.3193	1.30393	148.108	137.4	135.026	168.791	93.7977	123.714	196.256	0.927703	0.911672	1.13965	0.633307	0.835296	1.32509
ACTR10	uc001xdf.2	FALSE	-	-	53.8309	70.7686	73.0138	114.552	105.759	59.6316	64.0914	1.31465	1.35635	2.12799	1.96464	1.10776	1.19061	35.6494	52.5951	36.6143	65.9074	92.1098	45.8248	37.8662	1.47534	1.02707	1.84877	2.58377	1.28543	1.06218
ACTR1A	uc001kvv.2	TRUE	2	-	67.891	74.758	105.451	212.88	235.871	74.0491	75.0283	1.10115	1.55323	3.13561	3.47426	1.09071	1.10513	47.2873	47.8953	62.2527	94.9417	102.426	38.979	50.5427	1.01286	1.31648	2.00776	2.16603	0.824302	1.06884
ACTR1B	uc002syb.2	FALSE	-	-	50.0618	39.4322	37.1107	40.3118	54.6743	40.869	40.2303	0.787671	0.741298	0.80524	1.09213	0.81637	0.803613	46.7873	49.4948	24.5409	40.5376	61.833	34.0823	39.544	1.05787	0.524521	0.866425	1.32158	0.728453	0.845187
ACTR2	uc002sdp.2	TRUE	3	-	28.5428	57.2829	28.0733	80.4623	21.457	30.0796	36.5503	2.00691	0.983554	2.819	0.751751	1.05384	1.28054	14.8597	21.5653	16.8908	36.9895	5.01842	15.7779	11.8722	1.45126	1.13668	2.48924	0.337725	1.06179	0.798955
ACTR3	uc002tkx.1	TRUE	3	-	103.298	231.059	128.348	284.626	43.5929	152.903	198.032	2.23682	1.24251	2.75539	0.422012	1.48021	1.91709	90.9606	160.984	90.074	147.872	31.2033	139.741	138.348	1.76982	0.990254	1.62567	0.343043	1.53628	1.52096
ACTR5	uc002xjd.2	TRUE	2	-	3.51939	2.99149	7.07181	12.0704	11.8026	3.3814	2.25274	0.850008	2.00936	3.4296	3.35352	0.960793	0.640104	3.41613	3.84581	7.01885	9.75263	16.0961	2.67961	1.94197	1.12578	2.05459	2.85482	4.71169	0.784404	0.568482
ACTR6	uc001thb.1	TRUE	5	-	10.3046	19.633	44.0867	42.6215	36.1336	12.7144	16.3362	1.90526	4.27832	4.13614	3.50653	1.23386	1.58533	5.53896	11.632	19.6966	17.9618	29.9371	10.5422	9.67554	2.10001	3.55596	3.24277	5.40474	1.90327	1.7468
ACTR8	uc003dhd.2	FALSE	-	-	23.8211	17.6263	26.7797	39.2573	24.0777	14.0743	20.5241	0.739947	1.1242	1.648	1.01077	0.590834	0.861591	18.1239	13.0057	19.442	20.8794	12.9647	12.0893	13.1215	0.717602	1.07273	1.15204	0.715337	0.667038	0.72399
ACVR1	uc010fog.2	FALSE	-	-	37.584	40.2007	41.864	42.9023	45.8661	50.8932	46.7481	1.06962	1.11388	1.1415	1.22036	1.35412	1.24383	25.6996	35.5935	37.0009	32.1923	25.0404	41.3595	25.8915	1.38498	1.43974	1.25264	0.974351	1.60934	1.00747
ACVR1B	uc001rzn.2	FALSE	-	-	8.90144	6.32426	13.8084	13.6894	8.34227	15.9966	10.3569	0.710479	1.55125	1.53788	0.937183	1.79707	1.16351	5.2687	5.73915	9.89062	9.02095	7.80888	8.75798	6.74212	1.08929	1.87722	1.71216	1.48212	1.66225	1.27965
ACVR2A	uc002twh.2	FALSE	-	-	8.59411	10.0543	12.7014	10.6127	12.6316	5.05049	7.30848	1.16991	1.47792	1.23488	1.46979	0.587674	0.850407	5.79351	4.51466	7.38503	5.17154	7.51422	3.18755	4.79955	0.779265	1.2747	0.892646	1.297	0.550201	0.828439
ACVR2B	uc003cif.2	TRUE	4	-	0.668823	0.125405	0.636327	0.569663	4.32149	0.401625	0.328593	0.187622	0.95142	0.851762	6.46052	0.600555	0.491376	1.18154	0.426473	0.934197	1.18949	3.78036	0.172574	0.362743	0.361	0.790676	1.00672	3.19932	0.14613	0.307066
ACVRL1	uc001rzk.2	TRUE	3	-	9.1075	5.91564	4.66452	5.79979	3.11201	6.29703	13.095	0.649539	0.512168	0.636819	0.341705	0.691415	1.43782	9.49234	7.66364	3.90224	3.90725	4.61017	4.83244	11.4271	0.807352	0.411099	0.411627	0.485678	0.509093	1.20382
ACY1	uc003dcp.2	FALSE	-	-	22.0849	10.5054	11.3924	18.9134	20.684	17.2308	14.2397	0.475685	0.515846	0.856394	0.936565	0.780207	0.64477	18.552	15.0304	5.96396	13.9987	22.5222	11.0605	14.1062	0.810175	0.321476	0.754568	1.214	0.596192	0.76036
ACYP1	uc001xrg.2	TRUE	1	-	7.73281	10.917	27.0049	48.0416	145.664	8.3037	9.96075	1.41177	3.49222	6.21262	18.8368	1.07383	1.28811	4.00096	3.13045	7.5192	13.1968	36.9504	2.21725	2.60176	0.78243	1.87933	3.29836	9.23519	0.55419	0.650294
ACYP2	uc002rxq.3	TRUE	5	-	19.6298	28.2022	68.5509	79.5527	80.287	40.6444	16.8567	1.4367	3.49217	4.05263	4.09003	2.07054	0.858727	6.37278	13.0793	17.395	22.6422	34.3334	11.1666	7.86165	2.05236	2.72954	3.55292	5.38743	1.75222	1.23363
ADA	uc002xmj.2	TRUE	4	-	10.0722	6.69505	6.31336	22.877	55.1262	12.0681	5.65537	0.664712	0.626817	2.27129	5.47309	1.19816	0.56149	10.4374	8.43465	3.9366	16.7592	50.404	6.57545	6.82515	0.808119	0.377169	1.60568	4.82913	0.629992	0.653916
ADAL	uc010udo.1	TRUE	4	-	2.49614	1.24937	2.79984	6.2793	7.79277	1.26225	1.10648	0.50054	1.12166	2.51554	3.12184	0.5057	0.4433	2.66599	1.87524	2.53592	7.68392	7.41023	1.29213	1.57445	0.703407	0.951216	2.88213	2.77948	0.484692	0.590587
ADAM10	uc002afd.1	FALSE	-	-	70.6381	82.7536	64.1359	93.1049	99.5958	78.1118	87.5909	1.17151	0.907951	1.31805	1.40994	1.1058	1.23999	41.9459	49.3956	46.5455	53.7934	45.492	49.1383	46.5362	1.1776	1.10966	1.28245	1.08454	1.17147	1.10943
ADAM12	uc001ljk.2	TRUE	3	-	17.8554	25.5931	21.9727	6.75668	3.01219	34.1629	20.9535	1.43335	1.23059	0.378415	0.168704	1.91331	1.17351	16.9302	46.5354	27.0877	5.32953	2.35044	44.0877	18.8508	2.74865	1.59995	0.314797	0.138836	2.60407	1.11344
ADAM15	uc001fgr.1	FALSE	-	-	14.8579	12.9082	20.5136	26.123	23.3373	20.4882	24.9166	0.868776	1.38065	1.75818	1.5707	1.37894	1.67699	26.9668	30.1131	36.4837	46.4346	53.9924	25.7454	42.065	1.11668	1.35291	1.72192	2.00218	0.954708	1.55988
ADAM17	uc002qzu.2	FALSE	-	-	13.2391	20.9706	25.664	31.4337	14.6048	16.155	29.0374	1.58399	1.9385	2.3743	1.10315	1.22025	2.19329	12.1782	14.1671	24.085	20.2276	9.0837	14.0515	17.4832	1.16331	1.9777	1.66096	0.745898	1.15382	1.43561
ADAM19	uc003lwz.2	TRUE	10	-	13.2197	35.647	31.2096	16.7513	16.4328	56.1535	30.4981	2.69649	2.36083	1.26715	1.24305	4.24769	2.30701	14.5038	30.5429	20.574	13.279	10.0804	31.9362	24.0377	2.10585	1.41852	0.915551	0.695019	2.20191	1.65733
ADAM33	uc002wit.2	TRUE	8	3	39.9548	25.9648	28.8544	12.6906	2.5124	43.3171	39.6826	0.649854	0.722177	0.317626	0.0628835	1.08415	0.993186	126.387	73.3104	35.4735	25.3956	14.0739	57.7741	80.6609	0.580049	0.280675	0.200936	0.111357	0.457123	0.638208
ADAM9	uc003xmr.2	FALSE	-	-	116.811	133.081	121.318	77.7057	100.566	131.39	153.734	1.13929	1.03858	0.665228	0.860934	1.12481	1.3161	79.0696	141.45	98.6263	51.8267	87.6854	138.933	117.66	1.78893	1.24734	0.655457	1.10896	1.75709	1.48806
ADAMTS1	uc002ymf.2	TRUE	8	-	71.3726	13.7122	8.04116	20.3035	10.7185	13.7503	46.3917	0.192123	0.112666	0.284473	0.150178	0.192656	0.649994	63.9001	13.541	10.477	22.514	7.04596	11.7293	47.4903	0.21191	0.163961	0.352333	0.110267	0.183559	0.743196
ADAMTS12	uc003jia.1	TRUE	8	-	9.00405	8.6711	5.51505	4.93122	3.05691	10.1867	8.55571	0.963022	0.612512	0.547672	0.339511	1.13135	0.950207	13.5702	10.633	3.79255	4.56199	2.18543	8.64677	8.76247	0.783554	0.279481	0.336181	0.161052	0.63719	0.645716
ADAMTS2	uc003mjw.2	TRUE	3	-	26.0391	20.4808	15.9869	10.9076	5.157	28.212	22.6847	0.786542	0.613961	0.418896	0.198052	1.08345	0.871181	38.3805	43.9402	30.6	18.471	6.62809	31.9855	28.1218	1.14486	0.79728	0.481262	0.172696	0.833378	0.732712
ADAMTS4	uc001fyt.3	TRUE	10	-	1.6799	3.5889	1.85982	3.81558	2.50302	13.4014	1.08616	2.13631	1.10709	2.27123	1.48995	7.97707	0.646581	1.20184	3.21398	2.67392	2.43482	1.31502	7.72664	0.883758	2.67408	2.22476	2.02583	1.09416	6.42856	0.73536
ADAMTS5	uc002ymg.2	TRUE	8	3	7.73724	3.22768	1.25447	0.935875	1.03896	4.75065	2.03079	0.417169	0.162145	0.120968	0.134292	0.614002	0.262479	5.96613	1.91657	1.13835	1.69668	1.2968	1.89771	1.3922	0.321253	0.190815	0.284397	0.217373	0.318092	0.233363
ADAMTS6	uc003jtp.2	TRUE	10	4	0.11423	6.37785	0.579625	0.864835	0.09601	4.53637	0.87682	55.7854	5.07063	7.56525	0.840637	39.6788	7.67008	2.0774	11.402	2.03153	2.06524	0.75654	10.2965	2.70902	5.48839	0.977919	0.994148	0.364207	4.95623	1.30403
ADAMTSL4	uc001eux.2	FALSE	-	-	4.27784	2.89151	3.73836	2.3391	2.79651	6.16517	6.20502	0.675936	0.873894	0.546807	0.65373	1.44118	1.45049	7.73838	5.01393	5.92706	4.65391	4.96436	5.54659	10.2619	0.647935	0.765934	0.601411	0.641529	0.716767	1.3261
ADAMTSL5	uc002ltd.2	FALSE	-	-	7.64184	3.41155	7.75525	6.61218	3.44087	8.04148	5.87429	0.446438	1.01484	0.865261	0.450275	1.0523	0.768704	11.0189	8.81795	9.72273	4.83982	4.97644	6.94218	6.63544	0.800261	0.882372	0.439235	0.451633	0.63003	0.602193
ADAP1	uc003sjo.3	TRUE	7	-	0.804677	3.16125	29.2498	7.57177	2.89856	6.40592	0.839085	3.92823	36.3454	9.40866	3.60182	7.95999	1.04275	1.76837	9.98938	46.0227	14.0346	7.3704	9.91835	1.77329	5.64865	26.0241	7.93608	4.16772	5.60848	1.00278
ADAR	uc001ffh.2	TRUE	3	-	34.944	43.1061	67.9351	73.605	17.0456	50.2752	124.297	1.23358	1.94411	2.10637	0.487801	1.43874	3.55704	46.4651	67.3405	62.6759	48.7631	11.5736	74.8783	138.937	1.44927	1.34888	1.04946	0.249084	1.61149	2.99012
METRN	uc002cjd.2	TRUE	6	1	13.708	0.958087	8.52634	6.19352	2.78747	4.81502	5.62778	0.0698996	0.622002	0.451823	0.203352	0.351262	0.410553	54.7085	57.2978	43.9342	44.5355	63.5357	42.8977	51.0335	1.04733	0.80306	0.814051	1.16135	0.784115	0.932825
ADAT1	uc002feo.1	TRUE	4	-	4.09384	3.02775	5.97224	9.49209	6.23658	2.54028	4.0705	0.739593	1.45882	2.31859	1.52339	0.620521	0.994298	6.98444	5.5945	6.03613	10.951	7.16712	4.39244	5.00666	0.800997	0.864227	1.56791	1.02615	0.628894	0.716835
ADAT2	uc003qjj.2	TRUE	4	-	3.20709	1.48901	3.49347	8.09396	13.9637	2.4167	0.64312	0.464305	1.08929	2.52372	4.3539	0.753556	0.200556	1.83411	1.52364	2.25871	6.19543	8.49447	2.57765	1.15145	0.830731	1.23149	3.37776	4.63119	1.40537	0.62782
ADAT3	uc002luh.2	TRUE	5	3	2.69759	3.18807	7.09293	8.77281	4.32852	8.60013	1.79005	1.18182	2.6293	3.25202	1.60457	3.188	0.663586	2.53572	6.59461	6.64088	7.75009	4.63201	4.64387	3.45298	2.60062	2.61887	3.05629	1.82668	1.83135	1.36172
ADC	uc001bwr.2	FALSE	-	-	2.14311	1.86358	2.83893	2.54151	3.52683	1.52193	4.44706	0.869575	1.32466	1.18589	1.64563	0.710164	2.07501	2.88017	2.94937	2.88742	3.36798	8.71156	3.97162	5.27275	1.02402	1.00252	1.16936	3.02459	1.37894	1.83068
ADCK1	uc001xui.2	TRUE	4	-	4.00938	2.29108	4.98231	7.71267	7.11801	2.83017	3.58356	0.571442	1.24266	1.92363	1.77532	0.705896	0.893796	3.36422	2.73392	4.23688	5.42282	3.94382	1.69896	2.19967	0.812653	1.25939	1.61189	1.17228	0.505024	0.653854
ADCK2	uc003vvy.1	TRUE	4	-	4.29854	2.62689	4.57006	11.468	13.2474	3.93333	3.9843	0.611123	1.06317	2.66785	3.08178	0.915042	0.926899	8.66722	7.80813	9.3868	23.356	33.1432	5.55684	6.01529	0.900882	1.08302	2.69474	3.82394	0.641138	0.694031
ADCK3	uc001hqn.1	TRUE	4	-	4.61968	1.41891	8.53929	10.4927	18.5641	3.36237	2.51977	0.307159	1.84844	2.27128	4.01841	0.727841	0.545453	5.52219	2.50642	8.4883	9.86676	16.3299	3.15421	2.26959	0.453891	1.53712	1.78673	2.95711	0.571196	0.411006
ADCK4	uc002oor.2	TRUE	6	-	6.29042	1.45467	1.91513	7.32233	3.76939	2.26782	5.43378	0.231263	0.304463	1.16404	0.599233	0.360531	0.863822	11.1948	3.57192	3.13904	10.6603	6.87631	2.96528	7.82471	0.319075	0.280407	0.952249	0.614243	0.264886	0.69896
ADCK5	uc003zch.2	TRUE	4	-	2.80055	2.13727	2.13158	4.68698	6.78283	2.05347	1.86213	0.76317	0.761139	1.67357	2.42191	0.733246	0.664929	6.80762	5.46964	5.87741	10.164	17.0907	3.66646	4.13319	0.803462	0.86336	1.49302	2.51051	0.538588	0.607147
ADCY3	uc002rfs.3	FALSE	-	-	18.2043	9.85093	12.1734	15.7603	11.0669	13.1829	19.1301	0.541134	0.66871	0.865748	0.607927	0.724167	1.05086	33.391	33.2362	24.6099	35.3548	27.2919	27.9344	31.7636	0.995361	0.73702	1.05881	0.817342	0.836583	0.951263
ADCY6	uc001rsh.3	TRUE	2	-	5.49073	6.68814	9.73454	16.9953	7.32721	7.05893	6.72397	1.21807	1.77289	3.09522	1.33446	1.2856	1.2246	12.8949	16.3987	24.8577	33.2792	10.6162	12.227	11.9567	1.27172	1.92772	2.5808	0.823288	0.948207	0.927248
ADCY7	uc002egd.1	TRUE	4	-	1.30022	0.590827	0.719735	1.3884	1.73968	1.02211	5.07558	0.454448	0.553584	1.06781	1.33796	0.786119	3.90342	2.04068	1.61035	0.827791	2.56099	3.16278	1.15874	8.12198	0.789136	0.405674	1.25496	1.54984	0.567844	3.97989
ADCY9	uc002cvx.2	TRUE	6	-	18.9374	9.6886	5.16318	9.0234	7.44372	11.436	16.2582	0.511613	0.272648	0.476488	0.393072	0.603883	0.858525	32.6621	15.5871	9.45488	15.8855	13.6449	15.659	25.3188	0.477225	0.289477	0.486361	0.417761	0.479424	0.775172
ADD1	uc003gfq.2	FALSE	-	-	58.169	61.8649	71.4089	103.533	55.8935	58.1819	66.7263	1.06354	1.22761	1.77987	0.960881	1.00022	1.14711	60.5444	48.396	59.9613	76.6946	43.6748	42.9563	61.3974	0.799348	0.990369	1.26675	0.72137	0.709502	1.01409
ADD3	uc001kyv.2	TRUE	3	-	30.0956	26.3489	21.5268	16.4714	14.3239	24.3867	47.1204	0.875506	0.71528	0.547304	0.475947	0.810307	1.56569	33.9541	31.7115	14.6015	12.4989	14.4226	28.2983	35.9223	0.933955	0.43004	0.368114	0.424769	0.833428	1.05797
ADH5	uc003hui.2	TRUE	6	-	11.9511	11.6116	3.12435	7.56958	6.32304	4.43072	10.1797	0.971593	0.261434	0.633383	0.529081	0.370743	0.851779	11.4627	9.41228	3.59769	8.99734	9.00282	5.62184	7.87174	0.821122	0.313866	0.784923	0.785402	0.49045	0.686727
ADI1	uc002qxp.3	FALSE	-	-	171.851	157.997	242.555	253.471	263.705	246.088	140.073	0.919387	1.41143	1.47495	1.5345	1.43199	0.815085	69.0666	78.5408	80.4632	93.4624	111.301	73.1501	63.5611	1.13717	1.16501	1.35322	1.6115	1.05912	0.920287
ADIPOR1	uc001gyq.3	TRUE	5	-	16.5266	19.0553	45.6985	47.9405	47.2617	21.0792	13.6056	1.15301	2.76514	2.9008	2.85973	1.27547	0.823259	28.7703	61.1412	84.2285	94.1642	95.1666	46.6492	26.1466	2.12515	2.92762	3.27296	3.3078	1.62144	0.908806
ADIPOR2	uc001qjm.2	TRUE	5	-	22.4874	43.6391	81.3427	69.281	60.4914	34.013	23.7526	1.9406	3.61724	3.08087	2.69001	1.51253	1.05626	18.6938	32.2909	62.2298	50.5927	47.1671	23.381	17.9549	1.72736	3.3289	2.70639	2.52314	1.25074	0.960478
ADK	uc001jwi.2	TRUE	2	-	40.283	55.4933	68.9185	95.0036	126.143	53.3173	40.0991	1.37759	1.71086	2.3584	3.13141	1.32357	0.995436	20.9534	36.064	32.4881	40.9927	99.8113	34.2701	28.4211	1.72115	1.55049	1.95637	4.76348	1.63554	1.3564
ADM	uc001mil.1	TRUE	6	-	382.618	13.1164	46.0487	66.292	1487.38	31.5619	673.564	0.0342808	0.120352	0.173259	3.88737	0.0824895	1.76041	131.929	9.95786	23.3768	23.3327	770.902	13.9093	297.917	0.0754797	0.177193	0.176859	5.84331	0.105431	2.25816
ADM2	uc003blj.2	TRUE	6	-	26.8118	3.72388	20.4073	6.08978	37.1832	8.0144	11.3745	0.138893	0.761132	0.227134	1.38682	0.298916	0.424236	8.47042	1.59837	10.2537	2.42552	11.8625	1.73632	4.8021	0.18871	1.21053	0.286361	1.40046	0.204996	0.566931
ADNP	uc002xvu.1	TRUE	4	-	12.8144	8.02835	20.1532	23.5825	22.1412	7.26853	13.2199	0.626512	1.57269	1.8403	1.72783	0.567218	1.03165	22.9726	12.7832	31.1844	27.2021	16.8514	8.30052	13.9207	0.556456	1.35746	1.18411	0.733545	0.361325	0.605971
ADNP2	uc002lnw.2	TRUE	2	-	4.58753	4.54995	15.2834	14.3484	15.6919	3.90187	3.39925	0.991808	3.33146	3.12765	3.4205	0.850541	0.740983	6.00198	4.24393	15.5894	13.3088	11.317	5.11679	3.82183	0.707093	2.59735	2.21738	1.88553	0.85252	0.636767
CAMK2N1	uc001bdh.2	TRUE	8	1	190.957	16.1575	68.8683	38.3884	27.6636	27.6608	149.206	0.0846138	0.360649	0.201032	0.144869	0.144854	0.781361	112.248	127.887	63.1138	55.0752	47.8483	108.241	142.818	1.13932	0.56227	0.490655	0.426273	0.964302	1.27234
ADORA1	uc001gzf.1	TRUE	6	-	4.4947	0.794013	9.25697	8.40728	2.33334	0.127014	1.03917	0.176674	2.05951	1.87047	0.519142	0.0282802	0.231217	4.12317	0.877004	11.8963	9.01372	2.75999	0.321709	1.2412	0.21272	2.88518	2.18608	0.669393	0.078047	0.301046
ADORA1	uc009xak.1	TRUE	6	-	2.89747	0.48365	4.41071	3.94862	1.70472	0.185591	0.650755	0.16695	1.52224	1.36277	0.588364	0.0640851	0.224621	3.79898	0.739664	10.3313	8.30999	1.43881	0.281888	0.970936	0.194722	2.71945	2.18739	0.378751	0.0742253	0.255598
ADORA2B	uc002gpd.1	FALSE	-	-	8.97071	7.38767	4.18676	8.80265	8.98132	6.87829	3.95063	0.823535	0.46672	0.981266	1.00118	0.766753	0.440399	6.80866	8.72881	5.06135	6.40009	9.44313	3.29065	3.52131	1.28201	0.743373	0.939994	1.38692	0.483311	0.517188
ADPGK	uc002avf.3	FALSE	-	-	27.8624	33.1706	56.7184	65.7764	41.1904	46.3347	35.358	1.19052	2.03566	2.36076	1.47835	1.66298	1.26902	20.4916	34.8469	45.8197	52.0686	44.5186	29.4807	25.8264	1.70055	2.23602	2.54097	2.17253	1.43867	1.26034
ADPRH	uc003ecs.2	TRUE	1	-	1.6873	1.56679	1.83465	11.2234	12.0038	1.27376	4.73698	0.92858	1.08732	6.65135	7.11386	0.754923	2.80732	1.60703	0.522237	1.27977	5.1818	4.97682	0.733803	1.90095	0.325012	0.79637	3.22432	3.09678	0.456654	1.18289
ADPRHL2	uc001bzt.2	FALSE	-	-	29.9795	40.2888	68.1843	76.7051	55.425	79.5811	80.3063	1.34388	2.27436	2.55858	1.84876	2.65452	2.6787	17.0064	30.5255	39.4215	44.3392	32.0129	35.9131	47.7048	1.79494	2.31803	2.6072	1.88239	2.11173	2.80509
ADRA1B	uc003lxt.1	TRUE	4	-	0.65884	0.534963	1.12829	2.05626	4.46465	0.632598	1.10979	0.812006	1.71244	3.1207	6.77565	0.960175	1.68435	1.43284	0.652431	0.850123	1.82291	6.95673	0.490314	1.34879	0.455379	0.593341	1.27222	4.85493	0.342243	0.941343
ADRA1D	uc002wkr.2	TRUE	5	-	1.12177	2.95574	2.28086	2.20686	6.23011	9.6282	0.419656	2.63475	2.03318	1.96722	5.55343	8.5824	0.374159	0.967157	5.72988	2.57554	2.87162	5.39426	9.53988	0.661849	5.92395	2.66283	2.96893	5.57696	9.86292	0.684357
ADRB2	uc003lpr.1	TRUE	7	-	0.623632	0.779544	5.85901	2.36077	10.3692	1.59782	2.56784	1.24997	9.39363	3.78506	16.6246	2.56186	4.11706	0.40396	0.741804	3.77527	3.9055	10.1411	2.0766	1.90963	1.83612	9.34358	9.66588	25.0983	5.13958	4.72634
ADRBK1	uc009yrn.1	TRUE	4	-	12.8892	7.80361	17.0822	22.9498	21.255	7.80707	5.63659	0.605441	1.3253	1.78054	1.64905	0.605709	0.437315	20.537	24.9491	25.0356	36.27	40.1007	15.7526	14.2051	1.21484	1.21905	1.76608	1.9526	0.767038	0.691684
ADRM1	uc002yco.2	TRUE	5	-	95.3665	108.87	264.009	368.399	238.338	165.923	67.526	1.1416	2.76836	3.86298	2.49918	1.73984	0.708069	56.2097	96.0661	164.798	270.278	183.945	75.2136	52.1014	1.70906	2.93183	4.80838	3.27248	1.33809	0.926911
ADSL	uc003ayp.3	TRUE	2	-	33.099	37.9225	48.9035	126.536	73.1941	40.1343	32.4215	1.14573	1.47749	3.82295	2.21136	1.21255	0.97953	40.6032	46.5201	36.4993	109.895	96.8957	38.7206	36.2938	1.14572	0.898927	2.70655	2.3864	0.953634	0.893867
ADSS	uc001iaj.2	TRUE	5	-	15.5146	33.4219	39.6118	75.2606	88.7346	30.0174	28.9882	2.15422	2.55319	4.85094	5.71941	1.93478	1.86845	12.1571	21.2883	24.3834	38.1462	41.3295	25.9934	17.7785	1.75109	2.00568	3.13775	3.3996	2.13811	1.46239
AEBP1	uc003tkb.2	FALSE	-	-	182.097	132.158	104.925	73.1823	71.0795	159.293	173.712	0.725755	0.576204	0.401887	0.390339	0.874773	0.953954	201.028	163.552	226.687	127.13	54.1766	155.968	172.465	0.813577	1.12764	0.632401	0.269498	0.775851	0.857913
AEBP2	uc001ref.2	FALSE	-	-	22.5431	17.7356	30.5502	40.1504	28.0316	18.31	18.1061	0.786742	1.35519	1.78105	1.24347	0.812223	0.803178	10.4044	7.07744	12.6267	11.9295	9.27492	7.64907	7.37572	0.680237	1.21359	1.14658	0.891441	0.735177	0.708905
AEN	uc002bmt.2	FALSE	-	-	39.1613	45.8654	57.4509	64.3737	64.2008	64.0883	42.4419	1.17119	1.46703	1.64381	1.63939	1.63652	1.08377	25.2773	43.6731	32.1441	35.0305	39.7428	26.8336	29.5444	1.72776	1.27166	1.38585	1.57227	1.06157	1.16881
AES	uc002lwx.1	TRUE	2	2	2.89369	3.11053	5.60871	7.04193	3.62461	0.789212	4.4245	1.07493	1.93822	2.43349	1.25258	0.27276	1.52899	7.90826	15.7511	14.4041	7.97998	20.1828	10.8984	9.32312	1.99172	1.82139	1.00907	2.5521	1.3781	1.17891
AES	uc002lxb.1	FALSE	-	-	208.248	120.694	258.884	257.477	123.293	214.966	183.81	0.579568	1.24315	1.2364	0.59205	1.03226	0.882651	190.617	233.79	199.774	244.732	276.606	170.644	220.976	1.22649	1.04804	1.28389	1.45111	0.895215	1.15926
AFAP1	uc011bwk.1	TRUE	3	-	24.6171	57.6624	30.4573	28.6226	31.1681	72.4436	15.7697	2.34236	1.23724	1.16271	1.26611	2.94281	0.640598	21.343	56.2954	24.536	17.5753	18.0094	75.5123	14.506	2.63765	1.1496	0.823472	0.843809	3.53803	0.679661
AFAP1L1	uc003lqh.2	TRUE	2	-	2.00032	1.19412	2.45185	8.95655	9.30887	1.38925	2.99507	0.596984	1.22572	4.47739	4.65351	0.694529	1.49727	3.18503	2.4894	3.32394	10.1395	8.81724	1.58921	3.79654	0.7816	1.04361	3.18342	2.76828	0.498977	1.19199
AFAP1L2	uc001lbn.2	TRUE	1	-	0.364831	0.234439	0.317223	3.37238	7.1593	0.150226	0.087792	0.642694	0.869542	9.24141	19.6185	0.41193	0.240846	0.330629	0.332115	0.523803	2.31487	5.35513	0.145495	0.090336	1.00449	1.58409	6.99958	16.1922	0.440224	0.273444
AFF1	uc003hqj.3	TRUE	2	-	6.46492	5.53385	7.80885	12.7286	16.9214	10.6337	28.1914	0.855984	1.20788	1.96886	2.6174	1.64482	4.36062	6.11326	6.64352	4.96601	5.66544	5.34036	12.4626	13.8391	1.08674	0.812338	0.926747	0.873573	2.0386	2.26377
AFF3	uc002taf.2	TRUE	8	-	8.48332	6.71534	1.96709	3.7064	2.78672	6.77044	5.17994	0.791596	0.231886	0.436911	0.328502	0.798091	0.610608	9.32894	5.69366	1.9794	2.40897	2.53771	4.40104	3.76766	0.610326	0.212187	0.258234	0.272033	0.471768	0.403874
AFF4	uc003kyd.2	TRUE	10	-	22.5494	62.1787	83.6048	64.6859	30.2028	90.908	28.6806	2.75744	3.70762	2.86863	1.3394	4.0315	1.2719	23.5205	66.4952	75.3048	42.6409	17.0709	97.5305	20.8154	2.82711	3.20166	1.81292	0.72579	4.14661	0.884992
AFG3L2	uc002kqz.1	TRUE	2	-	7.23113	8.87096	13.0441	20.5893	21.9048	5.64407	4.53712	1.22677	1.80387	2.84728	3.02921	0.780528	0.627448	12.4645	12.9006	15.1686	24.4669	15.4055	10.069	7.07693	1.03499	1.21694	1.96292	1.23595	0.807818	0.567772
AFMID	uc002jva.3	FALSE	-	-	15.9527	10.6826	12.7925	10.0289	15.4434	7.9373	8.55732	0.669648	0.801907	0.628668	0.968075	0.497556	0.536422	4.73057	3.96172	4.13542	5.07677	7.85977	2.83957	3.50565	0.837475	0.874194	1.07318	1.66147	0.600269	0.741069
AFTPH	uc002scz.2	TRUE	2	-	3.91189	5.84512	12.6023	12.9661	14.7384	4.54519	4.18862	1.49418	3.22147	3.31446	3.76751	1.16188	1.07074	7.26387	8.93519	15.6359	12.7256	17.1501	8.8096	6.29156	1.23008	2.15254	1.75189	2.36099	1.21279	0.866146
AGA	uc003iuu.1	FALSE	-	-	29.9854	35.6467	30.6829	32.7813	19.7648	29.527	39.8205	1.1888	1.02326	1.09324	0.659148	0.984713	1.32799	14.9147	22.3923	16.5847	15.7592	10.009	19.0688	17.0966	1.50136	1.11197	1.05662	0.671088	1.27852	1.14629
AGAP1	uc002vvs.2	TRUE	4	-	1.70685	1.38383	0.761486	2.25195	5.91642	1.05736	1.1534	0.810763	0.446169	1.31934	3.46614	0.619506	0.675768	3.46049	4.81395	2.29457	7.05245	16.8798	2.87427	1.9728	1.39111	0.663086	2.03796	4.87774	0.8306	0.570105
AGAP3	uc003wjg.1	TRUE	4	-	8.33881	2.81188	11.9807	15.9369	4.43297	4.40615	3.65222	0.337213	1.43674	1.91116	0.531612	0.528396	0.437985	20.6277	12.7753	31.4559	45.1117	31.5452	9.28743	12.0229	0.619329	1.52494	2.18695	1.52926	0.450244	0.582856
AGFG1	uc002vpd.2	FALSE	-	-	28.5436	47.2435	61.8338	60.0104	52.6876	50.7704	35.2179	1.65513	2.16629	2.10241	1.84586	1.77869	1.23383	20.6566	34.4845	43.7416	36.2455	35.3232	29.0586	20.2615	1.66941	2.11755	1.75466	1.71002	1.40675	0.980873
AGFG2	uc003uvf.2	TRUE	1	-	1.87155	1.1594	7.61336	14.9236	16.3058	1.8838	0.650984	0.619506	4.06777	7.97352	8.71202	1.00654	0.347866	2.18164	0.911852	4.75088	7.31681	9.62928	0.707374	0.823324	0.417992	2.17761	3.3537	4.41362	0.32427	0.377416
AGGF1	uc003ket.2	TRUE	4	-	4.61488	3.63734	5.33569	8.55567	2.49882	1.67111	2.96056	0.788182	1.15619	1.85391	0.541481	0.362127	0.641533	7.36806	6.21068	8.01901	11.1523	3.62989	4.15126	5.77154	0.842921	1.08835	1.5136	0.492659	0.563419	0.783321
AGK	uc003vwi.2	TRUE	2	-	4.42339	5.96632	7.29015	14.4915	4.2034	3.30361	6.33667	1.3488	1.64808	3.27606	0.950269	0.746857	1.43253	2.49344	2.92523	6.7989	8.60689	2.77479	2.14622	2.73189	1.17317	2.72665	3.45172	1.11283	0.860754	1.09563
AGL	uc001dsi.1	TRUE	2	2	3.24413	3.97806	8.48208	12.278	8.14332	3.43587	3.73566	1.22623	2.61455	3.7846	2.51013	1.0591	1.15151	4.22257	7.05001	11.3182	10.7188	7.0527	8.75062	3.66934	1.66959	2.68036	2.53843	1.67022	2.07232	0.868985
AGPAT2	uc004cii.1	FALSE	-	-	46.6165	23.1029	47.4666	47.8055	53.0714	51.293	40.9446	0.495595	1.01824	1.02551	1.13847	1.10032	0.878329	37.5259	40.982	35.8212	43.4578	71.1514	29.0046	37.9525	1.0921	0.954571	1.15807	1.89606	0.772922	1.01137
AGPAT3	uc002zdv.2	FALSE	-	-	26.0678	28.9834	44.7293	51.1578	32.5767	31.2255	48.2547	1.11185	1.71588	1.96249	1.24969	1.19785	1.85112	22.0599	21.7794	28.7101	37.1057	22.0141	20.9323	30.7834	0.987285	1.30146	1.68204	0.997927	0.948887	1.39544
AGPAT4	uc003qtr.1	TRUE	4	-	4.09384	4.43502	2.94284	12.7853	24.9463	4.26493	3.77059	1.08334	0.718853	3.12299	6.09349	1.04179	0.92104	4.88927	3.13607	4.97032	13.4205	20.9124	2.56139	4.1653	0.641425	1.01658	2.74485	4.27713	0.523889	0.851929
AGPAT5	uc003wqo.2	TRUE	5	-	13.2468	21.3693	24.8463	55.1105	31.402	19.9052	9.91353	1.61316	1.87564	4.16026	2.37052	1.50263	0.748373	5.63919	12.745	12.8623	34.4336	23.4989	9.03988	4.16543	2.26005	2.28085	6.10603	4.16701	1.60303	0.738662
AGPAT6	uc003xnz.2	FALSE	-	-	13.3796	13.0228	20.8771	26.9079	20.2532	9.5001	12.5004	0.973337	1.56037	2.01111	1.51374	0.710048	0.934289	23.8878	29.6249	44.7386	47.2896	33.4896	27.0302	20.1787	1.24017	1.87286	1.97965	1.40195	1.13155	0.844727
AGPS	uc002ull.2	TRUE	2	-	13.3008	14.4112	11.2595	55.8806	53.4426	10.4105	11.6941	1.08349	0.846527	4.20127	4.01798	0.782696	0.879205	8.52011	6.59892	8.2221	23.3705	26.907	5.67982	6.08636	0.774513	0.965023	2.74296	3.15803	0.666641	0.714356
AGRN	uc001ack.1	TRUE	3	-	37.6142	21.3142	22.4234	18.5192	13.863	34.8808	50.697	0.566653	0.596143	0.492348	0.36856	0.927331	1.34781	63.0898	58.736	69.6877	39.0489	27.7113	49.1247	100.683	0.93099	1.10458	0.618943	0.439237	0.778648	1.59587
AGT	uc001hty.3	FALSE	-	-	24.5517	17.3982	16.1327	20.9618	35.2959	27.5771	20.7277	0.708637	0.657093	0.853783	1.43761	1.12323	0.844249	11.9269	14.4697	14.4691	15.1864	20.5815	17.2	9.29093	1.21319	1.21314	1.27328	1.72562	1.44211	0.778988
AGTPBP1	uc010mqc.2	TRUE	1	-	1.18305	1.75666	3.0561	7.45052	11.0735	1.03333	0.905818	1.48481	2.5831	6.29727	9.3594	0.873458	0.765682	2.84852	2.63468	4.37734	8.11948	12.929	2.16279	2.34524	0.92493	1.53669	2.85036	4.53871	0.759276	0.823325
AGTR1	uc003ewh.2	TRUE	10	-	0.479355	6.05188	6.74975	1.49705	2.71956	9.2112	1.74948	12.6226	14.0782	3.1226	5.67239	19.212	3.6491	0.416728	2.68803	2.51154	0.529456	2.14231	7.55128	0.790053	6.44901	6.0256	1.27044	5.13981	18.1163	1.89563
AGTRAP	uc001asv.2	FALSE	-	-	69.1226	48.2478	40.8264	96.0832	85.7519	56.5834	116.124	0.698004	0.590638	1.39004	1.24058	0.818595	1.67996	26.529	21.9428	18.3336	43.8969	42.6553	17.843	38.9284	0.827126	0.691078	1.65467	1.60787	0.672586	1.46739
AGXT2L2	uc003miz.2	FALSE	-	-	6.28829	4.33513	5.80147	6.49211	8.16819	6.95716	8.34549	0.689402	0.922584	1.03241	1.29895	1.10637	1.32714	9.79833	9.7214	6.55311	8.13613	15.2818	7.5139	10.4195	0.992149	0.668803	0.830361	1.55963	0.766858	1.0634
AHCY	uc002xai.2	TRUE	4	-	28.104	31.3701	30.8037	61.8941	63.5436	43.2788	16.6657	1.11622	1.09606	2.20232	2.26101	1.53995	0.593001	51.7564	56.4467	30.4837	59.4681	59.7671	36.5763	35.1948	1.09062	0.588985	1.149	1.15478	0.706701	0.680009
AHCYL1	uc001dyx.2	FALSE	-	-	71.2287	81.1243	90.031	111.008	40.6902	80.0163	78.155	1.13893	1.26397	1.55847	0.571262	1.12337	1.09724	57.7468	73.8545	59.9417	71.0473	33.2279	62.1545	51.5454	1.27894	1.03801	1.23032	0.575407	1.07633	0.892612
AHCYL2	uc011kov.1	TRUE	2	-	6.6238	5.89703	14.5803	27.1586	21.0853	8.29983	6.05354	0.890281	2.20118	4.10011	3.18324	1.25303	0.913909	4.25902	5.6077	11.7836	13.8123	14.3815	3.86532	2.32835	1.31666	2.76671	3.24303	3.37667	0.907565	0.546697
AHDC1	uc009vsy.2	TRUE	6	3	7.133	0.742783	2.86475	6.95484	9.52583	1.50346	2.35193	0.104146	0.401627	0.975023	1.33545	0.210786	0.329735	11.7271	2.22506	7.43736	10.7989	8.02405	2.05723	4.7241	0.189744	0.634207	0.920849	0.684236	0.175433	0.402842
AHI1	uc003qgj.2	TRUE	2	-	2.59943	5.31904	8.35001	9.55702	9.20575	5.47553	2.79442	2.04619	3.21216	3.67648	3.54135	2.1064	1.07501	8.0793	14.3025	12.4104	12.1032	9.54091	12.5225	5.21335	1.77025	1.53606	1.49804	1.18091	1.54994	0.645277
AHNAK	uc001ntl.2	TRUE	8	-	27.1741	24.1624	6.31336	11.5042	7.19495	13.1945	38.7531	0.889169	0.232333	0.423353	0.264775	0.485554	1.4261	243.747	98.6333	52.173	78.7924	24.3322	82.0507	256.394	0.404654	0.214046	0.323255	0.099826	0.336622	1.05189
AHR	uc011jxz.1	TRUE	6	-	26.0752	11.2038	12.2368	23.7543	44.2123	8.20612	16.954	0.429677	0.469293	0.910995	1.69557	0.314713	0.6502	9.47457	3.84332	6.38431	11.3384	14.5238	3.25672	5.76334	0.405652	0.67384	1.19672	1.53292	0.34374	0.608299
AHRR	uc003jav.2	TRUE	6	-	30.1543	4.53885	4.24492	11.9373	5.83452	3.64831	22.0972	0.150524	0.140776	0.395877	0.193492	0.120991	0.732806	24.4958	5.66392	4.57368	10.9672	6.3698	3.87769	21.0862	0.231223	0.186716	0.44772	0.260039	0.158304	0.86081
AHSA1	uc001xtw.2	TRUE	5	-	92.6821	130.517	360.319	510.748	399.511	146.715	89.9907	1.40822	3.88768	5.51074	4.31055	1.58299	0.970961	47.9072	84.5871	154.078	207.966	154.774	72.5786	46.6105	1.76564	3.21616	4.34101	3.2307	1.51498	0.972933
AIFM1	uc004evg.2	TRUE	2	-	10.0599	8.71088	14.0599	40.2132	41.9763	7.74287	8.75859	0.865905	1.39761	3.99736	4.17261	0.769681	0.870648	10.9031	6.8864	11.1734	34.9679	36.7372	6.73135	9.36758	0.631605	1.0248	3.20714	3.36941	0.617385	0.859169
AIFM2	uc001jqp.1	TRUE	4	-	27.6641	16.4256	22.2843	49.7433	24.2689	21.0421	23.9467	0.593754	0.805531	1.79812	0.877271	0.760628	0.865624	14.8949	17.3072	13.7188	31.5459	14.2599	19.6904	18.063	1.16195	0.921039	2.11789	0.95737	1.32195	1.21269
AIG1	uc003qjh.2	FALSE	-	-	52.6343	62.1655	50.6037	56.7322	84.6514	60.3491	57.8517	1.18108	0.961422	1.07786	1.60829	1.14657	1.09913	25.9217	29.0194	21.4117	22.9545	61.5521	24.7186	24.2157	1.1195	0.826015	0.885532	2.37453	0.953587	0.934187
AIM1	uc003prh.2	TRUE	2	5	0.344929	0.406525	0.787608	0.951319	3.51001	0.165702	4.03946	1.17852	2.28302	2.7575	10.1734	0.480545	11.7079	0.866836	0.427285	0.894857	0.85172	2.41113	0.553666	5.58491	0.492983	1.03232	0.982564	2.78132	0.638762	6.44224
AIMP1	uc003hyh.2	FALSE	-	-	31.9996	38.2171	43.9255	55.8484	63.7106	21.948	29.4645	1.1943	1.37269	1.74528	1.99098	0.685884	0.920778	21.3732	23.6258	28.6047	36.1163	36.2885	18.4622	17.1575	1.10539	1.33835	1.68979	1.69785	0.863804	0.802757
AIMP2	uc003spo.2	TRUE	2	-	42.6713	37.2497	42.9539	118.57	84.009	33.1355	26.1073	0.872946	1.00662	2.77867	1.96874	0.776529	0.611825	21.0671	24.3325	24.4287	63.1846	64.5654	19.1763	15.334	1.155	1.15957	2.9992	3.06474	0.910252	0.727868
AIP	uc001olv.2	FALSE	-	-	66.327	55.2292	103.948	103.2	82.1402	73.2603	37.6815	0.832681	1.56721	1.55593	1.23841	1.10453	0.568118	42.4625	51.8706	60.6886	66.8046	79.9766	37.1847	35.7589	1.22156	1.42923	1.57326	1.88346	0.875707	0.84213
AJUBA	uc001whz.2	TRUE	6	-	40.5758	6.76321	3.51032	11.1143	17.2756	4.74568	21.8154	0.166683	0.0865149	0.273917	0.425763	0.11696	0.537646	36.6306	5.76841	5.02624	11.7034	28.6092	3.83059	25.0491	0.157478	0.137217	0.3195	0.781021	0.104576	0.683832
AK1	uc004bsm.3	TRUE	4	-	78.5306	68.7521	78.4402	100.427	238.299	73.7221	50.411	0.875482	0.998848	1.27883	3.03446	0.938769	0.641928	38.8699	43.7103	34.926	53.0602	156.017	32.8046	31.0241	1.12453	0.898536	1.36507	4.0138	0.843958	0.798152
AK2	uc001bwp.1	TRUE	2	-	10.9774	13.5412	15.1903	49.5571	36.8143	12.3876	15.036	1.23356	1.38378	4.51445	3.35363	1.12847	1.36973	8.62585	11.2228	11.7417	28.9423	40.8838	11.3946	12.3451	1.30106	1.36122	3.35527	4.73964	1.32098	1.43117
AK3	uc003ziq.1	TRUE	3	-	26.8658	34.2455	32.3296	25.9239	8.42108	32.1904	28.0517	1.27468	1.20337	0.964941	0.313452	1.19819	1.04414	9.83128	21.4769	13.2225	14.5478	5.60971	19.1569	13.3593	2.18454	1.34494	1.47975	0.570603	1.94856	1.35885
AK5	uc001dhn.2	FALSE	-	-	6.46719	4.14663	4.28536	11.7512	11.4149	4.09368	4.52836	0.641185	0.662637	1.81703	1.76504	0.632998	0.70021	7.29434	5.9573	2.06034	8.06823	8.92717	6.10842	6.69293	0.816705	0.282468	1.10609	1.22385	0.837421	0.917553
AKAP1	uc002iux.2	TRUE	4	-	4.0755	2.02791	2.58831	8.49057	14.6762	1.76715	2.70901	0.497599	0.6351	2.0833	3.60102	0.433617	0.664715	6.48505	3.95579	6.65145	20.4112	18.5226	2.9773	3.13294	0.609992	1.02566	3.14739	2.85617	0.459111	0.48311
AKAP10	uc002gwo.2	TRUE	2	-	9.73744	8.22205	18.2587	22.3364	14.309	4.15118	7.20542	0.844376	1.87509	2.29386	1.46948	0.426318	0.739974	8.57385	9.77847	18.8258	19.8574	17.1755	7.00878	7.96104	1.1405	2.19571	2.31603	2.00324	0.817462	0.928527
AKAP11	uc001uys.1	FALSE	-	-	6.25058	7.75745	6.93237	13.6139	5.76959	4.82586	6.65573	1.24107	1.10907	2.178	0.923049	0.772069	1.06482	10.0949	10.0532	11.7973	12.8957	7.93994	7.55386	5.82152	0.995863	1.16863	1.27744	0.786529	0.748284	0.576682
AKAP12	uc011eep.1	FALSE	-	-	43.7248	62.442	34.3439	44.5521	53.2534	54.902	65.208	1.42807	0.785456	1.01892	1.21792	1.25563	1.49133	51.1972	52.0255	45.9435	45.8383	28.0299	48.5875	55.2026	1.01618	0.897382	0.895329	0.547489	0.949026	1.07823
AKAP13	uc002blu.1	TRUE	4	-	3.85257	4.59971	4.03288	8.55137	10.4757	2.37185	4.91228	1.19393	1.0468	2.21962	2.71909	0.615664	1.27506	11.9151	5.901	7.7123	10.8886	6.95649	4.33191	9.95446	0.49526	0.647276	0.913855	0.583843	0.363571	0.835452
AKAP7	uc011ebz.1	TRUE	10	-	2.11515	3.50324	3.42105	5.55481	4.50001	4.82653	8.38762	1.65623	1.61737	2.62612	2.12746	2.28182	3.96535	0.892365	2.83636	2.69411	2.3642	2.36571	4.60044	4.57015	3.17823	3.01884	2.64918	2.65087	5.15487	5.12093
AKAP8	uc002nav.2	TRUE	2	-	7.37411	6.31129	14.3631	19.5363	12.2534	4.8155	6.69021	0.855872	1.94776	2.64928	1.66166	0.653033	0.907257	7.76972	6.33554	17.0011	18.6797	13.8594	4.47185	6.89598	0.815416	2.18811	2.40415	1.78376	0.575554	0.887546
AKAP8L	uc002naw.1	TRUE	2	2	10.7135	4.63416	43.1656	31.227	37.9959	4.95612	14.9801	0.432557	4.02905	2.91471	3.54651	0.462609	1.39824	16.958	15.5712	52.583	39.849	50.5808	19.1832	23.6274	0.91822	3.10077	2.34986	2.9827	1.13122	1.39329
AKAP9	uc003ulg.2	TRUE	2	4	0.845844	1.5453	1.3041	1.28078	4.14325	0.937708	1.40664	1.82683	1.54171	1.51414	4.8979	1.10859	1.66293	6.41751	3.45359	6.77479	4.39086	3.22349	3.66209	3.78961	0.538158	1.05567	0.684205	0.502304	0.570647	0.590518
AKIP1	uc001mgx.2	TRUE	4	-	42.0143	27.3551	15.1584	52.7286	51.2786	29.4604	53.1888	0.651091	0.360793	1.25501	1.2205	0.7012	1.26597	17.3854	13.4969	7.73885	31.608	30.9492	10.1352	30.2507	0.776336	0.445138	1.81807	1.78018	0.582971	1.74
AKIRIN1	uc001ccw.2	TRUE	5	-	28.516	39.7863	116.791	107.655	43.4239	53.5999	27.8966	1.39523	4.09563	3.77525	1.52279	1.87964	0.978279	6.54636	17.6652	40.7629	36.7437	29.6222	16.9894	11.7657	2.69845	6.22672	5.61277	4.52493	2.59522	1.79728
AKIRIN2	uc003pmk.2	FALSE	-	-	52.1392	47.6472	76.5794	65.6052	77.4196	78.7711	68.959	0.913845	1.46875	1.25827	1.48486	1.51078	1.32259	18.1092	19.5363	33.1062	26.7552	32.0706	29.5428	27.0916	1.07881	1.82814	1.47744	1.77095	1.63137	1.49601
AKNA	uc004bis.3	TRUE	6	2	6.52406	0.265749	0.988638	2.34676	4.28107	0.425448	2.32056	0.0407484	0.15155	0.359719	0.656203	0.0652265	0.355702	12.6983	1.06145	3.20961	3.80571	6.24467	1.66797	5.103	0.0835975	0.252765	0.299708	0.491777	0.131361	0.40187
AKR1A1	uc001coe.2	FALSE	-	-	74.8404	58.461	82.2167	123.384	163.194	74.7416	66.8461	0.781143	1.09856	1.64863	2.18055	0.998679	0.893182	60.4148	75.2479	53.2379	108.222	176.656	56.2681	61.9394	1.24552	0.881206	1.79131	2.92406	0.931363	1.02524
AKR1B1	uc003vrp.1	FALSE	-	-	46.5722	44.9085	57.7609	119.651	45.3048	73.7729	57.0335	0.964279	1.24024	2.56914	0.972787	1.58406	1.22463	30.0586	53.9962	38.3163	70.808	50.1357	37.7685	36.2235	1.79636	1.27472	2.35566	1.66793	1.25649	1.20509
C9orf69	uc004cgx.3	TRUE	6	1	5.9644	0.660988	3.00294	6.05248	1.25327	5.38407	3.72103	0.110837	0.503485	1.01477	0.210138	0.902703	0.623879	16.4412	14.237	12.1758	18.8488	12.7436	11.1769	12.721	0.865936	0.740567	1.14644	0.775106	0.679815	0.773731
AKT1	uc001ypn.2	FALSE	-	-	46.3888	28.6151	52.5462	43.9339	38.976	36.4552	47.0971	0.616854	1.13274	0.947082	0.840203	0.785863	1.01527	90.2974	118.575	100.28	117.743	100.609	92.7405	122.16	1.31316	1.11055	1.30394	1.11419	1.02706	1.35287
AKT1S1	uc002pqn.3	FALSE	-	-	58.6256	41.6264	54.3505	91.8555	44.1601	66.6569	36.959	0.710038	0.927078	1.56682	0.753258	1.13699	0.630425	39.1333	32.348	37.2866	61.7563	37.4047	30.8197	27.0364	0.82661	0.952811	1.5781	0.955829	0.787558	0.690881
AKT2	uc002onf.2	TRUE	3	-	32.3844	21.6888	39.4839	45.2324	13.9535	26.9481	39.0271	0.669733	1.21923	1.39673	0.430874	0.832133	1.20512	51.1596	47.3911	60.0114	65.8498	33.6588	42.1388	65.743	0.926339	1.17302	1.28714	0.657919	0.823673	1.28506
AKT3	uc001iab.1	FALSE	-	-	16.6703	26.432	28.6307	27.7868	11.4125	25.0054	26.7279	1.58558	1.71747	1.66684	0.684602	1.49999	1.60333	26.5911	30.5701	25.4799	21.7502	17.8206	30.6426	28.3356	1.14964	0.958213	0.817953	0.670174	1.15236	1.0656
ALAD	uc011lxf.1	FALSE	-	-	29.116	15.4067	33.5894	39.0369	43.2923	19.695	22.433	0.529152	1.15364	1.34074	1.48689	0.676433	0.77047	17.1372	18.5132	24.8043	28.9366	42.8794	12.6139	15.4615	1.08029	1.44739	1.68853	2.50212	0.736054	0.90222
ALAS1	uc003dcz.1	TRUE	5	-	13.2253	20.7397	72.0142	103.185	63.1403	24.2969	12.1385	1.56818	5.44516	7.80203	4.77419	1.83715	0.917829	12.7052	26.9937	68.7448	92.4981	65.0246	21.5967	13.1329	2.12462	5.41075	7.28031	5.11794	1.69984	1.03367
ALCAM	uc003dvx.2	FALSE	-	-	84.2148	140.217	87.2754	58.5325	68.7697	156.872	169.396	1.66499	1.03634	0.695038	0.816599	1.86276	2.01148	64.5555	122.002	64.346	35.5142	42.3911	130.919	93.3968	1.88987	0.996754	0.550134	0.656662	2.02801	1.44677
ALDH16A1	uc002pnt.2	TRUE	4	-	7.44023	4.57045	8.00909	20.5806	18.3585	7.40382	5.13246	0.614294	1.07646	2.7661	2.46745	0.995106	0.689829	6.87169	6.41803	10.8658	19.76	14.1306	3.94793	5.51304	0.933982	1.58124	2.87554	2.05633	0.574527	0.802285
ALDH18A1	uc001kkz.2	FALSE	-	-	30.3467	42.0888	38.4581	32.3931	25.9003	36.5233	23.1204	1.38693	1.26729	1.06743	0.853482	1.20354	0.761875	36.4254	62.8223	55.8736	28.1209	27.9229	45.776	24.8965	1.72468	1.53392	0.772016	0.766578	1.25671	0.683493
ALDH1A1	uc004ajd.2	TRUE	8	-	177.899	213.287	149.877	14.1203	4.10535	200.468	203.768	1.19893	0.842483	0.0793734	0.0230774	1.12687	1.14541	105.784	147.137	67.1153	5.59719	3.11683	139.602	114.078	1.39092	0.634459	0.0529126	0.0294652	1.31969	1.07841
ALDH1A3	uc002bwn.3	TRUE	1	-	7.22794	5.54542	14.4764	21.7852	43.8285	6.37507	4.20274	0.767224	2.00282	3.014	6.0637	0.882006	0.581463	3.59017	4.68532	8.02973	13.419	30.5727	3.63787	1.61912	1.30503	2.23655	3.73763	8.51546	1.01329	0.451003
ALDH1B1	uc004aay.2	TRUE	4	-	16.2576	16.6241	13.5106	28.0897	31.8326	14.3639	7.31206	1.02254	0.831032	1.72778	1.958	0.883516	0.449765	10.7609	10.825	7.9507	18.6997	23.1086	5.33535	5.33649	1.00596	0.738856	1.73774	2.14746	0.495816	0.495921
ALDH1L2	uc001tlc.2	TRUE	8	-	30.3529	28.9103	13.2773	6.18651	20.7937	26.4359	43.3991	0.952474	0.437435	0.203822	0.685065	0.870953	1.42982	27.5086	14.7604	5.65322	2.87794	10.2777	13.0776	17.8814	0.536576	0.205511	0.104623	0.373621	0.475403	0.650033
ALDH2	uc001tst.2	TRUE	4	-	27.6757	21.7774	22.8993	26.7876	92.4773	24.7715	27.4858	0.78688	0.827416	0.967911	3.34146	0.895063	0.993138	21.3675	23.3281	20.6652	18.4486	75.357	17.9291	19.6301	1.09175	0.967134	0.863395	3.5267	0.839083	0.918689
ALDH3A2	uc002gwa.1	TRUE	4	-	17.8163	11.7134	16.2915	40.6997	65.6385	8.50133	34.7286	0.65746	0.914418	2.28441	3.68418	0.47717	1.94926	13.7077	6.4954	9.3285	24.2396	53.8425	6.27695	17.471	0.473854	0.680532	1.76831	3.92788	0.457918	1.27454
ALDH3B1	uc001ona.2	TRUE	8	3	19.7194	7.5007	3.10094	3.1382	1.40351	15.2926	6.95494	0.380375	0.157258	0.159147	0.071179	0.775514	0.352699	16.9498	7.94835	2.24386	1.6771	1.31608	6.33588	11.0566	0.468937	0.132388	0.0989501	0.0776508	0.373805	0.652313
ALDH4A1	uc001bbc.2	TRUE	4	-	11.0125	6.94927	10.9832	19.5906	51.227	14.0103	9.42426	0.631041	0.997344	1.77894	4.65169	1.27222	0.855783	8.23797	7.74338	9.58128	12.8799	28.4496	6.54341	7.69754	0.939963	1.16306	1.56348	3.45344	0.794302	0.934398
ALDH5A1	uc003nef.2	TRUE	4	-	1.32685	0.975628	1.42575	5.58417	6.59289	0.749897	1.13942	0.735317	1.07453	4.20836	4.96853	0.565205	0.858753	1.18216	0.318895	0.457857	2.39013	4.23238	0.331905	0.799635	0.269817	0.387356	2.02174	3.57998	0.280821	0.676443
ALDH6A1	uc001xpo.2	FALSE	-	-	10.1623	9.81467	8.283	8.27467	19.5713	8.14425	10.3468	0.965789	0.815071	0.814251	1.92586	0.801418	1.01815	4.16475	1.83679	2.12219	1.5516	7.83769	2.10135	2.4703	0.441047	0.509572	0.372569	1.88189	0.504567	0.593154
ALDH7A1	uc003ktx.2	TRUE	3	-	3.62597	3.89058	3.37271	1.87581	7.34985	2.56795	4.49575	1.07297	0.930155	0.517339	2.02697	0.708217	1.23987	4.02059	3.87069	1.67957	1.27845	4.9818	2.92422	2.7342	0.962719	0.417757	0.317993	1.23907	0.727318	0.680056
ALDH9A1	uc001gdh.1	TRUE	4	-	41.2289	34.2474	50.5612	77.0354	139.896	30.2452	30.5257	0.830665	1.22635	1.86848	3.39315	0.733592	0.740397	29.1642	26.3607	28.7705	42.4096	93.9725	20.2905	18.5606	0.903873	0.9865	1.45416	3.22218	0.695734	0.63642
ALDOA	uc002dvz.2	FALSE	-	-	404.021	424.491	611.701	927.485	850.912	607.422	477.673	1.05067	1.51403	2.29564	2.10611	1.50344	1.1823	388.704	379.249	359.984	462.389	382.474	285.69	388.875	0.975675	0.926112	1.18957	0.98397	0.73498	1.00044
ALDOC	uc002hbp.2	FALSE	-	-	14.3579	13.4102	18.0654	16.3369	27.4375	14.2081	14.7738	0.933999	1.25822	1.13783	1.91096	0.989567	1.02896	11.1293	11.9094	11.9359	8.29088	21.3937	9.15483	10.294	1.07009	1.07248	0.744965	1.92229	0.822592	0.924953
ALG1	uc002cym.2	FALSE	-	-	25.7752	20.0102	23.3708	39.2515	30.1223	23.7919	19.8792	0.776337	0.906719	1.52284	1.16866	0.923054	0.771256	13.6982	16.2657	14.2562	34.216	26.0361	13.1807	12.5844	1.18743	1.04073	2.49783	1.90069	0.962219	0.918688
ALG12	uc003biy.2	TRUE	4	-	15.1061	9.12767	14.1618	22.6254	34.0803	12.733	11.9256	0.604238	0.93749	1.49776	2.25605	0.842904	0.789452	15.8893	12.2761	15.3602	32.3084	38.6603	9.69658	11.3718	0.772603	0.966699	2.03334	2.43309	0.610261	0.715694
ALG13	uc011msy.1	FALSE	-	-	3.88993	6.77201	8.02819	7.64588	5.99058	6.43267	4.75051	1.74089	2.06381	1.96553	1.54001	1.65365	1.22123	4.57887	5.99107	6.76542	5.56313	4.6103	5.07276	3.93147	1.30841	1.47752	1.21495	1.00686	1.10786	0.858615
ALG14	uc001dra.2	TRUE	2	-	16.1154	14.0004	33.1181	30.8839	13.7143	14.3223	9.95345	0.868755	2.05505	1.91641	0.851006	0.888734	0.617637	5.604	9.8741	14.1943	21.0583	15.1528	7.64369	6.39522	1.76196	2.53286	3.75768	2.7039	1.36396	1.14118
ALG2	uc004azf.2	FALSE	-	-	40.3427	45.1922	74.4484	86.4749	79.61	58.2901	36.9613	1.12021	1.8454	2.14351	1.97334	1.44487	0.916184	21.2495	38.1547	58.6016	64.609	85.8373	33.7543	18.3904	1.79556	2.75778	3.04049	4.03949	1.58848	0.865454
ALG3	uc003fne.2	TRUE	4	-	34.6953	17.4475	36.7606	61.8717	81.0112	31.1215	21.6871	0.502879	1.05953	1.78329	2.33493	0.896994	0.625074	19.9585	17.0998	22.4794	44.0501	30.0982	14.1722	13.0659	0.856766	1.1263	2.20707	1.50804	0.710083	0.654653
ALG5	uc001uvy.2	TRUE	5	-	46.8195	71.0074	84.9541	119.85	149.82	63.8698	68.2415	1.51662	1.8145	2.55982	3.19995	1.36417	1.45754	26.4011	49.1427	48.5486	83.9314	162.376	42.6008	34.2619	1.86138	1.83888	3.17908	6.15032	1.6136	1.29774
ALG6	uc010oow.1	TRUE	1	-	2.85945	3.57433	4.99295	16.2367	25.5534	3.23216	2.50275	1.25	1.7461	5.6781	8.9362	1.13034	0.875261	2.51501	1.84356	3.55471	9.9557	13.199	2.11668	1.82455	0.733032	1.41338	3.9584	5.24791	0.841627	0.725474
ALG8	uc001oza.1	TRUE	2	-	21.0702	29.8563	35.5418	67.5354	76.5621	30.8939	25.4426	1.41699	1.68683	3.20525	3.63366	1.46624	1.20752	14.2192	19.7636	21.4495	41.2634	40.9954	18.4958	16.816	1.38992	1.50849	2.90193	2.88309	1.30076	1.18263
ALG9	uc001pmb.2	TRUE	2	-	9.08991	10.1388	16.4982	30.2543	20.8045	11.2864	8.04839	1.11539	1.815	3.32831	2.28873	1.24164	0.885421	8.05053	7.85058	13.5816	22.1459	14.1899	7.96857	6.85802	0.975164	1.68704	2.75085	1.76259	0.98982	0.851874
ALKBH1	uc001xuc.1	TRUE	5	-	8.9466	9.4989	28.5832	25.3379	19.6345	11.4611	7.93819	1.06173	3.19485	2.8321	2.19462	1.28105	0.887287	4.45864	6.3455	15.3259	15.709	20.4017	6.19351	4.35332	1.42318	3.43728	3.52322	4.57568	1.38909	0.976378
ALKBH2	uc010sxj.1	TRUE	4	-	11.2808	6.8017	12.6267	19.7818	17.5687	9.24462	3.72589	0.602947	1.11931	1.75358	1.55739	0.819501	0.330292	7.41218	6.7321	6.26044	13.8593	14.3715	3.48941	3.45951	0.908249	0.844617	1.86978	1.93889	0.470774	0.466741
ALKBH3	uc001mxs.2	TRUE	2	-	9.97143	12.0866	25.0686	29.6828	20.0001	9.87079	10.3493	1.21212	2.51402	2.97677	2.00573	0.989907	1.0379	14.5188	16.2512	19.9317	31.7276	19.1767	9.75285	11.6808	1.11932	1.37282	2.18527	1.32081	0.671742	0.804534
ALKBH4	uc003uzl.2	TRUE	4	-	13.8785	3.42999	9.35487	18.9894	16.2163	3.70743	8.34549	0.247151	0.674059	1.36826	1.16845	0.267141	0.60133	6.83459	2.70175	9.56795	12.0148	10.5862	2.27587	4.36955	0.395314	1.39992	1.75792	1.5489	0.333002	0.639335
ALKBH5	uc010cpw.2	TRUE	3	-	38.1164	23.4614	43.3554	58.1708	18.2818	29.1215	46.1548	0.61552	1.13745	1.52613	0.479633	0.764016	1.21089	32.1063	27.0541	40.3417	35.0449	17.1131	23.088	31.6608	0.842644	1.2565	1.09153	0.533016	0.719112	0.986125
ALKBH6	uc002ocv.1	TRUE	2	-	12.3655	11.4854	14.613	50.1384	38.8191	11.0991	4.75051	0.928827	1.18175	4.05467	3.13929	0.897583	0.384179	7.32626	6.65254	8.66357	30.3631	27.7384	4.72014	5.25211	0.908041	1.18253	4.14437	3.78613	0.644282	0.716892
ALKBH7	uc002meo.1	FALSE	-	-	45.2544	26.956	33.8455	34.1877	67.7211	62.0064	23.6421	0.595656	0.747894	0.755457	1.49645	1.37017	0.522427	36.9977	37.823	19.3953	17.7662	77.1771	29.2355	30.6371	1.02231	0.52423	0.480198	2.08599	0.7902	0.828081
ALKBH8	uc009yxp.2	TRUE	4	-	2.33695	1.61135	3.94062	6.50743	2.70631	0.309318	1.12703	0.689523	1.6862	2.78451	1.15805	0.132397	0.48229	2.74756	1.30782	2.90496	7.69001	3.91648	0.74782	1.31595	0.476014	1.05728	2.79879	1.42542	0.272202	0.47897
ALPK1	uc003ian.3	TRUE	8	5	1.19597	0.444218	0.520164	0.776116	0.215402	0.262646	7.15646	0.371483	0.434979	0.648974	0.180176	0.219675	5.98342	3.41741	1.23812	1.43169	1.47572	0.356332	1.04614	8.93654	0.362315	0.418956	0.431842	0.104296	0.306142	2.61496
ALPK2	uc002lhj.3	TRUE	8	-	6.70515	8.40591	0.982014	0.62161	0.591499	4.77065	5.98204	1.25365	0.146469	0.0927199	0.0882292	0.711495	0.892158	24.8375	23.1685	4.01315	1.13589	1.03884	20.2335	17.2722	0.932805	0.16158	0.0457367	0.0418294	0.814637	0.695409
ALPL	uc001bet.2	TRUE	4	-	1.30666	0.857498	1.74044	1.48391	8.23683	1.72621	1.19221	0.656279	1.33195	1.13564	6.30333	1.32106	0.912421	1.74069	1.60489	2.12029	0.961572	4.13643	1.12271	0.822043	0.921991	1.21806	0.552434	2.37624	0.644997	0.472282
ALS2	uc002uyo.2	TRUE	4	-	5.17578	5.32954	6.59175	12.5149	15.0919	4.06198	4.90688	1.02971	1.27357	2.41794	2.91584	0.78481	0.948047	11.9624	9.08886	10.5313	17.6074	17.2798	5.33551	9.54945	0.759788	0.880371	1.47189	1.44451	0.446028	0.798291
ALX1	uc001tae.3	TRUE	5	-	0.926344	1.58803	3.82353	2.2543	4.66668	3.93743	1.56039	1.71422	4.12721	2.43339	5.03731	4.25015	1.68438	0.59553	1.18058	1.91909	1.19829	2.1663	2.68908	0.664485	1.98224	3.22212	2.01197	3.63717	4.51485	1.11577
ALX4	uc001myb.2	TRUE	6	-	14.6881	1.09946	0.955592	9.89442	3.96041	1.81089	4.26126	0.0748606	0.0650654	0.673639	0.269639	0.123296	0.290122	6.23119	0.375204	1.46645	4.29017	1.25412	0.268109	2.41763	0.0602289	0.235352	0.688504	0.201278	0.0430423	0.387997
ALYREF	uc002kbu.2	TRUE	5	-	95.1375	109.654	229.091	329.645	230.797	140.905	77.5363	1.15259	2.408	3.46493	2.42593	1.48106	0.814993	29.8953	42.5532	86.8764	124.656	97.4108	34.3879	28.1052	1.42341	2.90601	4.16973	3.25839	1.15028	0.940121
AMACR	uc003jig.2	TRUE	4	-	8.66312	4.95038	10.1047	12.6492	9.50357	3.6753	5.30642	0.571436	1.16641	1.46012	1.09701	0.424253	0.612534	5.18733	2.72434	5.37572	7.35125	7.43712	1.73652	3.20094	0.5252	1.03632	1.41715	1.4337	0.334774	0.617077
AMBRA1	uc001ncu.1	FALSE	-	-	4.0473	4.41685	11.6792	11.3909	10.2496	5.74838	6.32348	1.09131	2.88563	2.8144	2.53242	1.42029	1.56238	8.13135	9.8419	21.2852	15.1601	7.92779	8.84419	12.622	1.21036	2.61766	1.86439	0.974966	1.08766	1.55225
AMD1	uc003puk.1	TRUE	5	-	4.39083	11.5286	29.271	21.1271	32.5793	13.6132	4.50479	2.62557	6.66628	4.81157	7.4197	3.10032	1.02595	8.95916	27.9132	40.5786	30.3119	66.3436	20.4502	8.43268	3.11558	4.52925	3.38332	7.40504	2.28259	0.941236
AMDHD2	uc010uwc.1	TRUE	6	-	15.2521	3.23749	2.95697	23.2855	14.2404	6.29021	5.69576	0.21227	0.193878	1.5267	0.933668	0.412419	0.373445	19.6691	5.88979	5.61	27.8218	22.9033	4.65798	9.30775	0.299447	0.285222	1.41449	1.16443	0.236821	0.473219
AMFR	uc002eiy.2	FALSE	-	-	49.6081	35.8282	54.7925	54.2259	47.975	43.7071	50.5627	0.722226	1.10451	1.09309	0.96708	0.881048	1.01924	51.2338	60.0966	49.0518	52.2411	53.8087	44.8946	47.3812	1.17299	0.957412	1.01966	1.05026	0.87627	0.924804
AMIGO1	uc001dxx.3	TRUE	6	-	6.34111	0.781785	1.32231	5.03105	5.14717	1.25188	3.9994	0.123302	0.208541	0.793405	0.811718	0.197436	0.630716	6.04956	1.66171	2.6226	7.37205	6.86782	1.4807	3.57805	0.274695	0.433529	1.21861	1.13526	0.244774	0.591464
AMIGO2	uc001rpk.2	TRUE	3	-	21.7254	27.3823	7.98714	12.484	25.013	34.8156	15.835	1.26038	0.367643	0.574628	1.15132	1.60253	0.728873	20.3038	37.8339	8.51868	13.3015	27.1665	44.6139	21.2645	1.86339	0.419564	0.655128	1.338	2.19731	1.04732
AMIGO3	uc003cxj.2	TRUE	5	5	0.339783	0.339785	2.32758	3.08701	0.642572	1.22423	0.333871	1.00001	6.84847	9.08286	1.89086	3.60221	0.982606	1.20216	2.81663	12.7451	3.07147	1.26631	2.87967	0.721929	2.34286	10.601	2.55483	1.05335	2.3953	0.600559
AMMECR1	uc004eoo.2	FALSE	-	-	19.9225	16.917	10.6343	20.8834	14.0265	25.2319	21.0864	0.849138	0.533782	1.04823	0.704056	1.2665	1.05842	7.87303	7.59962	4.06151	5.49037	5.09055	8.02894	7.02549	0.965273	0.515883	0.697368	0.646586	1.0198	0.89235
AMMECR1L	uc002tpl.2	TRUE	2	-	10.7406	14.3401	31.7273	21.5283	21.0193	10.0034	9.44283	1.33512	2.95393	2.00437	1.95698	0.93136	0.879169	6.7127	6.27376	16.5002	13.2833	8.00251	6.35991	4.65074	0.934612	2.45804	1.97881	1.19214	0.947446	0.692832
AMN	uc001ymg.3	TRUE	1	-	0.283913	0.331233	0.43219	0.429902	9.1872	0.363709	0.053138	1.16661	1.52208	1.51402	32.3482	1.28096	0.187449	0.331816	0.436479	0.582547	0.467531	9.82187	0.207308	0.263829	1.31533	1.7554	1.40888	29.5917	0.624881	0.795168
AMN1	uc001rkq.3	TRUE	2	-	6.5469	6.54693	4.3442	18.3016	23.9154	3.54832	8.57731	1	0.663555	2.79543	3.6529	0.541992	1.31013	2.7814	4.62114	2.90944	9.41395	23.2573	2.53089	2.18222	1.66142	1.04603	3.38453	8.36146	0.909938	0.784583
AMOT	uc004epr.2	TRUE	4	-	1.49583	0.707675	1.31462	3.34655	4.46513	0.868256	0.81753	0.473135	0.878864	2.23718	2.98493	0.58048	0.546571	3.40575	0.723084	3.80073	3.85119	3.24683	0.66145	1.38379	0.212336	1.11597	1.13079	0.95334	0.19424	0.406327
AMOTL1	uc001pfb.2	FALSE	-	-	23.1028	21.8217	13.2554	27.7574	17.515	20.7081	20.682	0.944546	0.573758	1.20147	0.758134	0.896345	0.895217	21.3121	15.0522	14.4556	19.6555	9.37741	12.7358	17.824	0.706275	0.678282	0.922268	0.440006	0.597588	0.836331
AMOTL2	uc003eqg.1	TRUE	3	-	53.2678	25.4149	26.9663	41.9011	42.0399	51.332	80.697	0.477116	0.506241	0.786613	0.789218	0.96366	1.51493	50.8806	31.9957	33.85	41.6598	32.0152	41.9465	81.772	0.62884	0.665283	0.818776	0.629224	0.82441	1.60713
AMPD2	uc001dyc.1	TRUE	4	-	15.5845	12.4921	9.07302	27.7418	20.9095	13.6051	9.59919	0.801572	0.582186	1.78009	1.34169	0.872991	0.615948	26.9055	19.9361	14.6999	33.1997	18.831	11.9861	16.4997	0.740967	0.546353	1.23393	0.699894	0.445491	0.613246
AMPD3	uc001min.1	TRUE	2	3	4.84302	8.77801	3.59616	24.0103	3.9532	6.49818	1.20618	1.81249	0.74255	4.95764	0.816271	1.34175	0.249072	5.04898	7.48117	4.84532	19.8286	3.56354	3.91788	2.75917	1.48171	0.959662	3.92719	0.705799	0.775978	0.54649
AMPH	uc003tgu.2	FALSE	-	-	3.86993	4.18722	6.28028	10.6293	5.42637	3.77905	7.95209	1.08199	1.62282	2.74659	1.40218	0.976516	2.05481	4.96643	4.16329	6.3556	8.25755	4.13194	3.18877	8.93279	0.83829	1.27971	1.66266	0.831979	0.642072	1.79862
AMZ2	uc002jgr.1	FALSE	-	-	6.05531	3.1407	3.17622	9.17427	9.07804	3.41979	4.8023	0.518676	0.524543	1.51507	1.49918	0.564767	0.793076	18.6972	14.9813	6.50008	21.0741	37.7591	14.0994	15.1628	0.801263	0.347654	1.12713	2.0195	0.754091	0.810968
ANAPC11	uc002kby.1	FALSE	-	-	120.23	84.1612	116.591	115.553	104.983	115.088	84.2591	0.700003	0.969737	0.961099	0.873185	0.957234	0.700818	43.3578	53.1512	42.6034	52.1488	87.1123	37.8588	43.3694	1.22588	0.982602	1.20275	2.00915	0.873173	1.00027
ANAPC13	uc003eqi.2	FALSE	-	-	173.665	187.325	150.495	215.329	139.091	176.735	146.834	1.07866	0.866583	1.23991	0.800917	1.01768	0.845501	35.6573	59.8899	42.357	69.5076	59.8154	62.177	40.7254	1.6796	1.18789	1.94932	1.6775	1.74374	1.14213
ANAPC16	uc001jsv.2	FALSE	-	-	141.959	149.558	118.266	178.308	143.077	131.313	108.485	1.05352	0.8331	1.25605	1.00788	0.925004	0.7642	53.0259	73.1253	36.5686	69.5987	110.54	56.4862	45.0613	1.37905	0.689638	1.31254	2.08463	1.06526	0.849798
ANAPC2	uc004clr.1	FALSE	-	-	10.7313	8.26883	14.4418	24.6095	24.706	10.8086	8.76167	0.770537	1.34576	2.29324	2.30222	1.00721	0.816462	16.542	17.0567	25.8846	34.9436	35.5907	12.6671	13.4269	1.03111	1.56477	2.11241	2.15152	0.765755	0.811687
ANAPC4	uc003gro.2	TRUE	2	-	5.53843	6.12122	13.088	18.39	22.1539	4.45974	7.58186	1.10522	2.36311	3.32039	3.99998	0.805239	1.36895	9.31081	7.18843	13.8265	15.7212	22.9834	7.6243	10.0002	0.772055	1.48499	1.68849	2.46844	0.818868	1.07404
ANAPC5	uc001uag.2	FALSE	-	-	26.0935	24.258	39.5491	55.3537	43.151	27.0239	30.0633	0.929658	1.51567	2.12136	1.65371	1.03566	1.15214	45.5089	56.197	51.4918	73.4706	77.4866	45.9591	42.6199	1.23486	1.13147	1.61442	1.70267	1.00989	0.936518
ANAPC7	uc001tqo.2	TRUE	2	-	19.4038	15.9083	28.7774	64.8926	54.5027	13.2968	14.8203	0.819858	1.48308	3.34432	2.80886	0.685273	0.763787	16.3863	15.1237	22.566	47.5245	37.7121	10.5578	11.6132	0.922947	1.37712	2.90024	2.30143	0.644308	0.708713
ANG	uc001vxz.2	TRUE	3	-	14.101	18.3014	15.0715	11.2438	6.05203	21.9596	28.4694	1.29788	1.06882	0.797375	0.429195	1.5573	2.01895	5.84401	7.11196	7.87321	2.73245	2.24004	6.93809	7.76662	1.21696	1.34722	0.467573	0.383316	1.18721	1.32898
ANGEL1	uc001xsv.2	TRUE	6	-	5.92497	3.69516	1.45474	10.9975	8.67473	2.81573	3.68451	0.623665	0.245539	1.85611	1.46409	0.475239	0.621867	6.06511	2.48705	2.01283	9.76782	7.09012	1.33191	2.81868	0.410069	0.331882	1.61048	1.169	0.219615	0.464745
ANGEL2	uc001hjz.2	FALSE	-	-	8.09891	8.64936	18.3134	16.5301	9.31849	8.3102	9.75709	1.06797	2.26121	2.04102	1.15058	1.02609	1.20474	6.76438	9.79268	13.0437	11.202	6.68096	10.1262	6.10868	1.44768	1.92827	1.65602	0.987668	1.49698	0.903068
ANGPT1	uc003ymn.2	TRUE	8	-	4.90096	4.72902	1.9633	0.87881	0.975613	4.21314	8.55672	0.964917	0.400607	0.179331	0.199082	0.859659	1.74591	3.24717	3.99412	1.68597	0.823178	0.512703	4.98585	5.14404	1.23002	0.519227	0.253529	0.157918	1.53543	1.58414
ANGPTL1	uc001gma.2	TRUE	9	-	0.524418	2.40194	5.70936	2.37732	0.109966	8.99164	17.8881	4.57952	10.8852	4.53257	0.209842	17.1429	34.1041	0.089764	2.96504	5.32296	1.26333	0.216563	6.07412	8.42266	32.9959	59.2346	14.0594	2.41101	67.5935	93.7278
ANGPTL2	uc004bqr.1	TRUE	3	-	144.501	103.393	116.976	62.9431	14.5754	237.449	178.119	0.715518	0.809512	0.435589	0.100867	1.64323	1.23265	68.4592	87.3081	70.3891	50.8128	10.568	150.213	84.4818	1.27533	1.02819	0.742235	0.154371	2.1942	1.23405
ANGPTL4	uc002mjq.1	TRUE	9	-	0.317273	58.1669	8.21053	1.68146	3.33334	221.207	0.950102	183.277	25.8706	5.29836	10.5032	696.995	2.99396	0.302863	66.1354	5.88028	2.48934	2.15857	122.432	0.513257	218.296	19.4096	8.21698	7.1252	404.114	1.69445
ANK1	uc003xom.2	TRUE	6	-	1.85677	1.43173	0.408649	2.69345	3.27165	1.37559	1.5073	0.7711	0.220128	1.45058	1.76197	0.740866	0.811797	3.50956	1.32929	0.568721	3.48015	2.3353	1.16655	2.95258	0.378781	0.162073	0.991622	0.665422	0.332411	0.841303
ANKDD1A	uc002aoa.2	FALSE	-	-	1.72164	1.55768	3.11998	2.5138	2.37727	1.81167	1.93335	0.904772	1.81217	1.4601	1.3808	1.05229	1.12296	1.66021	2.52849	4.27991	1.7295	3.05723	1.68343	2.04753	1.52296	2.57783	1.04173	1.84142	1.01398	1.23328
ANKFY1	uc002fxo.2	TRUE	2	-	15.5547	12.502	32.3088	32.4405	16.3574	15.2242	48.7295	0.803743	2.0771	2.08556	1.05161	0.978751	3.13276	18.9783	25.2976	38.8416	26.3325	11.6322	24.3491	43.3499	1.33297	2.04663	1.3875	0.612922	1.28299	2.28417
ANKH	uc003jfm.3	TRUE	2	-	13.7528	27.1576	26.5005	24.8116	28.7518	22.9984	8.25963	1.97469	1.92691	1.8041	2.0906	1.67226	0.600579	22.2155	40.3461	32.2774	27.7897	36.9531	23.429	12.3012	1.81612	1.45292	1.25091	1.66339	1.05462	0.553723
ANKHD1-EIF4EBP3	uc003lfs.1	TRUE	2	-	5.13355	4.31798	16.7678	16.242	16.1888	4.33305	4.1047	0.841133	3.26627	3.16385	3.15349	0.844069	0.799588	15.5011	10.5396	33.664	25.2521	17.7355	9.15185	10.6666	0.679931	2.17171	1.62905	1.14414	0.590403	0.688118
ANKIB1	uc003ulw.2	TRUE	10	-	8.35905	9.43617	15.4099	13.0014	11.6893	11.9756	38.768	1.12886	1.84349	1.55536	1.3984	1.43264	4.63781	14.0498	23.6212	25.4194	21.6083	21.286	31.2168	39.9292	1.68124	1.80923	1.53797	1.51503	2.22186	2.84196
ANKLE2	uc001ukx.2	TRUE	2	-	16.4764	20.38	26.8779	37.8353	51.4451	20.7583	17.5341	1.23692	1.63129	2.29633	3.12234	1.25988	1.06419	20.9133	36.1638	45.3548	56.0812	64.243	35.2943	24.6868	1.72922	2.1687	2.6816	3.07187	1.68765	1.18044
ANKMY2	uc003sti.2	TRUE	4	-	11.9616	4.1817	14.0636	13.6946	40.6136	1.49497	13.8147	0.349601	1.17573	1.14489	3.39533	0.124988	1.15492	9.83715	3.44813	8.51068	8.64698	36.5921	2.25539	8.62218	0.350528	0.865158	0.879014	3.71976	0.229281	0.876492
ANKRA2	uc003kcu.1	FALSE	-	-	8.40549	8.68112	11.327	10.6411	11.2921	8.07593	7.1954	1.03279	1.34757	1.26597	1.34342	0.960793	0.856037	8.9263	11.2866	10.5788	7.12781	17.0936	8.6188	6.98043	1.26442	1.18513	0.79852	1.91496	0.965551	0.782009
ANKRD1	uc001khe.1	TRUE	9	-	0.540614	110.353	39.0904	46.9672	7.15657	146.346	1.44185	204.088	72.2942	86.8616	13.2356	270.653	2.66675	0.608863	53.6927	19.9645	12.8433	3.95971	76.8989	1.03293	88.1709	32.7846	21.0906	6.50254	126.279	1.69638
ANKRD10	uc001vrn.2	FALSE	-	-	26.5671	36.5083	58.6411	48.7771	28.88	62.1948	48.0788	1.37419	2.20727	1.83599	1.08706	2.34104	1.80971	34.3016	47.6955	60.2846	52.5504	37.0794	56.1116	48.2271	1.39047	1.75748	1.53201	1.08098	1.63583	1.40597
ANKRD11	uc002fmx.1	FALSE	-	-	3.67199	2.37794	4.0849	5.25321	3.18459	2.60252	2.36622	0.6476	1.11245	1.43061	0.86727	0.708756	0.644408	14.8559	11.5777	21.4446	14.921	7.63952	9.63316	7.74502	0.779337	1.44351	1.00439	0.514247	0.648444	0.521348
ANKRD12	uc002knv.2	FALSE	-	-	2.24272	5.29991	6.17127	6.33541	4.04736	3.5979	3.58137	2.3631	2.75161	2.8248	1.80463	1.60423	1.59686	10.1762	13.2145	17.9576	9.79142	4.48754	10.5336	8.7721	1.29857	1.76466	0.962188	0.440989	1.03512	0.862022
ANKRD13A	uc001tpx.2	FALSE	-	-	28.1779	30.5322	34.6438	27.3936	29.5891	35.5639	34.2053	1.08355	1.22947	0.972166	1.05008	1.26212	1.21391	34.6579	32.3294	26.3027	22.7546	31.4016	32.8093	33.1284	0.932817	0.758926	0.656551	0.906046	0.946661	0.955869
ANKRD13B	uc002hei.2	TRUE	4	-	2.52861	1.53602	2.39018	4.42148	3.8856	1.50778	1.30256	0.607472	0.945255	1.74855	1.53663	0.596302	0.515147	3.93542	2.39939	3.85353	5.68054	5.98246	1.69001	1.26881	0.6097	0.979191	1.44343	1.52014	0.429449	0.322426
ANKRD13C	uc001dex.3	FALSE	-	-	11.3072	12.691	12.5182	18.9472	13.458	11.3956	6.88158	1.12238	1.1071	1.67568	1.19022	1.00782	0.608607	9.26323	15.1631	12.3031	15.9851	14.9392	12.0347	6.0515	1.63691	1.32816	1.72564	1.61273	1.29919	0.653286
ANKRD13D	uc001okc.1	TRUE	4	-	3.88582	1.73622	3.02054	6.38468	5.01634	2.22274	2.04123	0.446825	0.777331	1.64306	1.29093	0.572025	0.525316	12.3048	11.2284	9.69843	20.5498	20.8688	6.90822	9.71546	0.912522	0.788184	1.67006	1.69599	0.561428	0.789569
ANKRD16	uc010qat.1	TRUE	4	-	1.66829	0.417074	1.81398	4.05985	2.25353	1.03042	1.27126	0.250046	1.08732	2.43346	1.35078	0.617675	0.76203	4.42023	1.64481	2.63057	5.82587	3.79423	1.33243	2.46247	0.372124	0.595129	1.31799	0.858381	0.301455	0.557102
ANKRD17	uc003hgp.2	TRUE	2	-	6.66653	8.02575	17.9543	22.07	14.8929	5.87725	6.8279	1.20388	2.69317	3.31053	2.23396	0.881607	1.02421	17.0943	15.633	32.4627	29.6115	14.5568	13.0069	12.9684	0.914519	1.89904	1.73224	0.851564	0.760894	0.758642
ANKRD26	uc009xku.1	TRUE	4	5	0.945042	0.745943	0.87022	2.86153	4.17912	0.596543	0.795785	0.789345	0.920835	3.02772	4.42179	0.631273	0.84208	3.63229	1.43499	2.31336	3.08313	2.06296	1.73987	1.84286	0.395083	0.636897	0.848817	0.567963	0.479017	0.50737
ANKRD27	uc002ntn.1	FALSE	-	-	5.87542	7.84068	9.56075	10.0317	10.5237	6.73514	4.98258	1.33448	1.62723	1.70738	1.79112	1.14632	0.84804	11.2159	11.8861	15.2051	14.4478	19.1195	8.77397	8.19859	1.05975	1.35567	1.28815	1.70467	0.78228	0.73098
ANKRD28	uc003caj.1	TRUE	3	-	10.8687	14.4895	8.42626	18.4458	13.9574	13.6301	5.60351	1.33314	0.77528	1.69714	1.28418	1.25407	0.515569	28.2962	29.2775	12.0361	18.481	13.665	26.0261	13.9973	1.03468	0.425362	0.65313	0.482929	0.919775	0.494672
ANKRD29	uc002kun.2	TRUE	4	-	2.4378	1.64911	0.436585	5.8627	7.05087	1.92889	2.01293	0.676487	0.179123	2.40486	2.89223	0.79125	0.825721	1.26418	1.79102	1.24103	3.70549	11.1798	1.67347	1.41995	1.41671	0.981693	2.931	8.84291	1.32374	1.12321
ANKRD32	uc003kkr.3	TRUE	1	-	1.64869	0.82435	5.69283	9.0906	6.33716	1.42951	1.30955	0.500032	3.45279	5.51355	3.84357	0.867065	0.794309	1.59004	1.49788	5.11283	6.86292	5.47998	1.51308	1.31897	0.942038	3.21539	4.31598	3.44628	0.951597	0.829527
ANKRD34A	uc001enq.1	TRUE	6	-	3.02165	0.215833	1.31421	5.7846	1.7415	0.995374	1.50271	0.0714597	0.434951	1.91436	0.576356	0.329437	0.497333	1.87447	0.484779	1.25329	3.74869	2.22927	0.430385	1.89316	0.258661	0.668624	1.99981	1.18927	0.229644	1.00997
ANKRD37	uc003ixm.2	TRUE	5	-	3.0614	3.47888	7.62588	6.63732	27.0176	7.21974	8.90721	1.13636	2.49093	2.16803	8.82498	2.35826	2.90945	2.45334	3.75974	7.30344	5.99998	15.6167	6.94291	4.39935	1.53248	2.97686	2.44558	6.36529	2.82991	1.79318
ANKRD39	uc002sxd.3	TRUE	1	-	9.46359	3.83848	13.1471	44.7766	23.4667	4.37119	3.22676	0.405611	1.38922	4.73143	2.47967	0.461902	0.340973	5.13157	3.98129	7.50913	24.4958	25.5786	3.24262	3.3809	0.775846	1.46331	4.77347	4.98448	0.631903	0.65885
ANKRD40	uc002iso.2	TRUE	2	-	23.4582	34.4232	44.1013	53.0775	74.4984	28.312	25.3785	1.46742	1.87999	2.26263	3.17578	1.20691	1.08186	18.3458	20.345	29.8492	35.5658	44.1607	20.5561	17.7446	1.10897	1.62703	1.93863	2.40712	1.12048	0.967227
ANKRD42	uc001ozz.1	TRUE	4	-	5.19123	3.64493	3.36273	10.1602	9.60838	2.54691	1.61244	0.702137	0.647778	1.95717	1.85087	0.490627	0.310622	2.50786	2.19595	3.21243	4.57696	4.50141	2.01349	1.34243	0.875631	1.28094	1.82501	1.79489	0.802879	0.53531
ANKRD44	uc002uua.1	TRUE	1	-	0.926682	0.834018	5.64261	3.68336	4.67325	0.756797	0.442271	0.900015	6.0885	3.97447	5.04256	0.816694	0.477319	1.09035	0.898554	5.02619	3.96613	3.54458	0.855791	0.25699	0.824116	4.60939	3.63725	3.25067	0.7849	0.235766
ANKRD46	uc003yjo.1	TRUE	1	-	8.95605	8.4797	20.3051	29.6473	39.6398	6.40791	5.99163	0.946813	2.26718	3.31028	4.42599	0.715487	0.669008	3.39113	4.913	8.89732	11.2675	22.0806	3.355	2.44776	1.44876	2.62365	3.32257	6.51111	0.989345	0.721819
ANKRD50	uc003ifg.3	TRUE	4	-	5.94561	3.25524	9.63908	9.28421	12.5182	2.0565	7.22759	0.54751	1.6212	1.56151	2.10543	0.345896	1.21561	13.2272	4.12032	16.7648	11.0939	10.5575	3.36176	8.30563	0.311509	1.26745	0.838723	0.79817	0.254161	0.627924
ANKRD52	uc001skm.3	TRUE	2	-	16.0514	14.1933	23.5317	49.9722	37.9814	22.0004	13.5412	0.884241	1.46602	3.11324	2.36622	1.37062	0.843612	21.3905	14.9624	24.3432	34.0873	17.3285	14.88	18.4676	0.69949	1.13803	1.59357	0.8101	0.695635	0.863353
ANKRD53	uc002shl.3	TRUE	4	-	0.968772	0.56512	0.98315	2.01701	4.88551	0.853223	2.08515	0.583379	1.01484	2.08192	5.04258	0.880739	2.15224	1.15744	0.556302	0.767262	1.04956	4.57014	0.578728	1.06549	0.480677	0.662925	0.906806	3.94824	0.500051	0.920564
ANKRD54	uc003auc.2	TRUE	2	-	14.0048	9.829	22.4689	38.7646	21.7352	17.5972	7.03679	0.701835	1.60437	2.76795	1.55198	1.25651	0.502461	8.49428	12.5134	20.4495	34.501	22.8637	8.03527	5.57486	1.47314	2.40742	4.06164	2.69163	0.945963	0.656312
ANKS1A	uc003ojx.3	TRUE	4	-	3.86964	1.67085	8.33745	8.77874	10.2219	2.45237	2.25379	0.4318	2.15455	2.26859	2.64151	0.633756	0.58244	5.10569	3.18883	9.24886	8.57518	8.43249	3.69471	3.20568	0.624571	1.81146	1.67952	1.65157	0.723651	0.627872
ANKS3	uc002cxj.1	TRUE	4	-	5.46685	3.87237	11.9876	9.75614	7.05643	5.12745	2.99648	0.708342	2.19276	1.78458	1.29076	0.937917	0.548125	10.0709	8.60282	13.6576	15.2412	10.6002	5.12077	5.47098	0.854225	1.35613	1.51338	1.05256	0.508476	0.54325
ANKS6	uc004ayu.2	TRUE	4	-	4.646	3.44784	2.82897	5.55394	4.87092	2.6783	1.78487	0.742114	0.608913	1.19542	1.04841	0.576484	0.384188	7.31811	6.35473	6.56607	10.4077	14.6965	3.45414	4.04108	0.868359	0.897238	1.42218	2.00822	0.472006	0.552209
ANKZF1	uc002vkg.2	TRUE	6	-	5.40789	0.705054	4.20559	10.1468	10.6172	0.95966	2.70641	0.130391	0.777681	1.87628	1.96326	0.177471	0.500464	10.4274	2.11748	6.8918	11.0364	15.6451	1.4009	5.29475	0.203076	0.660933	1.0584	1.50037	0.134356	0.507776
ANLN	uc003tff.2	TRUE	2	5	3.14057	3.02706	4.78219	22.5168	13.9338	2.87201	4.31285	0.963861	1.5227	7.16947	4.43662	0.914492	1.37326	6.01875	4.50806	5.06891	13.4861	12.4758	4.36536	10.817	0.749007	0.842189	2.24066	2.07281	0.725299	1.7972
ANO10	uc003cmv.2	FALSE	-	-	26.1689	31.7608	28.3955	29.8832	46.441	32.2598	32.5516	1.21369	1.08509	1.14194	1.77466	1.23276	1.24391	25.3841	25.6245	25.2479	26.635	39.8478	26.0976	30.1309	1.00947	0.994636	1.04928	1.56979	1.02811	1.187
ANO6	uc010sle.1	TRUE	3	-	38.6644	49.1752	25.8935	23.2829	11.9119	43.4941	52.3931	1.27185	0.669698	0.60218	0.308085	1.12491	1.35507	40.5519	55.2778	23.581	21.7364	8.91143	47.0252	42.1948	1.36314	0.581503	0.536014	0.219755	1.15963	1.04051
ANO8	uc002ngf.2	TRUE	4	-	1.83575	0.86616	1.26164	2.31952	7.24102	1.6926	0.855481	0.471858	0.68728	1.26351	3.94429	0.922024	0.466041	3.63649	2.35916	3.50231	9.65182	19.0196	2.20803	2.79838	0.648757	0.963102	2.65411	5.2301	0.607198	0.769535
ANP32B	uc004aya.2	TRUE	3	2	46.6537	50.4003	17.2906	91.7527	13.7227	20.9499	18.3394	1.08031	0.370617	1.96667	0.294141	0.449053	0.393098	46.4074	32.1702	19.519	54.1246	9.72055	34.2065	33.8821	0.693213	0.420602	1.16629	0.209463	0.737092	0.730101
ANP32E	uc001etw.2	TRUE	5	-	24.2206	44.4016	74.7264	169.615	124.585	29.9707	28.9513	1.83322	3.08524	7.00291	5.14377	1.23741	1.19532	9.5265	13.5173	21.2764	39.3343	31.1343	14.1648	12.6604	1.41891	2.23338	4.1289	3.26815	1.48688	1.32896
ANPEP	uc002bop.3	TRUE	3	-	113.945	111.9	96.259	59.0511	66.2454	139.782	178.33	0.982055	0.844787	0.518244	0.581382	1.22675	1.56506	105.547	104.411	112.248	53.2233	32.5398	102.239	161.809	0.989231	1.06348	0.50426	0.308296	0.968656	1.53305
ANTXR1	uc002sfg.2	TRUE	8	-	301.762	276.946	224.846	77.506	27.2402	283.731	237.983	0.917764	0.745111	0.256845	0.090271	0.940248	0.788644	144.417	143.036	94.7366	33.6943	12.4227	123.661	77.2601	0.990437	0.655993	0.233313	0.0860203	0.856274	0.534979
ANTXR2	uc003hlz.3	TRUE	3	-	77.5556	85.3435	61.9384	39.5519	60.4005	91.5979	216.944	1.10042	0.798633	0.509982	0.778803	1.18106	2.79727	55.0566	60.7969	41.8666	33.7508	43.9826	73.8581	94.9424	1.10426	0.76043	0.61302	0.798861	1.34149	1.72445
ANXA1	uc004ajf.1	FALSE	-	-	650.098	807.805	461.191	538.066	641.571	798.544	898.894	1.24259	0.709418	0.827669	0.986883	1.22834	1.38271	334.82	511.536	222.022	245.17	436.669	475.322	522.995	1.52779	0.663109	0.732246	1.30419	1.41964	1.56202
ANXA11	uc001kbt.1	TRUE	6	-	119.778	70.7602	44.4528	145.956	247.867	98.036	127.331	0.59076	0.371126	1.21855	2.06938	0.818478	1.06305	134.509	66.7435	32.6017	93.5919	199.697	63.2737	131.239	0.496202	0.242377	0.695805	1.48464	0.470406	0.975692
ANXA2	uc002agm.2	TRUE	3	3	87.2194	118.497	51.7826	32.6614	39.0245	83.3139	93.5793	1.35861	0.593705	0.374474	0.44743	0.955222	1.07292	26.4566	29.5286	14.4172	18.8514	19.2766	12.6214	26.5883	1.11612	0.544939	0.712545	0.728616	0.477064	1.00498
ANXA2P2	uc010mjx.2	TRUE	6	-	856.637	562.581	262.539	528.953	594.061	393.04	802.762	0.656733	0.306476	0.617476	0.693481	0.458818	0.937109	741.945	618.205	458.614	240.788	417.413	477.192	881.998	0.833222	0.618124	0.324537	0.562593	0.643164	1.18876
ANXA3	uc003hld.2	TRUE	4	-	11.7434	14.0788	3.85972	10.3055	78.7384	15.8988	16.6343	1.19887	0.328676	0.877551	6.70484	1.35384	1.41647	7.09492	9.7931	2.38934	3.96834	61.0234	8.13434	10.2993	1.38029	0.336777	0.559328	8.60089	1.1465	1.45164
ANXA4	uc002sfr.3	TRUE	2	-	139.156	129.332	118.413	99.3437	347.235	120.385	209.088	0.929405	0.850936	0.713902	2.49529	0.865108	1.50254	59.0604	91.0741	55.9633	45.6667	229.724	81.679	101.546	1.54205	0.947559	0.77322	3.88964	1.38297	1.71935
ANXA5	uc003idv.3	FALSE	-	-	966.369	1478.68	1889.03	1799.88	1359.15	1228.39	1085.81	1.53014	1.95477	1.86252	1.40645	1.27114	1.1236	662.976	844.708	782.39	774.645	684.439	759.523	623.121	1.27412	1.18012	1.16844	1.03237	1.14563	0.939884
ANXA6	uc003ltl.1	FALSE	-	-	203.651	212.098	176.969	252.02	384.369	237.895	239.39	1.04148	0.868983	1.23751	1.88739	1.16815	1.17549	211.741	184.197	117.488	150.653	219.148	153.86	243.339	0.869916	0.554867	0.7115	1.03498	0.726644	1.14923
ANXA7	uc001jtz.2	FALSE	-	-	103.723	92.8093	72.5962	184.619	137.951	101.344	112.209	0.894781	0.699906	1.77993	1.32999	0.977063	1.08181	55.0353	71.1655	42.723	111.506	114.232	65.1191	66.565	1.29309	0.776284	2.02608	2.0756	1.18322	1.2095
AP1AR	uc003iaj.3	TRUE	5	-	9.86118	9.07519	18.4922	30.9998	29.1893	11.5342	10.5924	0.920295	1.87524	3.1436	2.96	1.16966	1.07415	5.88928	11.9061	19.2996	28.8271	44.4343	13.8864	8.92838	2.02164	3.27704	4.89478	7.54483	2.35789	1.51603
AP1B1	uc003afj.2	TRUE	2	-	16.5594	14.9374	34.4227	63.4192	75.2348	21.6595	14.7758	0.90205	2.07874	3.82979	4.54332	1.30799	0.89229	22.4304	21.6541	43.0811	55.0935	45.411	15.1598	20.6147	0.965389	1.92065	2.45619	2.02452	0.675861	0.91905
AP1G1	uc010cgg.2	TRUE	2	-	20.8923	29.9129	57.7673	75.4491	62.9414	21.7169	25.5864	1.43177	2.76499	3.61132	3.01265	1.03947	1.22468	19.9427	23.6466	43.5931	38.8861	28.0088	23.65	20.3751	1.18572	2.18591	1.94988	1.40446	1.1859	1.02168
AP1G2	uc001wkl.2	TRUE	4	5	1.41312	0.896792	0.827716	3.83015	9.25849	2.19229	1.55638	0.634644	0.585765	2.7103	6.55141	1.55135	1.10137	4.10184	3.16131	1.93113	6.25021	14.5992	2.21463	3.11542	0.770712	0.47081	1.52375	3.55912	0.539924	0.759524
AP1M1	uc002ndv.2	FALSE	-	-	46.5602	39.8496	49.5199	112.201	83.6688	44.0851	81.4292	0.855875	1.06357	2.4098	1.797	0.946841	1.7489	27.4042	24.1054	30.5632	58.6874	32.6379	17.6822	48.9436	0.879625	1.11527	2.14154	1.19098	0.645238	1.78598
AP1S1	uc003uxv.3	FALSE	-	-	207.619	185.355	178.784	337.239	338.948	205.629	179.082	0.892765	0.861119	1.62432	1.63255	0.990415	0.86255	72.9933	82.8826	57.8472	129.862	216.307	67.6112	75.8986	1.13548	0.7925	1.7791	2.96338	0.926266	1.0398
AP1S2	uc004cxi.2	FALSE	-	-	18.4986	39.6155	39.4263	27.5093	23.3453	30.3683	30.1366	2.14153	2.1313	1.4871	1.262	1.64165	1.62913	7.7542	23.2614	17.8884	14.5838	13.3213	28.2514	8.88757	2.99983	2.30691	1.88075	1.71793	3.64334	1.14616
AP2A1	uc002ppn.2	FALSE	-	-	36.6266	36.1211	54.6774	80.4697	75.5718	47.0567	33.3981	0.9862	1.49283	2.19703	2.0633	1.28477	0.911854	54.7454	42.6162	55.4119	65.088	39.3417	31.2972	41.4382	0.778444	1.01218	1.18892	0.718631	0.571688	0.756926
AP2A1	uc002ppp.1	FALSE	-	-	6.74205	5.26308	10.5321	14.072	12.3077	11.2232	6.35632	0.780638	1.56214	2.08719	1.82551	1.66465	0.942788	11.5839	9.10268	12.2619	14.5987	8.67878	6.41051	9.0162	0.785803	1.05852	1.26025	0.74921	0.553399	0.778338
AP2A2	uc001lss.2	FALSE	-	-	21.2765	22.06	26.4251	57.4328	50.0861	21.8555	21.5162	1.03683	1.24198	2.69935	2.35405	1.02722	1.01127	31.8968	27.3221	31.9504	52.6601	36.6665	20.2361	24.9521	0.856577	1.00168	1.65095	1.14953	0.634426	0.782278
AP2B1	uc002hjq.2	TRUE	2	-	11.5775	14.8717	16.7046	35.1114	48.3429	14.6762	12.6446	1.28454	1.44285	3.03272	4.17557	1.26765	1.09217	26.0413	15.6401	18.9153	31.9245	22.5177	14.7161	18.9034	0.600589	0.726359	1.22591	0.86469	0.565107	0.725902
AP2M1	uc003fmw.2	FALSE	-	-	313.161	291.12	285.636	336.516	274.536	321.443	326.584	0.929615	0.912105	1.07458	0.876661	1.02645	1.04286	293.119	280.53	215.655	275.95	207.392	237.968	312.715	0.95705	0.735724	0.941426	0.707535	0.811845	1.06685
AP2S1	uc002pft.1	FALSE	-	-	450.257	422.975	572.412	715.243	323.317	499.023	434.864	0.939408	1.2713	1.58852	0.718072	1.10831	0.965813	160.571	165.393	140.47	184.596	127.37	130.142	170.658	1.03003	0.874813	1.14962	0.79323	0.810496	1.06282
AP3B1	uc003kfj.2	FALSE	-	-	16.029	22.8834	33.4024	44.4175	35.2885	21.0823	24.1019	1.42763	2.08387	2.77106	2.20153	1.31526	1.50364	24.3628	27.9582	31.0965	32.5907	24.1369	27.6948	29.9098	1.14758	1.27639	1.33772	0.990727	1.13677	1.22768
AP3D1	uc002luz.2	TRUE	2	-	25.8215	24.5379	42.2583	65.064	36.2018	29.9398	20.109	0.950288	1.63655	2.51975	1.402	1.15949	0.778771	46.5727	49.447	70.4587	82.7251	33.8416	37.4853	37.0221	1.06171	1.51287	1.77625	0.72664	0.804877	0.794931
AP3M1	uc001jwh.2	TRUE	2	-	32.164	32.1128	72.0551	120.221	102.478	30.4833	36.0908	0.998407	2.24024	3.73773	3.1861	0.947747	1.12209	16.562	15.0468	35.3715	41.5651	38.3152	13.2727	15.7581	0.908515	2.1357	2.50967	2.31344	0.8014	0.951461
AP3M2	uc003xoo.2	TRUE	4	-	8.42593	3.17535	5.98791	15.2278	10.843	3.57168	8.89249	0.376861	0.710656	1.80725	1.28686	0.423899	1.05537	8.15686	3.42602	5.49112	11.7127	13.5498	2.19958	6.104	0.420023	0.673195	1.43592	1.66114	0.269669	0.74833
AP3S1	uc003krl.2	FALSE	-	-	9.11316	19.4717	7.00685	17.2089	12.1349	10.8869	14.8453	2.13665	0.768875	1.88835	1.33157	1.19463	1.62899	10.8414	23.5007	10.192	11.5874	13.5886	18.0595	19.9462	2.16766	0.940102	1.0688	1.2534	1.66579	1.83981
AP3S2	uc002bos.3	FALSE	-	-	48.9959	28.997	26.2458	41.214	20.5164	25.499	42.1904	0.591826	0.535674	0.841173	0.418739	0.520432	0.861102	16.9615	11.5927	11.4417	16.8624	10.8128	8.86267	12.7189	0.683474	0.67457	0.994152	0.637488	0.522518	0.749871
AP4B1	uc001eed.2	TRUE	4	-	3.809	2.91448	8.52175	13.3048	9.6044	1.27534	2.94882	0.765161	2.23723	3.49293	2.52146	0.334839	0.774176	5.42354	3.68092	8.13002	13.8419	10.915	2.01303	2.72207	0.6787	1.49902	2.55216	2.01251	0.371178	0.501909
AP4E1	uc001zyx.1	TRUE	2	5	3.29245	3.59072	6.26312	10.5768	4.10258	2.91087	5.31335	1.09059	1.90224	3.21237	1.24605	0.884109	1.61378	5.548	4.121	6.38566	5.69217	3.10268	5.00013	5.03563	0.742795	1.15098	1.02599	0.559252	0.901252	0.90765
AP4M1	uc003utb.3	TRUE	4	-	7.47638	3.88016	6.91504	21.4951	16.9426	6.18305	5.79201	0.518996	0.924919	2.87505	2.26614	0.827013	0.774711	9.32533	5.27044	8.85075	17.6034	14.8503	3.56497	5.53615	0.565179	0.949109	1.88769	1.59246	0.382295	0.593672
APAF1	uc001tfz.2	TRUE	2	-	2.31611	3.40606	8.24397	9.51548	7.98929	2.81435	3.42327	1.47057	3.55929	4.10826	3.44934	1.21511	1.47801	4.00884	3.10186	7.71447	6.33704	5.56754	3.81617	3.98543	0.773759	1.92434	1.58075	1.3888	0.951939	0.994159
APBA1	uc004ahh.2	TRUE	4	-	3.97547	3.05807	3.72263	7.30186	3.40563	2.64222	1.74637	0.76924	0.936402	1.83671	0.856666	0.664639	0.439301	2.88558	2.46523	3.17023	4.0471	2.89688	1.4026	1.17744	0.85433	1.09864	1.40251	1.00391	0.486088	0.408063
APBA2	uc001zck.2	TRUE	4	2	4.07533	2.61166	2.43223	9.13097	11.8116	2.24888	7.29103	0.640857	0.596829	2.24052	2.89828	0.55184	1.78905	11.8888	12.6225	7.2977	16.999	19.862	8.20323	17.7066	1.06171	0.613834	1.42983	1.67065	0.689999	1.48934
APBA3	uc002lyp.1	TRUE	2	3	5.57924	4.98414	11.1041	13.4325	11.2478	11.0198	2.21375	0.893339	1.99024	2.40756	2.016	1.97512	0.396794	7.7099	9.83012	10.6351	13.6792	14.2183	7.65029	5.48621	1.275	1.3794	1.77423	1.84415	0.992269	0.711584
APBB1	uc001mdc.1	TRUE	4	-	18.1385	12.7639	16.3751	41.4957	38.1942	16.6299	13.3928	0.703691	0.902778	2.2877	2.10568	0.916828	0.738361	24.3254	18.371	21.2508	49.5801	50.1224	15.9472	19.2285	0.755222	0.873609	2.0382	2.0605	0.655579	0.790473
APBB1IP	uc001iss.2	TRUE	6	-	11.8997	7.38968	3.61557	11.3725	11.2779	6.9077	10.7715	0.620998	0.303842	0.955695	0.947746	0.580495	0.905189	8.39129	3.34804	1.82106	4.848	4.95087	2.8254	8.65612	0.398997	0.217027	0.577748	0.590006	0.336715	1.03156
APBB2	uc003gvm.2	FALSE	-	-	12.0065	12.9115	13.8623	10.0123	13.248	20.7309	27.9883	1.07537	1.15456	0.833911	1.1034	1.72664	2.33108	14.1566	16.0998	11.0474	9.26595	11.094	19.2163	25.7458	1.13726	0.780371	0.654535	0.783666	1.35741	1.81864
APC	uc003kpy.3	TRUE	4	4	1.74461	2.51255	3.29132	5.84221	5.95937	1.34685	2.00101	1.44015	1.88651	3.34859	3.41574	0.772022	1.14696	7.03873	4.3194	9.34045	7.5663	5.51256	2.44526	3.63544	0.613668	1.327	1.07495	0.783179	0.34741	0.516498
APCDD1	uc002kom.3	TRUE	8	-	55.1272	14.6562	5.19734	4.53936	13.3334	18.8821	18.8431	0.265864	0.0942807	0.0823451	0.241867	0.342519	0.341812	66.407	27.7025	5.12121	10.9938	22.7318	26.5143	33.6498	0.417163	0.0771199	0.165553	0.342312	0.399271	0.506721
APCDD1L	uc002xze.1	TRUE	10	-	2.8202	5.76862	6.37458	4.27036	2.15489	11.6596	6.81386	2.04543	2.26028	1.51419	0.764098	4.13421	2.41604	1.59509	8.52869	7.14804	3.67628	1.14581	7.43459	3.94813	5.34655	4.48105	2.30466	0.718354	4.66068	2.47508
APEH	uc003cxf.2	TRUE	4	-	29.2509	20.9185	18.8044	39.1082	80.2206	29.2237	22.3457	0.715144	0.642869	1.33699	2.7425	0.999071	0.763935	36.1	35.6022	22.6827	43.4722	97.5396	25.7471	30.5375	0.986208	0.62833	1.20422	2.70192	0.713215	0.845913
APEX1	uc001vxi.2	TRUE	4	-	85.1484	71.7935	57.7915	253.105	220.749	93.6344	61.5892	0.843157	0.678716	2.97251	2.59252	1.09966	0.723316	79.7656	54.8766	36.7628	149.601	148.776	55.9253	66.7758	0.687974	0.460886	1.87551	1.86516	0.701121	0.837151
APEX2	uc004dtz.2	TRUE	2	-	10.741	8.51022	26.161	37.251	26.2501	9.20851	9.55669	0.792313	2.43561	3.46809	2.4439	0.857324	0.88974	8.38828	5.93327	17.4949	24.0117	17.3819	5.16009	7.14105	0.707332	2.08562	2.86251	2.07215	0.615159	0.851314
APH1A	uc001ety.1	FALSE	-	-	68.7766	73.4568	147.512	163.49	96.4951	141.103	92.1562	1.06805	2.14481	2.37712	1.40302	2.05162	1.33994	79.7894	105.079	115.494	140.794	104.595	115.523	95.6683	1.31695	1.44749	1.76457	1.31088	1.44785	1.19901
APH1B	uc002ama.2	TRUE	4	-	25.8295	19.2339	11.8647	30.1883	48.2403	18.8097	21.4935	0.74465	0.45935	1.16875	1.86764	0.728227	0.832129	10.8076	8.15309	6.33697	11.9613	37.7594	7.68365	8.85896	0.75439	0.586349	1.10675	3.49377	0.710953	0.819701
API5	uc010rfh.1	TRUE	5	5	2.09355	7.9714	12.5911	17.4064	7.18482	2.72259	3.61536	3.80746	6.01399	8.31393	3.43177	1.30045	1.72687	3.19058	6.79898	14.5524	15.3054	4.48892	6.78307	2.68662	2.13092	4.56093	4.79695	1.40692	2.12593	0.842054
APLF	uc002sep.2	FALSE	-	-	2.76436	3.14133	4.33559	4.1858	5.49177	3.5413	1.97546	1.13636	1.56837	1.51419	1.9866	1.28105	0.714629	2.09049	2.66897	2.53067	2.24579	5.57771	2.31352	1.2051	1.27671	1.21056	1.07429	2.66806	1.10668	0.57649
APLP1	uc002ocf.2	TRUE	1	-	4.65661	2.42921	9.19471	12.3962	24.5517	5.04378	5.01088	0.521679	1.97453	2.66203	5.27233	1.08314	1.07608	3.72776	3.717	8.06973	14.6795	24.946	3.98834	4.68914	0.997115	2.16474	3.93782	6.69181	1.0699	1.25789
APLP2	uc010sby.1	FALSE	-	-	388.97	434.308	415.42	424.708	410.606	474.522	442.185	1.11656	1.068	1.09188	1.05563	1.21995	1.13681	251.042	317.725	340.522	314.13	221.251	303.607	292.937	1.26563	1.35643	1.2513	0.881328	1.20938	1.16688
APOA1BP	uc001fph.2	TRUE	4	-	46.6773	27.4354	42.5505	78.0931	109.132	35.0152	35.0721	0.587768	0.911588	1.67304	2.33801	0.750154	0.751375	25.7997	30.7908	26.2949	70.6066	141.926	21.5689	25.347	1.19346	1.01919	2.73671	5.50105	0.836016	0.982453
APOBEC3C	uc003awr.2	TRUE	8	-	37.8399	48.9328	25.8123	30.8618	8.76715	41.0018	113.587	1.29315	0.682146	0.815591	0.231693	1.08356	3.00177	18.4254	7.3312	3.82226	4.14544	1.10132	8.91226	33.2964	0.397888	0.207449	0.224989	0.0597766	0.483696	1.80709
APOBEC3F	uc003aww.2	TRUE	10	-	0.797335	1.34859	1.57384	1.50601	0.636185	3.80222	22.2532	1.69129	1.97375	1.88869	0.797915	4.76819	27.9061	0.498626	0.507703	0.874332	0.246473	0.187373	1.89952	6.50608	1.0182	1.75333	0.494406	0.375904	3.80895	13.0456
APOBEC3G	uc003awx.2	TRUE	10	-	2.17036	9.12384	12.3275	6.76206	1.57848	13.4857	81.2887	4.20368	5.67969	3.11554	0.727301	6.21333	37.4523	3.17475	8.94399	12.4224	5.12777	1.78249	19.5479	54.4823	2.81717	3.91279	1.61515	0.561473	6.15712	17.1606
APOD	uc003fur.2	TRUE	3	-	13.4075	14.7946	11.6124	10.7634	4.3716	11.105	45.2986	1.10345	0.866115	0.802791	0.326061	0.828271	3.37858	6.34677	3.71206	3.743	2.10689	0.804997	5.34284	16.769	0.584881	0.589755	0.331973	0.126849	0.841823	2.6421
PPP1R12C	uc002qix.2	TRUE	4	1	11.4033	2.72572	17.4268	14.8582	4.26118	4.50441	5.57562	0.239037	1.52823	1.30298	0.373686	0.395016	0.488954	26.0606	45.8788	55.1911	53.1627	47.9983	37.8795	24.2847	1.76047	2.1178	2.03996	1.84179	1.45352	0.931855
APOL1	uc011amp.1	TRUE	10	-	1.66693	3.89742	10.3338	5.93	0.822625	10.963	51.9753	2.338	6.19896	3.55728	0.493527	6.57644	31.1784	0.877178	3.95507	4.87747	1.59514	0.431642	9.73943	21.0433	4.50845	5.5599	1.8184	0.492138	11.102	23.9872
APOL2	uc003apa.2	TRUE	10	-	27.5431	216.629	175.626	67.4107	6.65316	637.12	526.145	7.86507	6.3764	2.44746	0.241557	23.1317	19.1025	19.6051	218.155	94.2464	37.142	3.33031	464.409	330.211	11.1274	4.80721	1.8945	0.169874	23.688	16.843
APOL3	uc003aot.2	TRUE	10	-	4.54794	8.05601	8.947	3.09281	0.270043	26.0367	64.2529	1.77134	1.96724	0.680053	0.0593977	5.72485	14.1276	3.16363	10.2121	7.9662	2.75522	0.372898	21.1392	48.0535	3.22791	2.51801	0.87091	0.117898	6.68176	15.1889
APOL6	uc003aoe.2	TRUE	10	-	24.275	127.794	73.4041	19.3877	5.69735	286.701	305.319	5.2644	3.02385	0.798671	0.234703	11.8105	12.5775	8.28337	55.9981	22.9333	5.81021	1.31031	102.047	69.4433	6.76024	2.76857	0.701435	0.158196	12.3194	8.38337
APOLD1	uc001rau.3	TRUE	6	-	7.90277	2.32435	2.12296	5.45527	4.68866	4.31754	7.83051	0.294128	0.268644	0.690303	0.593299	0.546339	0.990857	3.33632	1.19072	0.607114	2.28329	2.62905	1.00089	3.23878	0.356917	0.181996	0.684384	0.788015	0.300018	0.970767
APOOL	uc004eem.2	TRUE	4	-	6.59719	6.81821	6.72411	5.46815	14.8893	4.08624	9.19766	1.0335	1.01924	0.828863	2.25689	0.619396	1.39417	2.44627	1.94441	2.64985	3.12246	6.06313	1.45538	2.01357	0.794855	1.08321	1.2764	2.47845	0.594953	0.823125
APP	uc002ylz.2	TRUE	3	-	773.358	721.893	581.855	446.281	198.895	725.154	839.414	0.933453	0.752376	0.57707	0.257184	0.93767	1.08541	563.805	759.653	644.891	511.396	152.861	618.226	562.407	1.34737	1.14382	0.907045	0.271123	1.09653	0.997521
APPBP2	uc002iys.1	TRUE	2	-	22.6493	18.4118	37.926	49.867	70.2823	17.8302	19.5682	0.812908	1.67448	2.2017	3.10306	0.787231	0.863964	17.2263	14.4911	28.5159	28.3454	49.8449	12.9973	14.2781	0.841222	1.65536	1.64547	2.89352	0.754507	0.828857
APPL1	uc003dio.2	TRUE	2	-	12.7753	13.0403	18.87	45.9885	33.7163	8.79216	16.4701	1.02075	1.47707	3.59979	2.63917	0.688219	1.28921	9.85106	7.74073	13.1595	25.2229	19.1042	5.90259	8.83441	0.785779	1.33584	2.56041	1.93929	0.599187	0.896799
APPL2	uc001tlf.1	TRUE	8	-	45.412	54.3531	11.2547	26.7952	19.0573	36.4626	14.7641	1.19689	0.247837	0.590049	0.419656	0.802929	0.325117	44.2099	48.712	10.5856	20.3201	19.4375	26.3731	15.5792	1.10183	0.239442	0.459628	0.439665	0.596543	0.352392
APRT	uc002flv.2	FALSE	-	-	189.148	118.522	169.503	235.79	281.993	225.413	145.109	0.62661	0.896139	1.24659	1.49086	1.19173	0.767171	68.6872	74.8357	61.6582	95.2156	180.022	60.2386	67.105	1.08952	0.897667	1.38622	2.62089	0.876999	0.976966
APTX	uc003zrs.2	TRUE	2	-	18.8853	14.9194	28.7483	46.0399	18.5715	14.6368	12.3004	0.790005	1.52226	2.43786	0.983384	0.77504	0.651325	11.4802	13.0549	21.9797	31.122	23.2178	8.80783	10.0463	1.13717	1.91457	2.71092	2.02241	0.767222	0.875097
AQP3	uc003zsx.2	TRUE	7	-	0.591651	4.36344	11.2581	2.85562	6.89979	19.7538	0.498305	7.37395	19.0252	4.82588	11.6601	33.3821	0.842255	0.181748	4.00103	7.43275	1.55816	5.88283	6.35477	0.410674	22.0026	40.874	8.56905	32.3508	34.9461	2.25889
AQR	uc001ziv.2	TRUE	2	-	6.77878	8.29662	17.1114	19.6283	20.6313	7.5298	7.61238	1.22391	2.52423	2.89552	3.04347	1.11079	1.12297	12.7539	13.8979	25.9108	18.2057	16.7303	11.8932	9.07976	1.08969	2.03159	1.42746	1.31178	0.932516	0.711923
AR	uc004dwu.1	TRUE	6	-	7.76046	3.50592	1.90369	5.89985	5.03846	3.7463	9.34655	0.451774	0.245315	0.760247	0.649252	0.482749	1.20438	9.05193	2.37329	2.22002	3.07705	2.28533	1.93401	6.67253	0.262194	0.245262	0.339941	0.252477	0.213666	0.737142
ARAF	uc011mlq.1	TRUE	3	-	18.0184	10.2278	20.4604	15.3787	6.32519	14.8832	16.8883	0.567633	1.13553	0.853499	0.351044	0.826003	0.937284	23.0161	25.4791	29.3535	27.8425	8.54088	20.3703	24.726	1.10701	1.27534	1.20969	0.371085	0.885044	1.07429
ARAP1	uc001osu.2	FALSE	-	-	10.8101	5.44903	4.68256	11.1787	13.5212	5.54626	7.37092	0.504072	0.433169	1.03409	1.25078	0.513066	0.681856	25.676	11.3386	13.5661	21.5633	17.0083	6.86469	17.0684	0.441606	0.52836	0.839826	0.662424	0.267361	0.664762
ARAP3	uc003llm.2	TRUE	4	-	3.41065	2.40672	2.72156	6.52841	4.09191	2.37841	1.55982	0.705657	0.797966	1.9141	1.19974	0.697358	0.457355	6.81816	5.82207	6.4536	9.50599	5.31311	2.8413	3.62872	0.853909	0.946533	1.39421	0.779262	0.416734	0.532221
ARCN1	uc001ptq.2	FALSE	-	-	125.653	204.13	310.022	242.621	206.002	190.667	155.476	1.62456	2.46729	1.93089	1.63946	1.51741	1.23734	78.0018	117.518	147.988	87.1055	63.898	102.995	74.6249	1.5066	1.89724	1.11671	0.819185	1.32042	0.956706
ARF1	uc001hrs.2	FALSE	-	-	462.436	599.173	1059.55	810.496	1291.48	685.875	479.415	1.29569	2.29124	1.75267	2.79277	1.48318	1.03672	166.161	271.37	426.795	331.423	560.81	214.197	170.623	1.63317	2.56856	1.99459	3.3751	1.28909	1.02686
ARF3	uc001rsr.2	FALSE	-	-	162.41	179.628	237.286	438.57	317.839	194.289	214.406	1.10602	1.46103	2.70038	1.95701	1.19629	1.32015	68.487	72.6928	73.1626	135.582	105.453	62.7627	77.6559	1.06141	1.06827	1.97968	1.53975	0.916419	1.13388
ARF4	uc003dix.3	FALSE	-	-	309.304	591.785	793.668	460.891	369.117	437.695	326.742	1.91328	2.56598	1.49009	1.19338	1.41509	1.05638	77.4341	203.645	208.282	109.367	91.9976	143.341	86.3205	2.62991	2.6898	1.41238	1.18808	1.85113	1.11476
ARF5	uc003vmb.1	FALSE	-	-	245.147	239.542	289.383	349.109	407.213	272.083	204.183	0.977135	1.18044	1.42408	1.66109	1.10987	0.832901	117.852	131.921	95.3698	142.623	205.331	101.973	95.1022	1.11938	0.809237	1.21019	1.74228	0.865268	0.806966
ARF6	uc001wxg.3	TRUE	3	-	38.2408	30.4004	51.8485	84.0189	20.2667	56.3991	38.9176	0.794973	1.35584	2.1971	0.529977	1.47484	1.0177	27.555	18.4277	44.185	50.1135	17.4218	26.7104	32.4542	0.668763	1.60352	1.81867	0.632259	0.96935	1.1778
ARFGAP1	uc002yel.2	TRUE	2	-	31.4162	45.1546	89.8076	69.2364	50.0655	43.0353	26.4305	1.4373	2.85863	2.20384	1.59362	1.36984	0.841303	34.0868	47.4862	70.3896	51.818	34.7981	41.2414	25.2582	1.39309	2.06501	1.52018	1.02087	1.20989	0.740997
ARFGAP2	uc001ndt.2	TRUE	4	-	28.7496	17.1677	40.0132	50.8401	33.2428	16.8102	18.8637	0.597147	1.39178	1.76837	1.15629	0.584712	0.656137	22.9514	15.7017	33.447	43.9384	29.8105	12.1699	17.6834	0.684129	1.4573	1.91441	1.29886	0.530249	0.770472
ARFGAP3	uc003bdd.2	FALSE	-	-	52.5885	77.0582	102.276	71.3088	85.0199	90.6132	48.4366	1.46531	1.94484	1.35598	1.6167	1.72306	0.921049	29.7733	66.8069	62.2827	42.5508	59.7859	79.0759	31.2654	2.24385	2.09189	1.42916	2.00803	2.65593	1.05012
ARFGEF1	uc003xxo.1	TRUE	2	-	5.10118	6.99186	10.3132	12.4259	15.9044	6.88191	6.22715	1.37063	2.02171	2.43586	3.11776	1.34907	1.22072	13.7824	11.1328	19.6207	16.9312	19.4057	11.2622	11.2567	0.807759	1.4236	1.22847	1.40801	0.81715	0.816745
ARFGEF2	uc002xtx.3	TRUE	2	-	6.0943	8.92055	10.6844	16.2813	13.3559	8.40919	5.22147	1.46374	1.75317	2.67153	2.19152	1.37984	0.85678	12.1354	19.5183	21.3619	23.3461	13.9268	14.768	8.04364	1.60837	1.76028	1.92379	1.14762	1.21693	0.662826
ARFIP1	uc003imz.2	FALSE	-	-	32.0443	37.4044	57.5531	55.5031	36.912	32.4491	31.2238	1.16727	1.79605	1.73207	1.15191	1.01263	0.974396	11.4327	19.3144	25.6023	17.127	16.7594	15.523	11.4809	1.6894	2.23939	1.49807	1.46591	1.35777	1.00422
ARFIP2	uc001mdk.2	FALSE	-	-	46.849	47.3544	79.1978	52.7741	55.2439	51.3212	37.1532	1.01079	1.69049	1.12647	1.17919	1.09546	0.793042	35.2959	36.7796	48.3549	37.065	43.5226	32.3499	28.0922	1.04204	1.36999	1.05012	1.23308	0.916535	0.795907
ARFRP1	uc002ygc.2	FALSE	-	-	51.5908	33.5746	40.9494	65.7585	63.122	32.5712	30.2601	0.650786	0.793735	1.27461	1.22351	0.631338	0.586541	23.1253	15.4223	19.2418	31.5234	31.5099	12.846	17.6428	0.666905	0.83207	1.36315	1.36257	0.555498	0.762924
ARG2	uc001xjs.2	TRUE	7	-	1.82691	2.55523	9.06729	11.2467	119.722	4.21671	2.66448	1.39864	4.96298	6.15588	65.529	2.30804	1.45844	1.09514	2.86983	3.57734	4.88054	103.284	2.32714	0.86885	2.62037	3.26636	4.45624	94.3031	2.12488	0.79339
ARGLU1	uc001vqk.3	TRUE	2	-	28.0436	23.5576	66.567	54.0468	40.7492	21.6161	15.3013	0.840036	2.37369	1.92724	1.45306	0.770806	0.545626	45.0497	33.9328	78.8069	72.8916	88.5965	36.0992	35.2508	0.753232	1.74933	1.61803	1.96664	0.801321	0.782488
ARHGAP1	uc001ndd.2	FALSE	-	-	97.5022	89.4425	92.8021	90.3138	56.0433	89.0798	88.2081	0.917339	0.951795	0.926275	0.574791	0.913619	0.904678	25.3163	15.6249	19.1658	14.7983	7.72563	11.9709	17.0199	0.617188	0.757058	0.584538	0.305168	0.472857	0.672291
ARHGAP10	uc003ilf.2	FALSE	-	-	7.00825	9.54679	6.69589	16.7486	12.2127	7.87508	7.77855	1.36222	0.95543	2.38983	1.74261	1.12368	1.10991	11.0284	12.1617	9.80093	15.5052	14.997	11.8308	10.1633	1.10276	0.888698	1.40593	1.35984	1.07276	0.921555
ARHGAP11A	uc001zgy.1	TRUE	5	4	0.752674	1.65772	3.00062	6.58215	4.37043	1.28351	1.81263	2.20228	3.98622	8.744	5.8059	1.70517	2.40807	2.85729	1.96249	4.05585	7.14679	5.3763	2.73268	5.04683	0.686847	1.41946	2.5012	1.88158	0.95639	1.76628
ARHGAP12	uc001ivz.1	TRUE	6	-	9.61891	5.2879	7.5129	10.5848	17.6508	2.03222	12.3287	0.549745	0.781058	1.10041	1.83501	0.211282	1.28171	12.3647	4.36022	7.35062	8.01105	12.8044	2.53153	11.9313	0.352639	0.594487	0.647899	1.03556	0.204745	0.964949
ARHGAP17	uc002dnb.2	FALSE	-	-	18.1645	15.5419	26.3138	38.7646	25.2729	13.4499	31.1872	0.855624	1.44864	2.13408	1.39133	0.740452	1.71693	17.0704	9.0495	24.9344	25.7046	12.5991	7.68135	23.3758	0.530132	1.46068	1.5058	0.738072	0.449985	1.36938
ARHGAP18	uc003qbr.2	TRUE	3	-	14.1654	12.266	3.82261	16.4526	6.49418	6.74314	12.66	0.865914	0.269861	1.16146	0.458458	0.476033	0.893727	10.1409	10.7333	4.03262	9.28604	5.1876	8.41821	12.5696	1.05842	0.397664	0.915701	0.511556	0.830124	1.23949
ARHGAP19	uc001knb.2	TRUE	4	-	2.51391	1.60371	2.90311	6.89121	19.7815	0.583014	1.50887	0.637949	1.15481	2.74116	7.86854	0.231946	0.600225	1.50722	0.994302	2.05844	2.89812	7.38108	0.547345	0.781305	0.659714	1.36569	1.92276	4.89688	0.36319	0.518405
ARHGAP20	uc001pkz.1	TRUE	10	-	0.642759	1.37557	2.82822	1.54144	3.38601	2.61261	2.4883	2.13992	4.39959	2.39795	5.26727	4.06421	3.87083	0.747148	3.67549	2.02339	1.38845	2.45393	7.98273	2.2695	4.91883	2.70793	1.85822	3.28409	10.683	3.03728
ARHGAP23	uc010wdp.1	TRUE	6	-	6.25367	2.43465	4.17123	9.65548	8.54486	2.61937	5.83621	0.389324	0.66701	1.54396	1.36637	0.418863	0.933246	30.7229	14.1073	20.1921	24.0185	14.8282	13.1708	20.9143	0.459181	0.657233	0.781779	0.482644	0.428698	0.68074
ARHGAP24	uc003hpk.2	TRUE	3	-	9.69643	9.52108	2.86527	5.24443	7.26621	17.6461	5.2819	0.981916	0.295505	0.540867	0.749372	1.81985	0.544731	9.99262	12.409	2.96307	5.0391	6.59937	18.6782	6.30745	1.24182	0.296533	0.504287	0.660429	1.86919	0.631215
ARHGAP26	uc011dbj.1	TRUE	2	-	2.35988	2.68008	6.87676	2.20721	9.4079	3.37445	2.71458	1.13568	2.91395	0.935308	3.98647	1.4299	1.1503	3.15712	3.08459	5.54509	2.08732	6.78594	3.94327	1.98804	0.977028	1.75635	0.66116	2.14937	1.249	0.629714
ARHGAP28	uc002kne.2	TRUE	6	-	4.2003	1.68763	1.0276	0.681441	2.5532	1.0089	1.68458	0.401802	0.244667	0.162256	0.60787	0.240216	0.401075	2.88612	0.439718	0.377132	0.47832	1.52798	0.410079	1.02825	0.152386	0.130701	0.16576	0.52944	0.142116	0.356297
ARHGAP29	uc001dqj.3	TRUE	6	-	29.6031	17.9179	6.5166	17.8863	17.6502	13.4078	58.9895	0.60527	0.220135	0.604205	0.59623	0.45292	1.99267	43.3855	22.5165	8.18038	15.1372	20.0273	17.234	65.9902	0.518987	0.188553	0.348901	0.461615	0.39723	1.52102
ARHGAP31	uc003ecj.3	TRUE	2	-	5.35531	9.24157	5.06152	13.7007	16.6234	7.15093	6.59059	1.72567	0.945141	2.55831	3.10406	1.33529	1.23066	8.82027	12.828	9.83189	15.5563	11.8263	7.92876	10.0041	1.45438	1.11469	1.76369	1.3408	0.898926	1.13422
ARHGAP32	uc009zcp.2	TRUE	4	-	1.74851	2.41006	1.64008	2.79338	3.89682	1.62109	0.970191	1.37833	0.937991	1.59755	2.22859	0.927132	0.554893	4.30925	4.47895	3.83682	4.23898	3.8598	3.30882	2.36486	1.03938	0.890369	0.983692	0.895702	0.767846	0.548797
ARHGAP35	uc010ekv.2	TRUE	6	-	11.277	3.91014	7.2462	20.4375	6.28714	3.10346	7.19099	0.346741	0.642566	1.81231	0.557521	0.275208	0.63767	27.9764	10.8936	17.7823	30.4425	14.1015	7.6704	17.8393	0.389389	0.635621	1.08815	0.504053	0.274177	0.637658
ARHGAP5	uc001wrn.2	FALSE	-	-	3.1086	2.51942	1.8804	3.2228	1.53565	1.43187	4.04121	0.810474	0.604917	1.03674	0.494019	0.460633	1.3	7.72355	4.27797	5.27422	4.50248	3.14047	4.26509	6.14429	0.553892	0.682879	0.58296	0.406617	0.552224	0.79553
ARHGDIA	uc002kbq.2	FALSE	-	-	659.757	613.931	761.047	1192.13	1118.65	764.444	569.581	0.930542	1.15353	1.80692	1.69556	1.15868	0.863321	193.489	164.57	233.378	316.165	258.913	147.624	180.428	0.850538	1.20615	1.63402	1.33813	0.762961	0.932498
ARHGDIB	uc001rcq.1	TRUE	3	-	8.67755	10.63	4.62332	2.96147	3.28206	8.33732	9.62283	1.225	0.532797	0.341287	0.378232	0.960793	1.10893	3.32817	3.7601	1.99858	0.638852	3.01633	3.72691	5.29131	1.12978	0.600518	0.191977	0.906307	1.11981	1.58984
ARHGEF1	uc002osa.2	FALSE	-	-	20.9065	15.8465	27.3387	45.7108	38.4511	19.1528	17.2793	0.757972	1.30767	2.18644	1.83919	0.916117	0.826505	23.1267	23.8798	35.6616	53.7614	48.3763	16.3021	23.3029	1.03256	1.54201	2.32464	2.09179	0.704906	1.00762
ARHGEF10	uc003wpr.2	FALSE	-	-	9.17568	12.6941	12.1405	14.6104	9.14174	13.7407	7.45967	1.38345	1.32312	1.59229	0.996302	1.49751	0.812986	23.6289	28.2189	20.5751	20.9992	14.064	18.2745	15.1321	1.19425	0.87076	0.888711	0.595203	0.773396	0.640407
ARHGEF10L	uc001ban.2	TRUE	6	-	3.52525	1.28074	2.12685	4.08543	2.6436	1.08641	1.25079	0.363322	0.60333	1.1589	0.74991	0.308198	0.354827	8.747	6.02359	7.34604	10.9011	9.15177	3.04618	5.25001	0.68865	0.839837	1.24627	1.04628	0.348262	0.600212
ARHGEF11	uc001fqn.2	FALSE	-	-	3.39911	3.15371	5.17433	6.29986	4.45684	4.80731	5.17488	0.927807	1.52225	1.85336	1.31117	1.41427	1.52241	10.0846	8.4063	11.1021	11.7545	7.49527	8.61364	10.1331	0.833581	1.1009	1.16559	0.743242	0.85414	1.00481
ARHGEF12	uc001pxl.1	FALSE	-	-	10.452	11.2497	10.635	15.1809	11.2007	9.40795	12.0616	1.07632	1.01751	1.45244	1.07164	0.900112	1.154	32.5177	28.5609	24.2282	23.8632	29.9539	25.5441	25.4785	0.87832	0.74508	0.733855	0.921159	0.785547	0.783529
ARHGEF17	uc001otu.2	TRUE	6	-	8.80199	5.70693	2.19142	5.09225	6.71639	3.67579	5.02465	0.648371	0.248977	0.578539	0.763056	0.417615	0.570859	29.2709	15.6516	7.523	19.3018	12.8535	6.88835	19.0135	0.534715	0.257015	0.659419	0.439122	0.235333	0.649569
ARHGEF18	uc002mgi.2	TRUE	4	-	11.1349	6.07701	19.8936	14.9521	16.293	8.61239	9.49016	0.545765	1.78659	1.34281	1.46323	0.773459	0.852289	11.7273	9.55988	21.3574	15.0356	11.0925	7.43559	8.86568	0.815179	1.82115	1.28209	0.945866	0.634042	0.755985
ARHGEF19	uc001ayc.1	FALSE	-	-	3.03051	2.55309	3.64507	5.19477	3.55706	1.78788	3.52258	0.842467	1.20279	1.71414	1.17374	0.589974	1.16237	2.54806	3.69225	4.12799	7.534	4.91887	2.80003	4.7835	1.44903	1.62003	2.95668	1.9304	1.09888	1.87728
ARHGEF2	uc001fmt.2	TRUE	6	5	54.8528	9.29029	22.6352	41.8094	120.682	9.50399	34.9012	0.169369	0.412655	0.762213	2.20011	0.173265	0.636272	68.921	13.4875	34.0579	39.7218	66.7065	10.0453	36.6637	0.195696	0.494159	0.576339	0.967869	0.145753	0.531968
ARHGEF25	uc009zpy.2	TRUE	4	-	2.55336	1.17317	2.10102	4.15368	1.39207	0.530433	1.78241	0.459483	0.822851	1.62672	0.545206	0.20777	0.698075	19.9854	14.6298	20.4793	32.6241	31.2347	10.7878	13.2269	0.732026	1.02471	1.63239	1.56287	0.539783	0.661828
ARHGEF3	uc003dih.2	TRUE	4	-	4.98435	3.29536	6.9996	4.78675	14.8793	3.38704	4.38906	0.661149	1.40431	0.960358	2.98516	0.679541	0.880571	4.16172	2.71684	5.5198	3.25391	9.93847	1.41529	2.04683	0.652824	1.32632	0.781871	2.38803	0.340088	0.491834
ARHGEF40	uc001vzp.2	FALSE	-	-	16.1328	11.4381	9.19339	13.3996	8.71063	15.3122	16.8524	0.709	0.569861	0.830583	0.539937	0.949137	1.04461	32.4569	27.8731	20.0345	23.7172	14.0817	24.6708	35.5027	0.858774	0.617268	0.730731	0.433861	0.760113	1.09384
ARHGEF6	uc004fab.2	TRUE	6	-	4.06725	3.98482	0.920744	5.92721	3.18616	4.11723	6.39373	0.979735	0.226399	1.45729	0.783375	1.01229	1.57199	6.17927	2.19118	0.922642	3.68394	2.13071	2.34862	5.04969	0.354612	0.149326	0.596183	0.344826	0.38009	0.817201
ARHGEF7	uc001vrs.2	TRUE	2	-	12.4785	13.8857	27.737	31.5254	34.4627	11.1683	13.6965	1.11277	2.22277	2.52636	2.76175	0.895003	1.09761	17.6814	14.9706	25.5199	24.7522	24.102	14.069	16.8423	0.846686	1.44332	1.39989	1.36312	0.795696	0.952539
ARHGEF9	uc004dvl.2	FALSE	-	-	5.8101	4.06709	4.04055	4.99256	6.90198	4.38322	3.12043	0.700008	0.695441	0.859292	1.18793	0.754419	0.537079	12.6392	7.30369	6.07097	8.49042	15.0735	5.93933	6.88568	0.577865	0.480334	0.671757	1.1926	0.469918	0.544793
ARID1A	uc001bmv.1	TRUE	4	-	6.44671	2.51628	8.28275	11.6835	12.7654	2.19459	5.68351	0.39033	1.2848	1.81231	1.98012	0.34043	0.881616	9.92667	3.94036	16.0518	15.3598	9.34721	3.12628	7.50549	0.396953	1.61703	1.54732	0.941626	0.314944	0.756096
ARID1B	uc003qqn.2	TRUE	4	-	6.11863	4.58491	3.62211	9.02403	12.0619	5.57901	5.99343	0.749341	0.591987	1.47484	1.97133	0.911808	0.979539	11.4537	7.57515	6.17141	10.263	12.2755	7.21988	10.0073	0.661372	0.538816	0.896039	1.07174	0.630354	0.873714
ARID2	uc001ros.1	TRUE	4	-	4.11697	2.66325	5.60428	11.3492	7.64966	1.53389	2.9485	0.646904	1.36125	2.75665	1.85806	0.372593	0.716189	7.46199	2.67402	8.20792	9.12187	5.03974	1.99382	3.5476	0.358361	1.09996	1.22244	0.675393	0.267207	0.47543
ARID3A	uc002lql.2	TRUE	4	-	4.71646	0.831602	3.63468	9.63027	14.1123	1.04276	3.16701	0.176336	0.770642	2.04182	2.99209	0.221106	0.671486	7.7238	2.45564	6.46937	12.3359	19.1626	1.06427	5.87083	0.31794	0.837591	1.59712	2.48097	0.137802	0.7601
ARID4A	uc001xdp.2	TRUE	4	5	3.14567	1.13282	4.48079	5.52997	10.9566	0.877218	2.01261	0.360141	1.42442	1.75794	3.483	0.278888	0.639814	4.9685	1.3978	4.67972	3.66508	5.81928	1.62079	3.11973	0.281348	0.941879	0.737668	1.17123	0.326227	0.627909
ARID4B	uc001hwq.2	FALSE	-	-	5.77597	8.07784	13.0833	12.2071	8.18207	13.8008	8.32432	1.39852	2.26511	2.11341	1.41656	2.38933	1.44119	10.2107	12.4875	17.9429	10.9275	7.22623	27.8975	12.4016	1.22298	1.75726	1.0702	0.707715	2.73217	1.21457
ARID5A	uc002swe.2	TRUE	10	-	17.5122	25.9161	19.8339	36.4614	14.099	82.8344	27.7585	1.47989	1.13258	2.08205	0.805097	4.73008	1.5851	17.6086	42.7685	20.4735	34.6247	18.8413	73.0045	30.8382	2.42883	1.1627	1.96634	1.07001	4.14593	1.75131
ARID5B	uc001jlt.1	TRUE	8	-	34.1527	24.308	14.056	27.0361	16.6949	48.2438	34.9957	0.711744	0.411566	0.791625	0.488833	1.41259	1.02468	30.6547	18.0372	7.83198	11.2913	5.64011	31.3882	23.5129	0.588401	0.255493	0.368341	0.183991	1.02393	0.767024
ARIH1	uc002aut.3	FALSE	-	-	28.572	40.1868	54.7779	59.789	35.1982	28.1213	26.0147	1.40651	1.91719	2.09257	1.23191	0.984226	0.910497	24.4402	24.0339	40.025	37.232	25.0463	24.4338	18.4502	0.983374	1.63767	1.52339	1.0248	0.999736	0.754912
ARIH2	uc003cvb.2	FALSE	-	-	9.03134	12.7976	18.559	18.1153	19.2398	7.90391	7.29492	1.41702	2.05494	2.00581	2.13032	0.875166	0.807737	17.4151	22.9274	36.4259	34.8351	33.2243	17.5061	13.5138	1.31653	2.09163	2.00028	1.90779	1.00523	0.775984
ARL1	uc001tib.2	FALSE	-	-	138.757	227.414	195.181	204.614	203.026	173.501	135.374	1.63893	1.40663	1.47462	1.46317	1.25039	0.975618	46.0067	84.8867	55.8464	66.3775	103.427	71.2833	43.758	1.84509	1.21388	1.44278	2.24809	1.54941	0.951122
ARL10	uc003mec.1	TRUE	3	-	11.2293	10.0849	3.804	14.3922	6.97611	8.72174	8.41863	0.898092	0.338762	1.28166	0.621244	0.776695	0.749703	5.11162	4.72498	3.14374	5.59722	3.3587	3.28513	3.40315	0.924363	0.615026	1.095	0.657078	0.642687	0.665775
ARL13B	uc003drc.2	TRUE	5	-	4.51099	14.5971	13.5812	9.67662	6.06637	11.7596	3.77114	3.23585	3.01065	2.1451	1.34479	2.60684	0.835993	2.93458	9.07788	9.82591	5.55896	3.13853	9.63422	2.44021	3.09335	3.34824	1.89427	1.0695	3.28292	0.831543
ARL15	uc003jpg.1	FALSE	-	-	26.7065	26.1725	31.5477	44.6447	59.2594	25.0435	20.2736	0.980004	1.18127	1.67168	2.21891	0.937734	0.75913	6.68793	6.27321	9.61912	11.1864	19.055	6.11709	3.87083	0.937992	1.43828	1.67261	2.84913	0.914649	0.578785
ARL16	uc002kbf.2	TRUE	4	-	27.8816	16.5903	22.1931	32.4631	42.8964	24.3867	13.9876	0.595029	0.795978	1.16432	1.53852	0.874653	0.501682	9.58512	10.4348	12.6426	20.5357	32.9293	7.68754	6.18513	1.08865	1.31897	2.14245	3.43543	0.80203	0.645288
ARL2	uc001och.3	FALSE	-	-	317.153	229.083	301.652	319.367	177.51	302.755	269.944	0.72231	0.951126	1.00698	0.559699	0.954602	0.851148	111.521	115.193	95.1785	145.214	117.923	89.2339	111.399	1.03293	0.853456	1.30212	1.05741	0.800151	0.9989
ARL2BP	uc002elf.1	TRUE	3	-	38.2567	57.1337	54.8561	43.044	18.0052	43.0566	37.2957	1.49343	1.4339	1.12514	0.470643	1.12547	0.974881	16.1446	25.8548	21.8607	19.4995	10.5312	20.3733	11.7507	1.60145	1.35406	1.2078	0.652306	1.26193	0.727844
ARL3	uc001kwa.2	FALSE	-	-	71.7627	81.3091	73.8231	115.574	205.105	78.8162	69.2256	1.13303	1.02871	1.61051	2.8581	1.09829	0.964647	26.5099	28.7606	16.3573	30.7901	94.3475	28.123	23.4716	1.0849	0.617026	1.16146	3.55894	1.06085	0.88539
ARL4C	uc002vvn.2	TRUE	6	-	25.3818	8.31635	7.65794	15.4046	9.51354	9.63208	6.03443	0.327652	0.301712	0.606918	0.37482	0.37949	0.237749	13.3561	6.0507	7.16263	10.9666	5.89394	4.17235	5.63916	0.453033	0.536286	0.821094	0.441296	0.312398	0.422221
GBP5	uc001dnd.2	TRUE	9	1	0.073913	1.30876	2.23272	0.08458	0.092219	3.11054	2.69343	17.6841	30.1679	1.14412	1.24733	42.0283	36.3926	0.07777	9.67618	3.68867	0.301122	0.073194	36.4994	4.80652	124.262	47.3709	3.86827	0.941235	468.723	61.7263
ARL5B	uc001iqd.1	TRUE	10	-	27.2125	107.064	231.827	59.8849	101.933	182.9	67.9109	3.93437	8.5191	2.20063	3.74582	6.72116	2.49557	6.45183	46.0188	52.7941	11.9957	24.172	76.7998	12.3354	7.13258	8.1827	1.85925	3.74649	11.9034	1.91191
ARL6	uc003drv.2	TRUE	5	-	8.0054	8.94725	25.7585	24.3328	21.0761	12.8946	6.0701	1.11765	3.21762	3.03952	2.63272	1.61073	0.758253	2.07485	3.00074	9.53111	8.8996	9.48811	3.08769	1.38755	1.44622	4.59347	4.28912	4.57275	1.48813	0.668764
ARL6IP1	uc002dfl.1	TRUE	5	-	41.128	106.305	202.977	109.627	210.233	104.974	39.3614	2.58474	4.93525	2.6655	5.11168	2.55237	0.957047	15.331	45.002	64.3165	33.1525	81.1751	48.8354	15.8544	2.93534	4.19516	2.16244	5.29479	3.18538	1.03414
ARL6IP4	uc001ued.2	FALSE	-	-	90.4076	55.1438	86.3301	107.166	120.764	86.2681	51.9474	0.609947	0.954899	1.18537	1.33577	0.954213	0.574591	55.7178	65.6648	61.2613	80.172	109.05	54.3913	53.4237	1.17852	1.09949	1.43889	1.95717	0.976193	0.958826
ARL6IP5	uc003dnr.2	TRUE	6	-	331.916	243.941	88.8103	265.813	233.847	188.483	324.314	0.734947	0.267569	0.800842	0.704536	0.567863	0.977095	92.6651	106.79	31.7103	105.86	121.861	72.2463	96.6862	1.15243	0.342204	1.14239	1.31507	0.779649	1.04339
ARL6IP6	uc002tyn.2	FALSE	-	-	20.1855	27.2699	39.5726	59.2028	34.7605	39.8703	29.0824	1.35096	1.96044	2.93292	1.72204	1.97518	1.44075	5.32615	19.5733	22.9465	31.2592	31.9865	21.109	14.6519	3.67489	4.30822	5.86891	6.00547	3.96323	2.7509
ARL8A	uc001gxk.1	TRUE	5	-	77.8926	115.395	230.183	173.396	256.924	119.374	68.9236	1.48146	2.95512	2.22609	3.29843	1.53254	0.884854	33.7327	53.1431	94.8729	79.6198	99.6394	44.187	30.7108	1.57542	2.81249	2.36031	2.95379	1.30992	0.910418
ARL8B	uc003bqg.2	TRUE	5	-	33.1532	67.0808	94.149	107.834	32.088	43.1775	66.5071	2.02335	2.83981	3.2526	0.96787	1.30236	2.00605	12.3467	26.6395	34.4654	49.5471	25.3507	27.3593	20.5448	2.15761	2.79145	4.01296	2.05323	2.21591	1.66399
ARMC1	uc003xvl.2	TRUE	2	-	21.5695	19.2394	58.6763	64.0084	44.6929	16.4987	13.3666	0.891973	2.72032	2.96753	2.07203	0.764909	0.619699	7.99879	12.9298	24.5109	31.4654	33.1936	9.66342	6.40801	1.61647	3.0643	3.93373	4.14979	1.20811	0.801125
ARMC4	uc001itz.2	TRUE	8	-	1.76092	0.985387	0.124157	1.16043	0.979384	0.902048	3.00665	0.559611	0.0705597	0.659007	0.556203	0.512287	1.70739	3.56073	1.64267	0.273674	1.1923	1.36424	1.41561	4.29669	0.461344	0.0768849	0.334866	0.383152	0.397577	1.20668
ARMC5	uc002ecc.2	TRUE	2	-	4.82683	2.25405	10.6056	6.25955	3.55939	3.98132	3.78404	0.466994	2.1972	1.29682	0.737424	0.824835	0.783966	5.12473	5.70505	18.0078	9.30594	7.04245	4.76154	4.42622	1.11324	3.51386	1.81587	1.3742	0.929131	0.8637
ARMC6	uc002nlc.2	TRUE	2	-	14.041	9.58573	21.2371	52.948	37.1065	13.0581	7.73221	0.682698	1.5125	3.77093	2.64271	0.929998	0.550691	15.074	14.783	19.8173	47.4918	36.7279	9.11678	11.4772	0.980699	1.31467	3.15057	2.4365	0.604805	0.761396
ARMC7	uc002jmw.1	TRUE	4	-	9.91478	3.7456	31.5274	29.5256	33.0557	5.29225	4.4536	0.377786	3.17981	2.97792	3.33396	0.533778	0.449194	6.27548	3.76924	16.698	15.0562	17.5971	3.35581	4.71359	0.600636	2.66081	2.39919	2.80408	0.534757	0.751116
ARMC8	uc003esa.1	FALSE	-	-	7.57765	9.83952	13.8137	15.7059	20.8994	7.1354	8.68001	1.29849	1.82294	2.07265	2.75801	0.941639	1.14547	7.26532	10.3105	13.2106	14.7225	18.7215	8.58896	8.25964	1.41913	1.8183	2.02639	2.57681	1.18218	1.13686
ARMC9	uc002vrq.3	TRUE	8	-	65.5451	36.4849	6.6482	15.6975	13.4481	36.9813	33.9511	0.55664	0.101431	0.239493	0.205175	0.564212	0.517982	87.2305	28.7556	4.52062	9.69413	11.0141	31.8817	35.323	0.329651	0.0518249	0.111133	0.126265	0.365488	0.404939
ARMCX1	uc004ehv.2	TRUE	10	-	23.6771	30.3068	67.4719	49.0821	11.7015	63.9218	56.1553	1.28	2.84967	2.07297	0.494216	2.69973	2.37171	18.4642	34.4719	57.694	36.3277	12.2919	69.0258	46.8019	1.86696	3.12463	1.96746	0.66572	3.73835	2.53474
ARMCX2	uc004eif.3	FALSE	-	-	14.5155	11.0356	14.5589	18.0059	10	12.883	13.2058	0.760265	1.00299	1.24046	0.688922	0.887535	0.909768	17.2547	17.2885	15.8102	21.2145	12.7187	16.5154	14.217	1.00196	0.916287	1.22949	0.737116	0.957156	0.82395
ARMCX3	uc004eia.1	FALSE	-	-	59.4601	57.4988	97.1156	100.289	69.3527	62.2801	52.4143	0.967015	1.63329	1.68666	1.16637	1.04743	0.881503	41.8108	45.1877	64.0717	53.0339	54.3924	52.3992	35.7824	1.08077	1.53242	1.26842	1.30092	1.25324	0.855818
ARMCX5	uc004ejh.2	TRUE	4	-	3.21871	1.60936	5.48633	7.83287	6.66669	1.61989	1.50787	0.500018	1.70449	2.4335	2.0712	0.503288	0.468487	2.74498	1.27046	5.34338	6.78345	7.65839	1.76086	1.79647	0.46285	1.94656	2.47116	2.78989	0.641496	0.654466
ARMCX6	uc004ehy.2	TRUE	3	-	8.32697	5.53476	6.47159	16.6662	4.14607	7.6392	9.04999	0.664683	0.777187	2.00146	0.497915	0.917405	1.08683	6.83778	7.87355	12.3233	27.0173	5.26515	13.1027	8.31541	1.15147	1.80222	3.95113	0.770012	1.9162	1.21609
ARNT	uc001evr.1	FALSE	-	-	21.0974	13.1239	15.9687	26.1096	34.2663	11.996	15.7811	0.622065	0.756906	1.23757	1.62419	0.568602	0.748011	23.6403	14.7513	15.0844	20.9455	18.0018	9.78833	14.721	0.623993	0.638083	0.88601	0.761489	0.414055	0.622711
ARNT2	uc002bfr.2	TRUE	6	-	15.6104	10.4318	2.99166	10.483	11.3534	6.92023	7.01881	0.668258	0.19165	0.671543	0.727299	0.443312	0.449627	11.6574	6.40252	3.04966	5.23311	8.77828	3.94307	6.14828	0.549228	0.261614	0.448914	0.753026	0.338252	0.52742
ARNTL	uc001mkp.2	TRUE	7	4	1.29848	5.94569	19.2461	16.6089	24.0388	4.66196	6.10122	4.57869	14.821	12.7901	18.5117	3.59013	4.69846	4.16084	7.97812	19.2085	19.1121	30.743	7.62585	6.45079	1.91741	4.61641	4.59324	7.3885	1.83275	1.55035
ARNTL2	uc001rht.1	TRUE	10	-	0.940068	2.71949	5.6219	4.19411	2.87832	3.41929	4.22268	2.89267	5.97978	4.46113	3.0616	3.637	4.49151	2.36748	10.8857	9.38777	9.81206	9.34121	16.2437	9.94533	4.59784	3.96517	4.14438	3.9455	6.86093	4.20067
ARPC1A	uc003upx.1	TRUE	2	-	2.73217	4.75317	7.97569	12.8532	3.45573	4.48187	2.21068	1.73968	2.91911	4.70428	1.26482	1.64039	0.809139	12.5211	16.5854	18.4456	27.0097	9.42525	11.1841	11.7871	1.3246	1.47315	2.15712	0.75275	0.893218	0.941378
ARPC1B	uc003upz.2	FALSE	-	-	167.76	144.291	179.657	248.088	119.335	219.321	162.257	0.8601	1.07091	1.47883	0.711342	1.30735	0.967198	167.628	191.431	149.046	200.93	178.151	147.902	196.933	1.14199	0.889143	1.19866	1.06277	0.882323	1.17482
ARPC2	uc002vhd.2	FALSE	-	-	478.571	628.865	741.653	723.892	679.367	712.384	569.577	1.31405	1.54972	1.51261	1.41957	1.48856	1.19016	266.432	419.874	319.411	353.914	489.449	358.152	336.098	1.57591	1.19885	1.32835	1.83705	1.34425	1.26148
ARPC5	uc001gql.2	FALSE	-	-	430.731	595.511	482.75	590.447	463.043	592.809	527.767	1.38256	1.12077	1.3708	1.07502	1.37629	1.22528	85.6428	194.164	126.212	177.374	240.756	177.965	158.019	2.26714	1.4737	2.07109	2.81117	2.07799	1.8451
ARPC5L	uc004bpa.3	TRUE	5	-	72.3528	125.884	282.251	270.027	121.644	125.876	58.6152	1.73986	3.90103	3.73208	1.68126	1.73975	0.81013	24.8206	49.154	98.0489	96.2335	57.9375	36.1719	24.0748	1.98037	3.95029	3.87715	2.33425	1.45733	0.969951
ARPM1	uc003ffs.1	TRUE	1	-	3.35188	1.44478	4.04676	7.74441	13.552	2.44311	2.40121	0.431054	1.2073	2.31043	4.043	0.728885	0.716387	1.98599	1.62182	5.03828	6.13259	11.9351	1.96483	2.37042	0.816641	2.53683	3.08782	6.00941	0.989346	1.19356
ARPP19	uc002acd.1	TRUE	2	-	32.3748	36.1452	59.1179	117.825	50.7938	46.5675	26.2528	1.11646	1.82605	3.63939	1.56893	1.43839	0.810904	11.0711	13.56	18.015	24.7079	15.7549	10.2125	7.33225	1.22481	1.62721	2.23175	1.42307	0.922447	0.662293
ARRB1	uc001owe.1	TRUE	6	-	14.3865	4.9839	6.25713	29.504	16.7942	6.9112	5.36162	0.346435	0.434936	2.05081	1.16736	0.4804	0.37269	8.19558	2.57105	2.89982	13.5321	6.95071	1.99525	3.14239	0.31372	0.353835	1.65114	0.848107	0.243464	0.383433
ARRB2	uc002fyj.2	TRUE	1	2	4.62252	3.20426	9.91532	31.0552	35.3783	1.51407	1.06091	0.693192	2.14498	6.71811	7.65333	0.327557	0.229525	4.89847	3.65392	12.0648	27.7062	34.9641	2.65199	3.00452	0.745937	2.46295	5.65601	7.13764	0.541402	0.613367
ARRDC1	uc004cns.2	FALSE	-	-	10.0218	6.58821	6.93731	10.9134	16.1125	11.0416	7.45396	0.657394	0.692228	1.08897	1.60774	1.10176	0.743781	12.5736	9.36521	6.75902	8.44382	14.8166	6.35733	10.5577	0.744833	0.53756	0.671554	1.17839	0.505613	0.839676
ARRDC2	uc002nhv.2	TRUE	2	-	4.53624	1.68791	10.2777	14.9756	11.3051	2.73666	3.9094	0.372109	2.26566	3.30127	2.49214	0.603297	0.861818	5.98738	4.1748	16.6831	19.1787	14.6766	3.30028	5.18756	0.697272	2.78634	3.20316	2.45123	0.551214	0.866419
ARRDC3	uc003kjz.2	TRUE	3	-	40.2294	14.3603	14.8364	14.2476	24.9674	31.5791	110.903	0.356962	0.368797	0.354162	0.620627	0.784978	2.75677	21.5442	9.07966	9.96543	6.8043	13.6147	24.5642	53.8288	0.421446	0.46256	0.315833	0.631946	1.14018	2.49852
GCA	uc002ucg.2	TRUE	7	1	5.41319	7.01712	23.5001	23.4516	52.5752	11.1724	18.6868	1.2963	4.3412	4.33225	9.71227	2.0639	3.45205	0.943244	7.79222	11.362	7.92123	32.4587	13.1179	6.71736	8.26031	12.0445	8.39707	34.4082	13.9058	7.1209
ARSA	uc003bmz.3	FALSE	-	-	33.9438	21.7427	25.0644	18.1235	48.0108	38.9408	35.1784	0.640551	0.738411	0.533928	1.41442	1.14721	1.03637	35.246	27.662	27.8832	23.8937	46.2033	25.793	32.2274	0.784829	0.791103	0.677913	1.31088	0.7318	0.914358
ARSB	uc003kfq.2	FALSE	-	-	21.3665	18.0608	32.1572	43.7963	29.2572	21.5859	26.6029	0.845288	1.50503	2.04976	1.3693	1.01027	1.24507	11.8224	10.7417	13.1395	17.2463	13.3219	10.7977	12.425	0.908584	1.11141	1.45878	1.12683	0.913327	1.05097
ARSD	uc004cqy.2	FALSE	-	-	4.14783	3.24653	1.99965	3.56991	4.51614	1.95205	4.28618	0.78271	0.482109	0.860672	1.08879	0.470632	1.03335	3.61029	1.92752	2.03046	2.19573	2.22594	1.79141	2.19044	0.533908	0.562421	0.608198	0.616566	0.496209	0.606731
ARSI	uc003lrv.2	TRUE	3	-	2.93562	6.1687	1.37338	4.18372	1.99053	6.14365	1.64636	2.10129	0.467851	1.42514	0.678071	2.09276	0.560836	3.40885	8.49445	2.10139	4.17748	2.05825	6.21528	2.40344	2.49184	0.616462	1.22547	0.603807	1.82325	0.705069
ARSJ	uc003ibq.1	FALSE	-	-	7.57027	6.0637	2.60626	4.21512	2.78809	6.03494	6.81316	0.800991	0.344284	0.556805	0.368303	0.797193	0.899991	9.12692	12.0623	6.56322	7.91754	5.89036	12.7413	13.2353	1.32161	0.719109	0.867494	0.645387	1.39601	1.45014
ARSK	uc003kld.2	FALSE	-	-	13.1781	12.7309	10.8137	11.3306	16.5032	16.7946	25.9037	0.966063	0.820584	0.859803	1.25232	1.27443	1.96566	5.16579	8.67773	6.77393	9.34692	10.1926	10.0193	9.86588	1.67983	1.3113	1.80937	1.97308	1.93954	1.90983
ARV1	uc001huh.2	FALSE	-	-	24.7433	20.7525	25.0295	37.8894	40.2517	16.1044	19.988	0.838714	1.01157	1.5313	1.62677	0.650861	0.807816	9.18928	8.2912	9.80437	18.906	20.16	5.96574	7.75043	0.90227	1.06694	2.05739	2.19385	0.64921	0.843423
HES6	uc002vxz.2	TRUE	7	1	1.55241	1.45539	16.2468	8.37422	41.409	3.54241	0.98061	0.937508	10.4649	5.39407	26.6724	2.2818	0.631695	1.47317	8.11172	22.4767	19.3657	115.747	4.73421	1.21454	5.50598	15.2564	13.1447	78.5643	3.21347	0.824452
AS3MT	uc001kwk.2	TRUE	4	-	5.04427	4.41375	1.57064	7.94184	8.81665	3.85516	3.92657	0.875006	0.311385	1.57442	1.74784	0.764271	0.778428	4.40514	3.8607	1.9843	4.94307	7.22991	2.94518	2.64757	0.87641	0.450464	1.12211	1.64123	0.668586	0.601027
ASAH1	uc003wyl.2	FALSE	-	-	220.433	211.734	204.29	236.379	174.808	198.834	206.69	0.960537	0.926768	1.07234	0.793021	0.902017	0.937656	65.3539	116.814	96.6909	111.822	103.657	100.082	74.9854	1.7874	1.4795	1.71102	1.58608	1.53139	1.14737
ASAP1	uc003yta.1	FALSE	-	-	16.9941	30.7374	14.7945	24.7206	19.394	28.5561	25.5748	1.80871	0.87057	1.45466	1.14122	1.68035	1.50492	26.4273	30.3863	16.1369	18.5556	13.209	27.6616	29.3157	1.14981	0.610616	0.702136	0.499825	1.0467	1.1093
ASAP2	uc002qzh.2	TRUE	4	-	10.0359	12.8355	7.53939	18.757	17.5754	11.2328	5.06436	1.27896	0.751248	1.86899	1.75125	1.11927	0.504631	11.3481	12.6252	6.65341	13.7937	13.8377	8.68499	4.19548	1.11254	0.586307	1.2155	1.21939	0.765329	0.369714
ASAP3	uc001bha.2	TRUE	6	-	6.03655	1.41482	1.79477	4.28465	8.02678	2.71869	11.916	0.234389	0.297328	0.709788	1.32969	0.450381	1.97396	11.1975	3.07961	3.26636	5.67604	8.10589	2.99939	15.9378	0.275032	0.291709	0.506905	0.723901	0.267868	1.42332
ASB1	uc002vyg.2	FALSE	-	-	15.8154	15.1083	22.7051	25.8461	16.0487	14.8247	14.5114	0.955289	1.43563	1.63423	1.01475	0.937359	0.91755	14.0758	15.041	20.3378	20.5893	17.4949	10.6756	13.0816	1.06857	1.44487	1.46274	1.2429	0.758438	0.929365
ASB13	uc001iig.2	FALSE	-	-	13.4081	4.51027	5.92604	11.8338	12.973	4.93113	6.28744	0.336389	0.441979	0.882586	0.967551	0.367777	0.468933	10.0365	4.2626	4.65147	9.15794	15.348	2.12289	4.03635	0.424717	0.463462	0.912467	1.52922	0.211525	0.402174
ASB3	uc002rxi.3	TRUE	2	-	9.38358	9.2298	31.0273	25.1563	30.8365	6.72481	8.20543	0.983611	3.30653	2.68087	3.28619	0.71666	0.874446	6.99825	8.20476	21.9387	18.742	25.6591	6.45587	6.78977	1.1724	3.13485	2.67808	3.66647	0.922499	0.970211
ASB5	uc003iuq.1	TRUE	10	-	8.25106	38.0467	29.1079	6.2469	1.32095	73.7388	6.39775	4.61109	3.52775	0.757105	0.160105	8.9368	0.775388	1.39597	20.7402	11.8709	2.54526	0.845467	34.7206	3.18135	14.8562	8.50313	1.82323	0.605676	24.8703	2.27886
ASB6	uc004byf.1	TRUE	2	-	13.7612	11.6206	49.8101	37.2756	42.5383	18.5104	12.7634	0.844449	3.61958	2.70873	3.09115	1.34511	0.927492	11.9427	11.3648	33.995	33.7855	25.6747	10.4261	8.76322	0.951608	2.84649	2.82895	2.14981	0.873013	0.733772
ASB7	uc002bwk.2	TRUE	2	-	7.18609	6.64378	21.8782	14.3201	7.52139	5.73191	7.613	0.924533	3.04449	1.99274	1.04666	0.797642	1.05941	5.63015	5.99807	12.0877	8.89264	6.06607	5.04323	4.45116	1.06535	2.14694	1.57946	1.07743	0.895756	0.790597
ASB8	uc001rrh.2	TRUE	4	-	24.3017	13.8011	59.6008	54.6856	39.7164	13.404	22.9945	0.567906	2.45253	2.25027	1.6343	0.551568	0.946208	16.2981	9.80009	32.9831	28.0339	29.5335	7.02107	11.965	0.601304	2.02373	1.72007	1.81208	0.430793	0.734133
ASCC1	uc001jss.1	TRUE	4	-	19.1629	14.0408	22.7497	52.4215	43.305	11.2322	16.1734	0.732709	1.18717	2.73556	2.25983	0.586146	0.843995	11.7054	8.31804	8.8995	19.309	25.1361	5.52346	8.19116	0.71062	0.760293	1.64958	2.14739	0.471878	0.69978
ASCC2	uc003agr.2	TRUE	2	-	11.9981	13.35	27.0962	28.7226	33.1648	11.0455	11.2279	1.11268	2.25837	2.39392	2.76416	0.920605	0.93581	16.8941	19.8099	32.7781	31.1605	30.4862	13.4202	14.4912	1.17259	1.94021	1.84446	1.80455	0.794374	0.857768
ASCC3	uc003pqk.2	FALSE	-	-	6.64597	10.1038	7.30177	11.9028	9.13178	9.62437	10.7189	1.52029	1.09867	1.79097	1.37403	1.44814	1.61284	21.0415	29.2566	17.2232	16.0757	9.13566	25.9771	22.1757	1.39042	0.818536	0.764	0.434176	1.23456	1.0539
ASF1A	uc011ebn.1	TRUE	2	-	24.3563	14.2079	35.7757	53.8648	54.6803	16.6273	20.6335	0.583338	1.46885	2.21153	2.24501	0.68267	0.847154	8.33166	7.20677	12.2502	21.3451	33.5393	6.17959	10.961	0.864987	1.47031	2.56191	4.02549	0.741703	1.31557
ASF1B	uc002mye.2	TRUE	1	-	6.90662	6.04332	32.8553	93.8772	112.653	12.8569	1.45424	0.875006	4.75701	13.5922	16.3107	1.86152	0.210569	2.5165	2.97073	9.87179	34.7579	52.3549	2.7827	2.027	1.18049	3.9227	13.8115	20.8038	1.10578	0.805492
ASH1L	uc001fkt.2	FALSE	-	-	2.96035	3.00327	4.78945	6.0255	3.08317	2.15726	2.83489	1.0145	1.61784	2.03536	1.04149	0.728726	0.957619	11.9199	10.1542	16.2201	11.2218	5.94432	7.63089	7.18377	0.85187	1.36076	0.941432	0.498694	0.640185	0.602675
ASH2L	uc003xkt.3	TRUE	2	-	16.1254	18.1453	30.9102	33.015	57.4266	15.0174	14.1341	1.12526	1.91686	2.04738	3.56123	0.931288	0.87651	11.4713	16.3148	26.8638	30.3717	55.8261	11.53	13.298	1.42223	2.34183	2.64762	4.86657	1.00512	1.15924
ASL	uc003tuo.2	TRUE	2	-	11.4434	8.62948	11.0475	24.2372	42.0167	11.5999	8.70403	0.754104	0.965401	2.118	3.67167	1.01367	0.760618	11.7211	11.9563	10.4629	28.8368	69.5918	9.93373	10.2752	1.02006	0.892655	2.46022	5.93724	0.847507	0.876642
ASNA1	uc002muv.2	FALSE	-	-	99.9931	81.7118	125.816	158.062	113.609	116.506	85.2534	0.817175	1.25825	1.58073	1.13617	1.16514	0.852593	63.5291	80.19	76.6521	125.788	141.372	60.9573	61.9076	1.26226	1.20657	1.98	2.22532	0.959518	0.974476
ASNS	uc003uov.3	TRUE	2	-	21.8875	30.0192	46.0594	31.4729	101.683	24.8349	18.0217	1.37152	2.10436	1.43794	4.64567	1.13466	0.82338	47.6788	44.537	61.7393	36.0075	130.951	41.1732	33.567	0.934105	1.2949	0.75521	2.74652	0.863554	0.704023
ASNSD1	uc002uqt.2	TRUE	5	-	6.30893	11.794	18.7022	16.7605	9.37732	6.82724	4.13898	1.86939	2.96437	2.6566	1.48635	1.08215	0.656057	13.0277	26.6395	35.8791	37.5743	41.2934	23.4608	11.2186	2.04483	2.75405	2.88417	3.16964	1.80083	0.861133
ASPH	uc003xuj.2	TRUE	3	-	163.792	197.141	142.59	84.2921	30.04	162.36	219.507	1.20361	0.870553	0.514629	0.183404	0.991256	1.34015	97.7034	149.696	94.4304	43.9202	16.6446	137.305	126.898	1.53215	0.966501	0.449526	0.17036	1.40532	1.29881
ASPHD1	uc002dut.2	TRUE	2	-	4.07607	7.27087	5.36636	10.7593	8.19447	9.73773	3.3402	1.78377	1.31654	2.63959	2.01036	2.38896	0.81947	5.02955	6.90353	6.67377	4.62709	7.39797	5.51596	3.48425	1.37258	1.32691	0.919982	1.47089	1.09671	0.692762
ASPHD2	uc003acg.2	TRUE	10	-	1.28191	3.5544	7.62821	6.35261	3.67311	14.108	25.1921	2.7726	5.95027	4.95527	2.86519	11.0047	19.6506	1.45412	7.95295	10.0948	6.53792	6.94433	26.8853	24.0204	5.46893	6.94176	4.49588	4.77535	18.4878	16.5177
ASPSCR1	uc002kcx.2	TRUE	4	-	12.6366	7.52	10.7131	20.3129	7.32156	12.0373	5.99973	0.595098	0.847781	1.60745	0.579394	0.952571	0.474792	14.2914	11.7629	12.3808	18.7614	14.4838	8.70582	8.40536	0.823079	0.866314	1.31278	1.01346	0.60917	0.588146
ASRGL1	uc001ntf.3	TRUE	7	-	0.280153	0.280154	5.54405	9.54469	18.1899	1.48043	0.314603	1	19.7827	34.0578	64.9056	5.28282	1.12292	0.430747	0.357041	4.3798	6.01869	11.5025	0.357973	0.291669	0.828928	10.1658	13.9697	26.6977	0.831091	0.677199
ASS1	uc004bzm.2	TRUE	8	-	12.3763	16.6858	6.81843	1.49956	4.01057	16.747	9.90684	1.34821	0.550932	0.121172	0.324059	1.35315	0.800473	20.9905	26.2885	10.2639	3.43635	7.36313	18.8974	15.7766	1.2524	0.48898	0.163714	0.350787	0.900281	0.751606
ASTE1	uc003env.1	TRUE	2	-	2.38858	2.04287	4.49721	6.49918	6.33979	1.57022	1.58821	0.855273	1.88276	2.72087	2.65414	0.657399	0.664931	3.01019	2.40446	5.58303	6.38831	10.7168	1.85652	1.98385	0.798778	1.85468	2.12219	3.56008	0.616756	0.659054
ASTN2	uc004bjs.1	TRUE	4	-	0.954204	0.619304	0.677007	1.29907	3.80382	0.671473	0.5528	0.649064	0.70953	1.36138	3.98606	0.703731	0.579375	1.26188	0.655866	0.745883	2.05714	4.10141	0.636771	0.793668	0.519789	0.591119	1.63016	3.25005	0.504658	0.628984
ASUN	uc001rhk.3	FALSE	-	-	8.52916	10.9436	16.743	23.1396	18.2858	9.11597	9.22956	1.28308	1.96302	2.71298	2.1439	1.0688	1.08212	8.1031	10.5301	12.5324	15.5752	16.1767	8.50861	8.99483	1.29951	1.54661	1.92212	1.99634	1.05004	1.11005
ASXL1	uc002wxs.2	TRUE	4	-	5.9842	4.3296	7.43196	12.2819	8.41559	2.72906	5.73035	0.72351	1.24193	2.05238	1.40629	0.456053	0.957581	18.7121	13.5453	24.9135	29.4487	18.6354	12.2802	15.3332	0.723879	1.33141	1.57377	0.995901	0.65627	0.81943
ASXL2	uc002rgs.2	FALSE	-	-	5.44954	6.17519	11.1334	14.5941	12.5835	6.8831	6.41751	1.13315	2.04297	2.678	2.30906	1.26306	1.17762	7.89735	10.5055	16.5044	13.2287	8.97969	8.98037	6.64946	1.33026	2.08986	1.67508	1.13705	1.13714	0.841988
ATAD1	uc001kez.1	FALSE	-	-	20.1247	39.5455	39.6004	39.5909	19.7904	26.8119	24.2491	1.96501	1.96774	1.96727	0.983387	1.33228	1.20494	11.097	21.0739	26.0833	19.643	9.45977	19.5728	12.8386	1.89905	2.35047	1.7701	0.852461	1.76378	1.15694
ATAD2	uc003yqh.3	TRUE	1	-	2.39393	3.08108	11.9691	35.0952	46.2629	2.79731	2.61622	1.28702	4.9996	14.6595	19.3243	1.16849	1.09285	4.66251	6.3549	19.5273	33.0845	39.2446	5.70736	4.74607	1.36297	4.18808	7.09572	8.41688	1.22409	1.01792
ATAD2B	uc002rek.3	TRUE	4	-	1.02017	0.991027	1.68608	2.71496	3.56455	0.923949	1.01469	0.971436	1.65268	2.66112	3.49383	0.905691	0.994632	2.56193	1.57614	2.91245	2.91946	3.22844	1.64878	1.6586	0.615229	1.13681	1.13955	1.26015	0.643582	0.647417
ATAD3A	uc001afz.1	TRUE	5	-	1.53078	2.52714	2.04193	8.8433	4.85504	3.1878	0.876772	1.65084	1.33389	5.77667	3.17146	2.08239	0.572789	3.01804	6.46959	6.248	17.2914	9.58753	5.37258	2.43028	2.1436	2.07018	5.72917	3.17666	1.78013	0.805258
ATAD3B	uc001afv.2	TRUE	5	5	0.281707	0.683944	2.19908	6.31862	1.32823	0.910473	0.581221	2.42735	7.80384	22.4222	4.71361	3.23119	2.06283	2.53742	5.71022	7.91872	14.8388	7.25522	4.87675	1.74631	2.25036	3.1207	5.8478	2.85922	1.9219	0.688234
ATAD5	uc002hfs.1	TRUE	1	2	0.322221	0.172619	0.910938	3.34566	2.37941	0.110567	0.180923	0.53586	2.82649	10.3802	7.38241	0.343344	0.561623	0.485184	0.316907	1.72387	2.12355	1.93186	0.483743	0.371337	0.65324	3.5525	4.3761	3.98109	0.997031	0.765401
ATE1	uc001lfq.2	TRUE	2	-	12.8892	15.5332	20.5012	23.7393	30.8334	13.0983	9.97422	1.20513	1.59056	1.84179	2.39218	1.01622	0.773844	6.95078	8.06587	9.27969	9.86203	12.3899	7.07668	3.58253	1.16043	1.33505	1.41883	1.78251	1.01811	0.515421
ATF1	uc001rww.3	FALSE	-	-	30.9739	44.618	69.5275	50.3662	43.4257	33.0236	25.4692	1.4405	2.24471	1.62608	1.40201	1.06618	0.822282	9.79152	22.8129	31.4602	26.3445	31.4674	17.3762	13.299	2.32985	3.21298	2.69052	3.21372	1.77461	1.35821
ATF2	uc002ujl.2	FALSE	-	-	21.2787	25.0591	46.6184	33.719	35.9119	25.756	21.4677	1.17766	2.19085	1.58464	1.68769	1.21041	1.00888	11.6227	16.4125	32.3082	15.986	17.36	16.8587	12.5189	1.4121	2.77973	1.3754	1.49362	1.4505	1.07711
ATF3	uc001hjf.2	TRUE	9	-	7.25195	504.98	73.9637	27.4523	271.239	705.305	36.5111	69.6327	10.199	3.78547	37.4017	97.256	5.0346	2.17982	236.779	24.753	13.9701	144.425	291.959	12.7859	108.618	11.355	6.40856	66.2526	133.931	5.86533
ATF4	uc003axz.2	TRUE	6	2	4.88112	1.90034	3.09515	0.661882	6.60068	0.13041	4.60107	0.389337	0.634114	0.135618	1.35228	0.0267372	0.942628	64.2337	34.4275	111.489	38.1973	90.9346	45.0359	49.6167	0.535973	1.73568	0.594662	1.41568	0.701127	0.772441
PRDM8	uc003hmc.3	TRUE	3	1	6.19674	2.75891	3.11139	3.02606	2.18644	6.91313	5.567	0.445228	0.502109	0.488339	0.352848	1.11561	0.898379	4.22718	10.6926	6.53788	3.54584	3.05382	20.4655	9.78233	2.52946	1.54662	0.838824	0.722432	4.84132	2.31412
ATF6	uc001gbr.2	FALSE	-	-	29.5123	45.5753	56.4437	74.5248	72.4864	47.2553	34.4484	1.54428	1.91255	2.52521	2.45614	1.60121	1.16725	22.8314	30.2762	51.086	61.7496	54.5406	28.4922	20.7834	1.32608	2.23753	2.70458	2.38884	1.24794	0.910297
ATF7	uc001sdz.2	FALSE	-	-	17.7495	17.6016	34.14	31.4325	36.2159	19.9667	17.9888	0.991665	1.92342	1.77089	2.04038	1.12491	1.01348	7.54198	6.9917	9.10616	6.7093	5.55668	5.93605	5.88231	0.927038	1.20739	0.889596	0.73677	0.787071	0.779945
ATF7IP	uc001rbw.2	TRUE	4	-	8.67268	7.04496	22.6712	23.8496	29.8628	6.52755	6.33276	0.812318	2.61407	2.74995	3.44329	0.752659	0.730199	9.58724	4.9121	16.3456	11.9409	11.4687	3.89113	5.58204	0.512363	1.70492	1.24549	1.19625	0.405872	0.582241
ATG10	uc003khr.2	TRUE	4	-	3.16284	3.2617	2.40734	8.53075	3.73833	0.569782	6.32662	1.03125	0.761138	2.69712	1.18195	0.180175	2.00026	3.9627	2.62417	1.65816	5.48091	6.18418	2.92835	3.23077	0.662227	0.418458	1.38312	1.56059	0.738987	0.8153
ATG12	uc003krh.2	FALSE	-	-	62.8444	46.3709	85.1744	96.211	112.624	67.8916	60.0626	0.737868	1.35532	1.53094	1.7921	1.08031	0.955734	5.15281	10.3581	19.2331	24.3482	26.9359	9.84392	8.33302	2.01017	3.7325	4.72516	5.22733	1.91038	1.61717
ATG13	uc009yld.2	FALSE	-	-	20.6134	22.8073	57.3392	34.3154	40.0784	20.4415	23.2412	1.10643	2.78163	1.66471	1.94428	0.991661	1.12748	28.8079	27.748	53.8453	33.419	38.8387	25.6561	30.3194	0.963209	1.86911	1.16006	1.3482	0.890591	1.05247
ATG14	uc001xbx.1	FALSE	-	-	10.5322	6.22362	14.0453	8.69889	6.69412	8.44668	10.7033	0.590916	1.33355	0.825931	0.635587	0.801986	1.01624	9.52273	5.86529	10.1366	7.78875	6.51929	5.10134	6.19414	0.615929	1.06446	0.817913	0.684606	0.535707	0.650462
ATG16L1	uc002vty.2	TRUE	1	-	9.08002	9.92472	27.2157	29.1767	42.5958	6.7628	8.14147	1.09303	2.9973	3.21326	4.69112	0.744803	0.896637	8.8026	9.0675	23.0005	27.9626	34.317	7.14909	7.72759	1.03009	2.6129	3.17661	3.89848	0.812158	0.877878
ATG2A	uc001obx.2	TRUE	4	3	4.09455	2.16771	6.39963	9.55029	15.6879	3.3245	2.11462	0.529426	1.56295	2.33241	3.83135	0.811937	0.516459	6.90284	5.07287	11.418	11.5662	11.6848	3.44866	3.347	0.7349	1.65409	1.67556	1.69275	0.499607	0.48488
ATG2B	uc001yfi.2	TRUE	4	-	3.38914	3.78728	6.06046	8.95127	7.20723	2.60893	2.49906	1.11747	1.78818	2.64111	2.12653	0.769798	0.737381	10.067	6.35183	11.4425	10.4925	8.07165	5.95517	4.83097	0.630957	1.13663	1.04226	0.801792	0.591555	0.479886
ATG3	uc003dzd.2	TRUE	2	-	38.0868	46.4252	83.0734	115.005	104.741	44.8383	41.1466	1.21893	2.18116	3.01955	2.75005	1.17727	1.08034	29.7098	39.7797	58.7688	80.4259	82.054	39.5152	35.6185	1.33894	1.97809	2.70705	2.76185	1.33004	1.19888
ATG4A	uc004enr.2	TRUE	5	-	2.72337	4.10977	10.3256	13.068	10.4558	2.69581	2.24768	1.50906	3.79138	4.79832	3.83916	0.989878	0.825338	3.85674	4.98969	11.757	14.6127	15.8944	3.93823	2.88167	1.29375	3.04837	3.78879	4.12111	1.02113	0.747183
ATG4B	uc002wbv.2	FALSE	-	-	32.2465	30.7163	77.8746	88.3866	53.0579	29.7219	30.5653	0.952547	2.41497	2.74096	1.64538	0.921709	0.947864	26.6577	33.4952	64.6972	68.7627	66.6178	25.9816	24.5041	1.25649	2.42696	2.57946	2.499	0.974639	0.919215
ATG4C	uc001dau.2	TRUE	1	-	3.83722	2.62055	6.1262	13.6047	19.3511	2.5178	2.94279	0.682938	1.5965	3.54539	5.04289	0.65616	0.766913	3.9199	2.89719	5.1472	8.51708	17.1999	2.17217	2.25983	0.739105	1.31309	2.17275	4.38776	0.55415	0.576512
ATG4D	uc002mov.2	TRUE	5	-	3.61565	4.42919	10.1823	9.23877	16.5243	7.72939	1.87787	1.225	2.81613	2.55518	4.57011	2.13773	0.519388	6.07331	10.282	17.2715	15.4896	28.9927	8.08908	4.31155	1.69297	2.84381	2.55041	4.77372	1.3319	0.709922
ATG5	uc003prf.2	TRUE	2	-	24.8471	27.9925	61.5236	68.7584	29.5416	18.4335	25.077	1.12659	2.47608	2.76725	1.18893	0.741879	1.00925	17.0036	23.1921	34.8537	44.527	34.9238	15.3332	15.6336	1.36395	2.04978	2.61867	2.0539	0.901762	0.919428
ATG7	uc003bwc.2	TRUE	4	-	11.725	9.0433	11.6412	17.3777	40.4977	8.10556	16.7324	0.771288	0.992858	1.48211	3.45395	0.69131	1.42707	13.7023	11.4488	11.1936	15.4857	41.993	8.41815	14.9776	0.835539	0.816913	1.13015	3.06465	0.614361	1.09307
ATG9A	uc002vkf.1	FALSE	-	-	20.6691	15.1397	24.0423	42.3082	39.632	22.1608	19.9111	0.732484	1.1632	2.04693	1.91745	1.07217	0.963327	30.3511	23.6743	39.1679	55.9305	43.4968	20.8669	19.9478	0.780015	1.29049	1.84278	1.43312	0.687517	0.657237
ATHL1	uc010qvu.1	FALSE	-	-	3.18285	1.99653	2.11424	2.43165	2.48063	3.39167	2.95688	0.627287	0.66427	0.763993	0.779379	1.0656	0.929006	15.3906	10.9206	4.33566	5.69168	19.4993	9.10359	11.7753	0.709565	0.281713	0.36982	1.26696	0.591507	0.765101
ATIC	uc002vex.3	TRUE	4	-	33.6668	37.7179	27.2347	108.557	80.6568	38.7491	40.0773	1.12033	0.808948	3.22445	2.39573	1.15096	1.19041	38.2133	29.2273	20.7888	69.6837	60.7916	22.1957	33.3469	0.764847	0.544022	1.82354	1.59085	0.580838	0.872653
ATL1	uc001wyd.3	TRUE	2	-	4.56563	5.32352	7.68499	22.5748	17.6147	5.42752	8.82569	1.166	1.68321	4.94443	3.85805	1.18877	1.93305	3.75168	3.86037	6.04307	16.4779	13.5181	4.01832	4.75787	1.02897	1.61075	4.39206	3.60314	1.07107	1.26819
ATL2	uc002rqq.2	TRUE	5	-	9.26988	13.2521	36.2791	39.9879	49.8255	11.4379	3.64574	1.42958	3.91362	4.31371	5.37494	1.23387	0.393295	6.27398	12.5619	25.0735	28.6935	37.1598	10.9489	3.27584	2.00221	3.99637	4.57336	5.92277	1.74511	0.522139
ATL3	uc001nxk.1	FALSE	-	-	105.493	109.906	82.5367	134.937	144.662	113.713	205.463	1.04183	0.782389	1.2791	1.37129	1.07792	1.94764	30.483	22.914	16.5765	27.6777	32.2611	24.5334	39.3049	0.751698	0.543795	0.907972	1.05833	0.804822	1.2894
ATM	uc001pkb.1	FALSE	-	-	2.59423	3.26744	1.87911	3.89186	3.41022	2.13287	3.94231	1.25949	0.724351	1.50018	1.31453	0.822165	1.51963	10.8899	5.64114	5.08965	5.74719	3.70339	5.44725	7.63063	0.518019	0.467378	0.527757	0.340081	0.500214	0.700708
ATN1	uc001qrw.1	FALSE	-	-	14.1488	8.98047	18.4301	19.785	12.1514	13.8772	12.2392	0.63472	1.30259	1.39835	0.858829	0.980805	0.865038	35.0811	22.324	36.679	38.1739	28.737	23.6951	31.179	0.636355	1.04555	1.08816	0.81916	0.67544	0.88877
ATOH8	uc002sqn.2	TRUE	6	-	13.9667	3.42817	5.11082	18.9116	4.74076	2.5806	14.4777	0.245459	0.365933	1.35405	0.339437	0.184774	1.03659	8.80923	3.59802	5.6987	13.103	3.80522	1.86291	17.7522	0.408444	0.646905	1.48741	0.431964	0.211481	2.01516
ATOX1	uc003luk.2	FALSE	-	-	382.774	414.503	560.871	815.932	996.132	388.744	450.149	1.08289	1.46528	2.13163	2.6024	1.0156	1.17602	101.427	121.886	107.444	195.503	348.686	90.7842	121.6	1.2017	1.05932	1.92752	3.43779	0.895067	1.19889
ATP10A	uc010ayu.2	TRUE	10	-	2.43729	8.07891	10.27	7.17727	2.64405	12.6316	21.7833	3.31461	4.21358	2.9447	1.08483	5.18248	8.9372	8.13315	40.1551	28.8407	19.246	6.20607	44.6402	65.8202	4.93716	3.54603	2.36635	0.763061	5.48861	8.09274
ATP10D	uc003gxk.1	TRUE	3	-	9.09262	15.3306	10.2108	8.57563	4.80978	18.3516	15.5148	1.68604	1.12298	0.943142	0.528982	2.01828	1.7063	15.6322	30.6157	14.4293	10.6668	6.10777	31.5464	16.8877	1.9585	0.923049	0.682366	0.390722	2.01804	1.08032
ATP11A	uc001vsj.3	TRUE	4	-	3.99939	3.28708	4.62044	9.74365	3.37744	2.94972	2.5664	0.821899	1.15528	2.43625	0.844493	0.73755	0.641707	4.44019	4.26446	7.78768	10.8704	3.60367	3.24464	2.08194	0.960425	1.75389	2.44814	0.811606	0.73075	0.468898
ATP11B	uc003flb.2	TRUE	2	-	6.86581	8.15564	13.4258	11.0581	23.0787	7.91369	8.56716	1.18786	1.95545	1.61059	3.36137	1.15262	1.2478	13.7876	17.9269	25.1196	15.2824	34.304	14.6582	10.5854	1.30022	1.82189	1.10841	2.48802	1.06314	0.76775
ATP11C	uc004faz.2	FALSE	-	-	3.3061	6.432	7.49415	9.17856	6.49291	5.91979	6.2266	1.94547	2.26673	2.7762	1.96389	1.79054	1.88334	5.97528	9.78118	10.7627	9.78013	8.17928	9.31032	7.28421	1.63693	1.80119	1.63675	1.36885	1.55813	1.21905
ATP13A1	uc002nnh.3	FALSE	-	-	20.1981	14.0893	17.2548	27.67	26.8448	24.3256	21.5319	0.697557	0.854277	1.36993	1.32907	1.20435	1.06604	18.142	20.4949	30.4332	40.6236	20.5786	16.1763	18.7699	1.12969	1.6775	2.23919	1.13431	0.891648	1.03461
ATP13A2	uc001baa.2	TRUE	1	-	2.52233	1.89175	4.22361	10.8851	14.1284	2.66578	3.84411	0.750013	1.67446	4.31535	5.60114	1.05687	1.52401	4.91549	4.89312	9.4089	20.1098	21.1742	3.76695	5.91425	0.995449	1.91411	4.09104	4.30758	0.766348	1.20318
ATP13A3	uc003fty.3	TRUE	3	-	34.1198	63.4896	36.7476	45.5732	12.0656	45.4751	30.8199	1.86078	1.07702	1.33568	0.353626	1.33281	0.903285	74.0968	92.1984	46.7971	49.4218	18.4549	63.7295	37.161	1.2443	0.631568	0.666989	0.249066	0.860084	0.50152
ATP1A1	uc001ege.2	TRUE	2	-	69.9391	100.517	96.2042	105.05	229.942	93.5289	82.9416	1.43721	1.37554	1.50202	3.28774	1.33729	1.18591	107.156	151.11	152.998	170.421	212.64	125.926	104.913	1.41018	1.42781	1.5904	1.98439	1.17516	0.979067
ATP1A3	uc002osh.2	TRUE	7	3	0.175677	0.12335	1.23153	3.01348	5.57149	0.134845	0.216589	0.70231	7.00675	17.1443	31.6969	0.767706	1.23275	0.139018	0.100261	3.15957	3.40502	2.80167	0.095579	0.068063	0.721409	22.7122	24.4765	20.1395	0.687754	0.489965
ATP1B1	uc001gfr.1	TRUE	5	-	12.4929	32.6969	43.8512	50.8904	46.5456	33.6001	42.9459	2.61723	3.51008	4.07354	3.72576	2.68953	3.43762	6.81442	19.829	33.705	28.6327	22.8861	25.6831	19.7277	2.90983	4.94607	4.20173	3.35845	3.76889	2.89497
ATP1B3	uc003eug.1	TRUE	5	-	92.1941	206.378	235.834	444.684	780.072	156.893	129.327	2.23852	2.55802	4.82334	8.46118	1.70177	1.40277	52.0021	102.417	122.336	219.995	334.793	96.583	66.3297	1.96948	2.35253	4.2305	6.43805	1.85729	1.27552
ATP2A2	uc001tqk.3	FALSE	-	-	75.6268	148.626	104.005	87.8833	122.481	148.311	59.6314	1.96526	1.37524	1.16207	1.61954	1.96109	0.788496	96.0777	135.443	154.142	124.18	110.908	122.841	71.9127	1.40972	1.60435	1.2925	1.15436	1.27856	0.748485
ATP2A3	uc002fwy.1	TRUE	7	-	0.040533	0.18275	0.185402	0.830159	3.27576	0.038919	0.36414	4.50004	4.5653	20.4331	80.6207	0.960279	8.96414	0.291308	0.548797	1.35479	1.38449	6.39918	0.287572	0.303257	1.8836	4.64946	4.75138	21.9599	0.987179	1.041
ATP2B1	uc001tbh.2	TRUE	3	-	28.7302	65.58	24.1619	35.8922	22.8257	38.3248	14.9084	2.28261	0.840995	1.24929	0.794487	1.33395	0.518914	44.3381	75.8582	29.5196	35.7824	21.4832	55.9674	17.8081	1.7109	0.665785	0.807037	0.484533	1.26229	0.401644
ATP2B4	uc001gzw.2	TRUE	8	-	79.6469	75.6522	28.4244	34.2094	19.7653	74.042	84.0522	0.949844	0.356881	0.429514	0.248162	0.929628	1.05531	94.7677	53.4542	17.6242	36.3249	13.1572	47.8489	75.8968	0.564055	0.185973	0.383305	0.138837	0.504908	0.800872
ATP2C1	uc003ens.2	FALSE	-	-	22.401	34.1059	34.2369	43.9305	50.3925	24.7057	34.3438	1.52251	1.52836	1.96109	2.24956	1.10288	1.53313	42.2533	51.2349	50.393	61.1827	68.9896	45.4855	48.3912	1.21257	1.19264	1.448	1.63276	1.0765	1.14527
ATP5A1	uc002lbr.1	TRUE	2	-	76.1972	104.885	83.309	340.758	280.173	89.9069	85.398	1.37649	1.09333	4.47205	3.67694	1.17992	1.12075	114.086	148.641	94.4105	275.082	283.138	108.538	105.314	1.30289	0.827538	2.41118	2.48179	0.95137	0.923106
ATP5B	uc001slr.2	TRUE	2	-	249.847	279.438	538.466	1055.12	892.719	353.66	228.926	1.11844	2.15519	4.22308	3.57307	1.41551	0.916268	210.419	295.9	350.364	755.273	688.513	257.809	207.91	1.40624	1.66508	3.58937	3.2721	1.22522	0.988077
ATP5C1	uc001iju.2	TRUE	2	-	88.8364	150.181	121.065	314.807	305.673	108.741	114.14	1.69053	1.36279	3.54367	3.44085	1.22405	1.28483	72.4683	88.2917	60.4643	162.698	280.415	76.9793	78.8257	1.21835	0.834355	2.24509	3.86948	1.06225	1.08773
ATP5D	uc002lro.2	TRUE	4	-	233.711	145.972	249.353	388.188	445.104	280.497	154.978	0.624584	1.06693	1.66097	1.9045	1.20019	0.663118	104.927	90.5609	77.2274	138.006	171.693	69.841	83.706	0.863082	0.736009	1.31526	1.6363	0.665613	0.797752
ATP5E	uc002yal.2	FALSE	-	-	867.212	1369.88	2055.82	1585.37	1456	1536.82	1034.61	1.57963	2.37061	1.82812	1.67895	1.77214	1.19303	180.976	156.141	137.707	214.103	424.753	138.381	147.337	0.862771	0.760911	1.18304	2.34701	0.764634	0.814121
ATP5F1	uc001ebc.2	TRUE	2	-	37.8399	22.6058	38.73	126.318	105.159	46.6294	19.9591	0.597408	1.02352	3.33821	2.77906	1.23228	0.527465	18.1246	28.6747	25.7454	55.8253	103.1	26.0656	17.0345	1.58209	1.42046	3.08007	5.68839	1.43813	0.939856
ATP5G2	uc001sec.2	FALSE	-	-	50.3543	76.8138	48.0304	135.117	105.309	70.9285	70.7979	1.52547	0.95385	2.68332	2.09137	1.40859	1.406	32.694	31.1167	15.8822	39.5815	37.107	23.1415	31.027	0.951755	0.485783	1.21066	1.13498	0.70782	0.94901
ATP5G3	uc002ujz.3	TRUE	5	-	330.885	509.465	686.176	1558.78	1430.15	526.3	355.578	1.5397	2.07376	4.71094	4.32219	1.59058	1.07463	116.495	218.141	208.597	523.32	744.268	174.199	146.774	1.87253	1.7906	4.49219	6.38882	1.49533	1.25991
ATP5I	uc003gas.2	FALSE	-	-	489.507	481.85	560.146	827.951	963.389	552.591	421.137	0.984358	1.14431	1.6914	1.96808	1.12887	0.860329	123.658	162.432	172.385	260.255	374.331	141.453	120.081	1.31356	1.39405	2.10464	3.02715	1.14391	0.971073
ATP5J	uc002ylw.2	TRUE	5	-	85.9448	129.931	176.323	368.79	388.149	86.0706	131.719	1.5118	2.05159	4.29101	4.51626	1.00146	1.5326	43.0602	53.0506	62.6195	146.033	204.814	49.8555	51.8985	1.23201	1.45423	3.39136	4.75646	1.15781	1.20526
ATP5L	uc001psx.2	TRUE	5	-	124.371	182.321	170.582	341.782	405.798	150.072	110	1.46594	1.37156	2.74808	3.2628	1.20665	0.884449	48.9526	109.297	70.4046	136.086	317.839	62.8653	54.2245	2.23271	1.43822	2.77995	6.49278	1.28421	1.10769
ATP5S	uc001wxw.1	FALSE	-	-	10.7276	13.2577	12.9409	20.6878	22.201	13.224	11.8195	1.23585	1.20632	1.92846	2.06952	1.23271	1.10178	6.09597	6.40758	4.18814	7.34783	17.5167	5.28479	5.3848	1.05112	0.68704	1.20535	2.87345	0.866935	0.883339
ATP5SL	uc002oqw.1	TRUE	2	-	34.0447	32.9088	53.1077	84.5991	55.6708	34.815	22.0492	0.966635	1.55994	2.48494	1.63523	1.02263	0.647655	18.5674	21.795	22.3442	36.1965	28.7444	15.5327	14.7428	1.17383	1.2034	1.94946	1.5481	0.836554	0.794015
ATP6AP1	uc004flf.1	FALSE	-	-	137.523	106.2	125.642	149.732	155.729	147.729	117.992	0.772235	0.913609	1.08878	1.13239	1.07421	0.857977	71.8023	71.8505	86.3705	98.0751	89.7277	63.4219	69.7206	1.00067	1.20289	1.3659	1.24965	0.883286	0.971009
ATP6AP2	uc004det.2	FALSE	-	-	183.079	265.977	210.024	174.423	96.4858	163.639	239.846	1.4528	1.14718	0.952718	0.527018	0.893814	1.31007	77.2621	153.625	125.88	100.753	62.7639	120.031	98.7853	1.98836	1.62926	1.30405	0.812351	1.55355	1.27857
ATP6V0A1	uc002hzs.2	TRUE	2	-	10.6822	13.6668	11.885	26.8166	43.425	12.5664	13.9878	1.27939	1.11259	2.51038	4.06513	1.17638	1.30944	10.0277	8.0043	14.0356	25.2188	20.9037	7.248	11.666	0.798219	1.39968	2.5149	2.08458	0.722799	1.16338
ATP6V0A2	uc001ufr.2	TRUE	5	-	10.3304	25.1321	26.6756	27.1794	39.023	21.066	11.3676	2.43282	2.58223	2.631	3.77746	2.03922	1.10041	8.48881	24.7306	23.2356	20.7272	23.8102	18.4035	9.08162	2.9133	2.73719	2.44169	2.80488	2.16796	1.06983
ATP6V0B	uc001cld.2	TRUE	5	-	109.69	152.738	349.811	759.733	566.568	216.498	130.699	1.39245	3.18908	6.92616	5.16516	1.97372	1.19152	70.2491	134.013	181.561	459.603	578.616	105.821	82.0936	1.90768	2.58453	6.54247	8.23663	1.50637	1.16861
ATP6V0C	uc002cqn.2	TRUE	2	3	285.409	124.172	365.653	751.766	282.986	387.466	139.489	0.435068	1.28115	2.63399	0.991509	1.35758	0.488733	103.839	130.727	199.374	252.506	118.131	106.118	82.5842	1.25894	1.92003	2.4317	1.13764	1.02195	0.795312
ATP6V0D1	uc002ete.1	TRUE	2	-	147.141	124.58	245.453	413.436	327.583	169.882	118.694	0.846671	1.66814	2.80979	2.22632	1.15455	0.806668	74.5418	75.4367	124.142	178.649	129.493	61.7753	60.7385	1.012	1.6654	2.39662	1.73718	0.828734	0.814825
ATP6V0E1	uc003mcd.1	FALSE	-	-	673.595	647.972	1030.34	1617.4	1087.71	846.111	708.466	0.961961	1.52962	2.40115	1.61478	1.25611	1.05177	154.368	198.131	187.656	370.846	348.952	167.089	153.037	1.2835	1.21564	2.40236	2.26053	1.08241	0.991381
ATP6V0E2	uc003wgs.2	TRUE	4	3	30.0413	12.4662	22.7098	82.1581	44.8311	35.932	14.6876	0.41497	0.755954	2.73483	1.49231	1.19609	0.488914	17.2504	13.1267	20.9825	71.0282	40.9629	11.825	15.4013	0.760953	1.21635	4.11747	2.3746	0.685495	0.892809
ATP6V1A	uc003eao.2	TRUE	2	-	34.7563	38.2875	49.7464	155.133	60.753	35.7219	40.5465	1.1016	1.43129	4.46342	1.74797	1.02778	1.16659	18.6447	15.6077	20.9347	37.7274	17.4442	15.7724	15.9712	0.837113	1.12282	2.02349	0.935612	0.845944	0.85661
ATP6V1B2	uc003wzp.2	FALSE	-	-	97.4967	105.929	125.778	233.532	244.362	106.745	124.558	1.08649	1.29008	2.39528	2.50636	1.09486	1.27756	76.2478	85.5648	79.5081	132.062	159.479	87.5343	83.7431	1.12219	1.04276	1.732	2.09158	1.14802	1.0983
ATP6V1C1	uc003ykz.3	TRUE	5	-	46.0566	81.5125	135.815	228.859	56.3122	72.4892	36.4501	1.76983	2.94885	4.96907	1.22267	1.57391	0.791419	23.841	50.258	63.2486	88.985	34.2621	45.0357	20.3229	2.10804	2.65292	3.73242	1.4371	1.889	0.852433
ATP6V1D	uc001xjf.2	TRUE	5	-	91.2763	141.567	223.65	322.337	179.945	140.485	82.2962	1.55097	2.45025	3.53144	1.97143	1.53911	0.901617	33.2779	70.9757	83.843	120.158	102.297	68.7215	41.2594	2.13281	2.51947	3.61074	3.07401	2.06507	1.23984
ATP6V1E1	uc002zmr.1	TRUE	5	-	34.2502	48.5729	90.8788	168.914	130.497	42.3148	38.0925	1.41818	2.65338	4.93177	3.8101	1.23546	1.11218	21.8377	30.6454	38.4554	78.868	104.794	25.2867	18.6555	1.40332	1.76096	3.61153	4.79875	1.15793	0.854277
ATP6V1F	uc003voc.1	FALSE	-	-	144.807	152.647	166.582	318.821	216.321	151.42	111.37	1.05414	1.15038	2.20171	1.49386	1.04567	0.769092	61.1388	75.2926	69.6877	123.722	162.29	59.6349	43.9935	1.2315	1.13983	2.02363	2.65445	0.975403	0.719568
ATP6V1G1	uc004bjc.2	TRUE	5	-	246.106	414.63	596.058	1057.94	264.386	446.149	185.496	1.68476	2.42196	4.29871	1.07428	1.81284	0.753726	46.4468	150.825	158.43	336.582	142.378	142.124	56.4466	3.24725	3.41099	7.24659	3.06539	3.05991	1.2153
ATP6V1H	uc003xrm.2	TRUE	2	-	29.9757	36.1839	53.8661	123.176	160	32.8905	37.048	1.20711	1.79699	4.10917	5.33765	1.09724	1.23593	26.692	30.7283	41.3884	86.9028	115.005	26.5115	28.3879	1.15122	1.55059	3.25575	4.3086	0.993237	1.06353
ATP7A	uc004ecx.3	FALSE	-	-	3.73762	5.33746	6.12203	6.3348	8.67473	5.57705	5.00807	1.42803	1.63793	1.69486	2.32089	1.49213	1.3399	4.05403	6.15911	7.8301	5.51196	4.52955	6.14673	3.02369	1.51924	1.93141	1.35962	1.11729	1.51619	0.745854
ATP8B1	uc002lgw.2	TRUE	3	-	15.0564	16.8794	3.77585	6.60025	12.98	12.0855	23.4915	1.12107	0.250785	0.438371	0.862088	0.802684	1.56023	23.2489	19.8315	4.9432	6.12952	17.3427	13.3939	29.0412	0.85301	0.212625	0.263651	0.745961	0.576113	1.24914
ATP8B2	uc001fex.2	TRUE	3	-	12.9976	8.85092	11.9684	12.4621	3.06766	9.0222	10.9417	0.680971	0.920819	0.958801	0.236024	0.694148	0.841827	43.3606	38.8175	37.488	44.1936	9.20085	34.0015	39.3742	0.895227	0.864565	1.01921	0.212196	0.784157	0.908065
ATP9A	uc002xwg.1	FALSE	-	-	14.4503	10.0761	8.48569	17.3896	8.15648	11.06	13.156	0.697297	0.587238	1.20341	0.564456	0.765385	0.910432	18.5632	13.3105	9.92803	18.6078	9.47941	10.5858	9.96348	0.717037	0.534825	1.0024	0.510658	0.57026	0.536734
ATP9B	uc002lmx.2	FALSE	-	-	4.87397	5.89715	5.76852	6.63177	7.11529	5.09689	4.34651	1.20992	1.18353	1.36064	1.45985	1.04574	0.891783	6.92516	7.45168	7.47478	9.38904	7.49264	5.83113	5.22056	1.07603	1.07937	1.35578	1.08194	0.842024	0.753858
ATPAF1	uc001cqh.2	FALSE	-	-	34.8146	21.4801	22.5987	53.1143	53.8304	28.2744	32.0881	0.616985	0.649116	1.52563	1.5462	0.812142	0.921684	18.3229	18.8054	16.1143	34.5199	45.2298	15.9251	16.8695	1.02633	0.879463	1.88397	2.46848	0.869139	0.920678
ATPAF2	uc002gse.1	TRUE	4	-	12.8553	5.90451	13.6529	18.3339	33.357	10.6279	8.56099	0.459309	1.06204	1.42617	2.59478	0.82673	0.665951	8.83735	6.1724	7.89642	11.6131	35.1185	4.19774	5.79135	0.698448	0.893529	1.31409	3.97383	0.475005	0.65533
ATPBD4	uc001zja.2	TRUE	4	-	6.96947	5.99701	2.96075	12.7007	16.9605	5.91758	9.00959	0.860471	0.424825	1.82232	2.43352	0.849074	1.29272	3.18687	2.73013	0.859718	4.61194	6.3746	2.53879	2.33469	0.856686	0.269792	1.44715	2.00024	0.796647	0.732606
ATPIF1	uc001bpq.2	TRUE	2	-	294.852	328.062	363.764	778.754	1235.74	334.504	209.498	1.11263	1.23372	2.64117	4.19104	1.13448	0.710517	64.6326	81.6349	74.4376	172.956	320.55	80.7184	61.5909	1.26306	1.1517	2.67599	4.95957	1.24888	0.952938
ATR	uc003eux.3	TRUE	2	-	1.73189	1.7319	2.09935	4.37128	4.22544	1.12473	3.42152	1	1.21216	2.52391	2.4397	0.649444	1.97554	6.60673	4.8082	7.23663	8.7692	7.86153	5.23431	6.92608	0.727778	1.09534	1.32731	1.18992	0.792273	1.04834
ATRIP	uc003ctf.1	TRUE	1	2	1.94001	1.64363	5.25014	9.60832	13.2484	2.32994	1.84574	0.847234	2.70616	4.95251	6.82875	1.20098	0.951409	3.1677	4.92162	5.88484	10.262	12.3684	4.20627	2.16131	1.55367	1.85773	3.23949	3.90443	1.32785	0.682306
ATRN	uc002wim.2	FALSE	-	-	20.715	20.8241	22.8001	18.5487	33.1333	18.6886	20.7173	1.00527	1.10066	0.895424	1.59948	0.902179	1.00011	23.8643	30.2549	31.6137	24.9641	22.7452	22.8181	21.1867	1.26779	1.32473	1.04608	0.953106	0.956161	0.887797
ATRX	uc004ecp.3	FALSE	-	-	5.12609	8.08304	7.17625	8.58254	9.03679	5.06965	5.73425	1.57683	1.39994	1.67427	1.76288	0.98899	1.11864	15.6706	11.9625	11.552	7.77375	5.14724	13.2928	9.91595	0.763371	0.73718	0.496075	0.328469	0.848263	0.632776
ATXN1	uc010jpi.2	TRUE	6	-	8.94906	3.55724	1.43398	3.38488	4.61857	4.67235	5.88177	0.397505	0.160247	0.378246	0.516101	0.522111	0.657254	13.9659	5.26626	2.53591	5.47219	7.22536	4.62807	9.74285	0.377085	0.181585	0.39183	0.517362	0.331389	0.69762
ATXN10	uc003bgm.1	FALSE	-	-	88.0336	116.672	106.274	165.738	179.787	101.221	91.7689	1.32531	1.2072	1.88267	2.04226	1.1498	1.04243	73.8853	102.381	61.247	98.119	120.072	76.3378	78.5092	1.38567	0.828947	1.32799	1.62511	1.03319	1.06258
ATXN1L	uc002fbd.2	FALSE	-	-	5.30348	4.10093	8.81578	9.45663	7.64534	6.65091	7.07298	0.773257	1.66225	1.78309	1.44156	1.25406	1.33364	7.14776	10.1586	15.488	13.3132	9.26578	14.072	11.9404	1.42122	2.16681	1.86256	1.29632	1.96871	1.67051
ATXN2	uc001tsj.2	TRUE	4	-	10.3162	6.13818	13.1226	23.505	32.2371	7.09928	10.5176	0.595006	1.27204	2.27844	3.12487	0.688169	1.01952	11.6855	5.33882	17.8788	20.1829	13.8986	4.55345	9.39091	0.456878	1.52999	1.72716	1.18938	0.389671	0.803636
ATXN2L	uc002dqy.2	TRUE	4	-	10.6568	6.39758	14.9499	25.8049	19.7028	8.43197	6.22127	0.600332	1.40285	2.42143	1.84884	0.79123	0.583787	18.5756	8.76831	23.5706	28.2669	14.0846	8.30137	10.8739	0.472037	1.2689	1.52172	0.758236	0.4469	0.585391
ATXN3	uc001yac.3	FALSE	-	-	14.5004	12.7414	15.7895	19.4421	21.4596	8.34838	15.4878	0.878698	1.0889	1.3408	1.47993	0.575739	1.0681	7.72549	5.86703	7.1419	9.38943	13.3359	6.52137	7.22149	0.759442	0.924461	1.21538	1.72621	0.844139	0.934762
ATXN7	uc010hnv.2	TRUE	10	5	2.26058	3.92225	8.73442	7.38838	5.79959	12.4971	6.53554	1.73503	3.86366	3.26825	2.56546	5.52806	2.891	5.23838	9.60384	8.99976	5.63053	4.48531	15.1554	9.00082	1.83334	1.71803	1.07486	0.856243	2.89312	1.71823
ATXN7L1	uc003vde.2	TRUE	6	-	3.86224	1.28641	2.56079	4.49687	2.308	1.47366	5.55615	0.333092	0.663041	1.16431	0.597591	0.381572	1.43857	2.20804	1.05976	2.53166	3.67989	1.45014	1.20202	4.49738	0.479978	1.14656	1.66655	0.65677	0.544402	2.03677
ATXN7L2	uc001dxr.2	TRUE	4	-	1.71339	1.47707	5.03893	2.4826	1.63874	1.07906	1.16109	0.862081	2.9408	1.44891	0.956433	0.6298	0.677674	4.06642	3.04345	6.66985	5.26175	7.13265	1.58197	2.2819	0.748441	1.64021	1.29394	1.75402	0.389049	0.561169
ATXN7L3	uc002ifz.2	TRUE	2	-	5.4638	3.97381	12.5993	6.78064	5.64154	3.55146	2.94569	0.727304	2.30593	1.24101	1.03253	0.650004	0.539137	21.0718	23.9015	33.5669	39.4557	24.8443	20.9393	18.7047	1.13429	1.59297	1.87244	1.17903	0.993713	0.887667
ATXN7L3B	uc001sxd.3	TRUE	4	-	104.542	52.591	154.551	193.506	104.639	41.4027	81.1241	0.503061	1.47836	1.85099	1.00093	0.39604	0.775996	29.5441	11.3411	43.6169	42.9979	23.8185	9.77051	17.5057	0.383873	1.47633	1.45538	0.806202	0.330712	0.59253
AUH	uc004arf.3	FALSE	-	-	13.3388	10.0359	17.211	19.1878	26.5867	11.5953	9.27277	0.752386	1.2903	1.43849	1.99318	0.869289	0.695175	6.78906	4.89433	6.78058	9.35227	22.4619	4.26165	4.32	0.720918	0.998751	1.37754	3.3085	0.627728	0.636323
AUP1	uc002smf.2	TRUE	5	-	39.79	48.1147	109.984	172.189	135.71	75.8562	43.5659	1.20922	2.7641	4.32743	3.41065	1.90641	1.0949	53.4592	95.5267	128.688	222.353	182.932	85.545	57.39	1.78691	2.40722	4.15929	3.42189	1.60019	1.07353
AURKA	uc002xxi.1	TRUE	1	-	0.869985	1.32198	7.63522	17.7023	12.575	0.310526	0.487232	1.51948	8.77538	20.3456	14.4527	0.357006	0.560097	0.492906	0.685217	4.37892	10.6889	9.58195	0.235371	1.41087	1.39008	8.88228	21.6812	19.436	0.477623	2.86197
AURKAIP1	uc009vkb.1	TRUE	2	-	100.61	77.7048	109.924	266.01	216.251	123.795	78.1405	0.772333	1.09257	2.64396	2.14938	1.23044	0.776664	58.3055	68.6517	63.1871	153.39	167.798	57.2585	54.6839	1.17745	1.08372	2.63079	2.87791	0.982043	0.937885
AURKB	uc002gkm.2	TRUE	2	3	4.01294	4.07969	9.7358	20.4657	4.15171	7.10876	3.52412	1.01663	2.42607	5.09983	1.03458	1.77144	0.878192	3.35797	2.54025	4.02364	8.689	2.62582	3.00718	4.85845	0.75649	1.19823	2.58753	0.781973	0.895539	1.44683
AUTS2	uc003tvw.3	TRUE	10	2	1.28327	1.6552	3.14003	2.91704	1.79057	5.00206	7.87535	1.2898	2.44677	2.27302	1.39528	3.89766	6.13651	1.47687	5.24865	5.08166	3.46562	2.46906	10.4975	7.53031	3.55372	3.44066	2.3465	1.67177	7.10752	5.09853
AVEN	uc001zhj.2	TRUE	2	-	13.4277	9.14986	12.1195	26.18	30.8904	11.417	17.7477	0.681421	0.902581	1.9497	2.3005	0.85026	1.32172	12.7974	17.4649	12.2756	20.5117	39.7582	16.722	19.6933	1.36472	0.959224	1.6028	3.10673	1.30667	1.53885
AVL9	uc003tcv.1	TRUE	2	-	7.64354	7.31411	18.5566	24.2453	10.7165	5.82444	10.3224	0.956901	2.42773	3.17197	1.40203	0.762011	1.35047	8.23047	6.38225	12.1414	14.6854	10.9728	4.35705	8.0311	0.775445	1.47518	1.78426	1.33319	0.529386	0.975777
AVPI1	uc001koi.2	TRUE	2	-	38.4028	29.8523	65.7664	93.6981	45.7685	113.286	62.6663	0.777348	1.71254	2.43988	1.1918	2.94993	1.63182	21.3241	31.3467	34.3302	40.6343	24.8801	54.1	32.5467	1.47001	1.60993	1.90556	1.16676	2.53704	1.52629
AXIN1	uc002cgp.1	FALSE	-	-	3.70646	3.97828	7.22201	5.0511	4.17447	6.31508	3.94026	1.07334	1.94847	1.36277	1.12627	1.70379	1.06308	10.4388	24.8451	16.0879	14.4685	17.6092	19.5691	11.1229	2.38007	1.54117	1.38603	1.6869	1.87465	1.06554
AXIN2	uc002jfi.2	TRUE	4	-	1.26353	0.404332	1.61568	2.46907	5.28875	0.825514	1.02161	0.320055	1.27868	1.95403	4.18543	0.653366	0.808554	1.31717	1.04473	2.6971	3.90806	4.44757	0.859857	0.824439	0.793177	2.04756	2.96686	3.37642	0.652831	0.625944
AXL	uc010ehj.2	TRUE	8	-	143.977	94.2526	99.9303	73.3618	34.7749	153.447	172.148	0.654639	0.694074	0.50954	0.241532	1.06578	1.19567	117.497	79.0918	66.5725	43.1199	26.3235	74.9453	141.331	0.673142	0.566591	0.366989	0.224037	0.637851	1.20285
AZI1	uc002jzn.1	TRUE	4	3	1.37859	0.433273	2.03862	4.96519	4.32031	0.870412	0.375972	0.314337	1.47873	3.60145	3.13371	0.631405	0.272775	2.99411	1.65913	5.83699	6.65402	4.38262	1.14556	1.1135	0.554146	1.94946	2.22233	1.46373	0.382624	0.371918
AZI2	uc003ceb.2	FALSE	-	-	12.7022	16.6541	31.2259	22.9523	23.3038	13.56	18.6163	1.31112	2.45831	1.80695	1.83463	1.06754	1.4656	19.3391	29.9954	51.9538	30.1384	51.7641	32.2052	28.3773	1.55102	2.68646	1.55842	2.67664	1.66529	1.46735
AZIN1	uc003yky.2	TRUE	5	-	20.1944	32.805	72.5551	61.5658	33.4239	26.2074	12.6382	1.62445	3.59281	3.04864	1.6551	1.29775	0.625825	31.3738	55.4255	95.2064	92.4946	73.4192	45.5761	22.619	1.76662	3.03458	2.94814	2.34014	1.45268	0.720952
B2M	uc001zuc.2	FALSE	-	-	7598.31	10322.9	16396.3	14955.8	12211	13204.5	13451.8	1.35858	2.15789	1.9683	1.60707	1.73782	1.77037	1404.25	3530.11	3677.68	4346.39	5665.66	3538.24	2759.33	2.51387	2.61895	3.09516	4.03464	2.51965	1.96498
B3GALNT1	uc003fdv.2	TRUE	10	-	5.07637	7.04294	10.7442	26.6463	10.0533	11.2137	28.7707	1.38739	2.11649	5.24901	1.98039	2.20899	5.66749	3.46129	7.88155	11.2481	25.7113	10.742	11.5367	17.0385	2.27701	3.24962	7.42806	3.1034	3.33299	4.92245
B3GALNT2	uc001hxc.2	FALSE	-	-	10.873	11.121	14.2128	12.5026	11.3429	11.304	13.431	1.02281	1.30717	1.14988	1.04322	1.03964	1.23527	12.5995	17.6051	15.807	15.9644	13.9463	14.8481	11.3942	1.39729	1.25457	1.26706	1.10689	1.17847	0.904342
FUT4	uc001pez.2	TRUE	2	1	2.50266	0.605485	5.28443	5.31758	6.6158	2.17184	3.80766	0.241967	2.11148	2.12473	2.64344	0.867818	1.52142	2.01725	2.47246	7.28435	5.4399	4.4527	2.17897	4.33205	1.22564	3.61089	2.6966	2.20725	1.08017	2.14745
B3GALTL	uc010aaz.2	TRUE	2	-	10.1459	15.5198	18.0624	38.6938	18.0068	14.4569	8.93135	1.52966	1.78026	3.81373	1.77479	1.4249	0.880296	7.64144	11.1265	11.0567	17.5417	9.10048	8.8895	5.27503	1.45606	1.44693	2.29558	1.19094	1.16333	0.690323
B3GAT3	uc001ntw.2	TRUE	2	-	4.90888	4.21062	5.38431	5.76499	11.9192	7.55218	3.55462	0.857759	1.09685	1.1744	2.42806	1.53846	0.724124	5.05229	6.89038	6.13698	12.244	30.2185	5.80622	5.88859	1.36381	1.21469	2.42343	5.98106	1.14922	1.16553
B3GNT1	uc001ohr.2	FALSE	-	-	28.2595	11.1279	11.1879	28.8954	31.6871	17.6888	16.0867	0.393777	0.395902	1.0225	1.12129	0.625941	0.56925	16.2726	10.2457	7.72848	23.7481	34.0131	8.47984	11.6633	0.629632	0.474941	1.45939	2.0902	0.521114	0.716746
B3GNT2	uc002sbs.2	TRUE	10	-	7.91807	25.7296	50.306	37.1852	14.9296	41.1878	22.0993	3.24945	6.35324	4.6962	1.8855	5.20169	2.79097	2.94435	24.1935	42.3269	31.7021	25.2306	47.4925	12.6008	8.21669	14.3752	10.7668	8.56892	16.1295	4.27956
B3GNT5	uc003flk.2	TRUE	5	-	1.2509	2.10379	10.0403	5.55319	5.73478	1.20185	1.21317	1.68177	8.02591	4.4391	4.58425	0.960796	0.969842	0.953717	2.41013	7.05411	4.24601	6.67534	1.49128	0.709572	2.52693	7.39577	4.4517	6.99866	1.56359	0.744034
B3GNT7	uc002vrs.2	TRUE	7	-	0.107277	0.107369	3.4236	5.49628	24.3656	0.308692	0.180552	1.00086	31.8849	51.1877	226.917	2.87577	1.68241	0.197998	0.493862	1.49744	1.13297	5.50088	0.104651	0.149384	2.49352	7.55959	5.71974	27.769	0.528784	0.754596
B3GNT9	uc002erf.2	TRUE	8	-	26.7515	8.99613	8.13085	14.4978	4.32069	15.6009	13.9874	0.336288	0.303942	0.541944	0.161515	0.58318	0.522866	23.1705	14.9404	9.53754	14.9677	5.38494	11.9884	13.3999	0.644804	0.411627	0.645983	0.232409	0.5174	0.578319
B3GNTL1	uc002kgg.1	TRUE	6	-	4.05537	1.97176	0.725592	4.19518	2.25353	2.40432	2.21006	0.486223	0.178942	1.03448	0.555701	0.592883	0.544983	2.42225	1.64326	0.632074	2.40514	1.7225	1.08622	1.79861	0.678416	0.260975	0.992934	0.711127	0.448457	0.742544
B4GALNT1	uc001spg.1	TRUE	1	-	0.642171	0.802718	2.44388	17.8675	18.52	0.462745	0.72114	1.24997	3.80522	27.8194	28.8353	0.720638	1.12295	0.97061	1.06394	3.13932	31.2293	18.0627	0.711525	0.989087	1.09615	3.23415	32.1718	18.6079	0.733097	1.01903
B4GALT1	uc003zsg.2	TRUE	3	-	108.733	154.823	166.508	124.097	50.247	238.777	106.826	1.42389	1.53135	1.1413	0.462114	2.196	0.982461	46.5168	75.951	64.481	43.3136	16.1438	80.4139	36.0513	1.63276	1.38619	0.931141	0.347055	1.72871	0.775017
B4GALT2	uc001cli.2	FALSE	-	-	7.404	3.58633	5.81682	4.88335	5.5424	5.22413	10.0034	0.484384	0.785635	0.65956	0.748573	0.705586	1.35107	67.9712	55.7003	36.1868	31.2944	31.6266	45.3392	59.0156	0.819469	0.532384	0.460407	0.465295	0.667036	0.868244
B4GALT3	uc001fyq.1	TRUE	5	-	7.12357	8.10995	25.3581	17.0805	25.4232	11.3622	2.89215	1.13846	3.55971	2.39773	3.56885	1.59501	0.406006	10.7107	23.4127	31.8803	33.5056	55.6545	18.0052	8.69054	2.18591	2.97648	3.12823	5.19615	1.68105	0.811394
B4GALT4	uc003eci.2	FALSE	-	-	22.093	33.0769	40.4704	36.8857	25.3215	33.4624	31.2942	1.49716	1.83182	1.66956	1.14613	1.51462	1.41647	18.0333	34.3036	25.8435	30.2522	27.1335	31.6827	24.4554	1.90223	1.4331	1.67757	1.50463	1.7569	1.35613
B4GALT5	uc002xuu.3	TRUE	5	-	18.7316	46.0479	117.645	98.5717	69.072	115.088	30.0229	2.4583	6.28054	5.26231	3.68745	6.14404	1.60279	14.3942	43.6513	51.8152	50.6727	30.7603	88.8391	18.4959	3.03255	3.59971	3.52034	2.13699	6.17184	1.28496
B4GALT7	uc003mhy.2	FALSE	-	-	19.1089	12.1902	12.2373	25.1433	20.9346	12.1553	15.0951	0.637936	0.640402	1.31579	1.09555	0.636113	0.789953	18.3261	17.9898	12.1051	27.0101	33.51	12.36	16.5377	0.981648	0.660538	1.47386	1.82854	0.67445	0.902413
B9D1	uc002gvk.3	TRUE	6	-	20.539	16.5823	8.499	14.0911	31.5069	19.835	16.6953	0.807358	0.413802	0.686069	1.53401	0.965728	0.812863	10.1622	8.9632	1.89364	8.15587	16.7535	6.91075	8.93369	0.882018	0.18635	0.802573	1.64861	0.680051	0.879114
B9D1	uc010vys.1	TRUE	6	-	19.3616	12.9829	6.18755	10.5289	23.7321	16.7731	13.8109	0.670551	0.319582	0.543805	1.22573	0.86631	0.713318	8.11041	6.79545	1.74592	6.30938	13.0041	5.32167	6.35886	0.83787	0.215279	0.777939	1.60337	0.656157	0.784039
B9D2	uc002oqj.2	FALSE	-	-	8.76098	4.63083	8.76399	10.8023	5.04932	11.544	4.63807	0.528579	1.00034	1.23299	0.576347	1.31765	0.529406	2.67308	4.14717	3.63379	8.51296	3.6118	3.16725	2.26501	1.55144	1.35939	3.18462	1.35116	1.18486	0.847347
BABAM1	uc002nfv.2	FALSE	-	-	41.9077	31.7604	38.0795	71.3149	80.4148	32.0611	33.9708	0.757866	0.908653	1.70171	1.91885	0.765043	0.810611	40.7009	50.1511	43.9737	81.8801	105.098	38.1065	41.0191	1.23218	1.08041	2.01175	2.58221	0.936255	1.00782
BACE1	uc001pqz.2	TRUE	3	-	25.3818	19.0279	27.84	15.2374	8.29632	27.2605	22.265	0.749667	1.09685	0.60033	0.326863	1.07402	0.877204	33.5783	33.4226	31.53	20.0681	9.7804	27.3826	23.9367	0.995361	0.939	0.597651	0.291273	0.815484	0.712864
BACE2	uc002yyw.2	FALSE	-	-	39.246	26.8526	42.7632	34.8114	17.3959	38.6598	42.2165	0.684214	1.08962	0.887005	0.443254	0.985065	1.07569	31.3289	36.945	37.2148	33.3787	18.7334	32.055	37.2252	1.17926	1.18787	1.06543	0.597959	1.02317	1.18821
BACH1	uc002ynj.2	FALSE	-	-	24.049	27.3937	20.9067	14.6757	13.9608	28.4641	33.156	1.13908	0.86934	0.610244	0.580515	1.18359	1.37868	17.3065	21.6048	17.308	10.164	12.2698	28.3283	19.4944	1.24836	1.00009	0.587299	0.708976	1.63686	1.12642
BAD	uc001nzd.2	FALSE	-	-	83.5616	57.4488	62.8063	85.7038	109.63	83.7978	59.528	0.687503	0.751617	1.02564	1.31197	1.00283	0.712385	38.2906	45.8485	33.889	57.9802	109.243	35.0138	34.4691	1.19738	0.885049	1.51421	2.85299	0.914423	0.900198
BAG1	uc003zsj.2	TRUE	10	-	29.7939	24.0117	74.6095	57.6204	23.0846	107.057	66.8715	0.805928	2.50419	1.93397	0.774813	3.59326	2.24447	21.878	54.7984	91.4072	76.8491	29.8756	103.311	77.2761	2.50472	4.17803	3.51261	1.36555	4.72215	3.53213
BAG2	uc003pdr.2	FALSE	-	-	89.3523	66.3439	43.0356	116.706	51.2522	54.3248	56.4268	0.742498	0.48164	1.30613	0.573597	0.607985	0.63151	26.4721	25.6881	17.1059	38.659	30.9445	21.604	20.2327	0.970384	0.646187	1.46037	1.16895	0.816107	0.764303
BAG3	uc001lem.2	TRUE	5	-	36.5784	45.6488	172.591	118.964	130.159	53.5334	42.8715	1.24797	4.71838	3.2523	3.55835	1.46353	1.17204	27.1557	34.8216	134.525	76.8706	56.1212	28.6456	28.4319	1.28229	4.95384	2.83073	2.06664	1.05486	1.047
BAG4	uc003xky.1	TRUE	4	-	10.9954	6.80979	15.5847	16.6625	6.57876	5.16269	8.19577	0.619336	1.41739	1.51541	0.598325	0.469538	0.745386	4.15173	2.35163	5.06135	5.0463	2.90321	1.77907	2.2382	0.566432	1.21909	1.21546	0.699286	0.428526	0.539112
BAG5	uc001ynh.1	TRUE	2	-	16.5877	20.4934	63.5947	43.4567	15.3804	13.3233	20.5001	1.23545	3.83383	2.6198	0.927218	0.803203	1.23586	10.6437	9.69765	24.4749	16.4319	10.6562	8.60509	8.45676	0.911121	2.29947	1.54381	1.00117	0.808473	0.794537
BAHD1	uc001zlu.2	TRUE	1	-	10.4391	4.26495	27.3726	28.2415	34.591	3.67585	5.30903	0.40856	2.6221	2.70534	3.31357	0.352129	0.508575	7.34815	5.32396	33.4159	27.5565	22.4547	3.49379	5.01047	0.724535	4.54748	3.7501	3.0558	0.475472	0.681873
BAIAP2	uc002jzg.2	TRUE	2	-	8.90998	12.7065	33.6135	18.2136	22.2711	14.2181	3.0887	1.42609	3.77253	2.04416	2.49955	1.59574	0.346664	9.64945	11.8061	30.5508	15.5454	13.8205	7.29941	3.21346	1.2235	3.16605	1.61101	1.43225	0.756462	0.333027
BAIAP2L1	uc003upj.2	TRUE	1	-	2.84813	3.85336	3.82552	18.4556	47.9473	3.70227	1.45808	1.35293	1.34316	6.47971	16.8341	1.29988	0.51196	2.88441	3.22838	3.29957	12.2216	31.6766	2.48678	1.35119	1.11925	1.14393	4.23701	10.9816	0.862148	0.468462
BAIAP3	uc002clk.1	TRUE	7	-	0.107459	0.179099	2.2356	2.27801	4.19984	0.103275	0.241347	1.66605	20.7858	21.1801	39.0478	0.9611	2.24479	0.359532	0.667251	4.50009	2.21008	4.79421	0.208888	0.310688	1.85565	12.5133	6.14567	13.3311	0.581116	0.864183
BAMBI	uc001iuj.1	TRUE	5	-	13.1572	28.9794	40.5646	29.1276	100.368	62.5668	13.1855	2.20253	3.08305	2.2138	7.62828	4.75529	1.00215	7.68544	39.5506	27.577	26.3329	89.3963	57.4702	8.1727	5.14612	3.58818	3.4263	11.6318	7.47772	1.0634
BANF1	uc001ogp.2	TRUE	2	-	23.8888	13.0164	33.8578	112.898	60.488	34.6673	29.5643	0.544876	1.41731	4.72596	2.53206	1.45119	1.23758	19.0371	20.5022	21.1519	48.29	54.5544	23.6731	15.8865	1.07696	1.11109	2.53661	2.86568	1.24352	0.834504
BANP	uc002fkp.2	TRUE	5	-	3.1391	2.7508	6.27591	5.98333	6.48338	7.32306	1.9069	0.876307	1.99924	1.90604	2.06533	2.33281	0.607479	2.76718	7.25856	8.31061	10.1226	6.1681	11.1439	3.23732	2.62303	3.00321	3.658	2.22898	4.02705	1.16989
BAP1	uc003ddx.2	FALSE	-	-	15.6223	11.8777	18.7934	28.1738	15.196	13.9979	11.7613	0.760305	1.20298	1.80343	0.972712	0.89602	0.752855	29.1249	29.8735	45.137	51.7648	35.8611	24.5456	25.0808	1.0257	1.54977	1.77733	1.23128	0.84277	0.861144
BARD1	uc002veu.2	TRUE	1	-	1.59116	1.26196	6.01626	12.8416	10.4453	1.31791	4.77516	0.79312	3.78087	8.0701	6.56424	0.82828	3.00092	1.99171	1.27321	4.49386	6.93762	6.26927	1.89619	2.99133	0.639274	2.25622	3.48313	3.14758	0.952044	1.50187
BASP1	uc003jfx.2	TRUE	2	-	98.8244	84.8169	142.182	190.469	224.611	111.552	54.9302	0.858259	1.43873	1.92734	2.27283	1.12879	0.555837	26.9244	42.5316	74.0741	78.0286	108.126	40.2715	26.4331	1.57966	2.75118	2.89805	4.01591	1.49572	0.98175
BATF2	uc001ocf.1	TRUE	9	-	2.9991	49.863	30.0356	13.4445	0.995028	239.919	164.106	16.6255	10.0146	4.48273	0.331798	79.9943	54.7167	1.48711	47.692	11.4715	3.09747	0.157157	85.1258	69.1085	32.0682	7.71355	2.08281	0.10574	57.2388	46.4687
BATF3	uc001hjl.1	TRUE	9	-	2.09767	19.4035	19.6914	11.5141	22.9835	51.7293	86.1766	9.24965	9.38688	5.48878	10.9562	24.6592	41.0801	2.0024	15.95	13.2126	12.1246	26.7092	41.2084	49.6918	7.96507	6.59811	6.05475	13.338	20.5785	24.8149
BAX	uc002plf.1	FALSE	-	-	174.075	158.737	92.9494	166.559	109.686	162.834	132.544	0.911886	0.533961	0.956823	0.630106	0.935421	0.761416	87.7726	98.841	40.4988	71.963	67.1276	67.5966	74.8661	1.1261	0.461407	0.81988	0.76479	0.770134	0.852955
BAZ1A	uc001wsk.2	TRUE	10	5	2.97486	10.0616	11.1759	17.2987	23.2703	12.1461	18.8794	3.38212	3.75668	5.8148	7.82209	4.08282	6.34615	6.36526	20.3031	21.7309	17.6842	17.3998	35.1059	34.7537	3.18963	3.41394	2.77822	2.73353	5.51516	5.45983
BAZ1B	uc003tyc.2	TRUE	2	-	13.2185	10.5854	28.1343	51.8732	39.4759	9.16771	11.2758	0.800801	2.12839	3.92426	2.9864	0.693554	0.85303	27.4568	19.2677	40.1458	48.5852	22.6683	16.2217	20.9722	0.701746	1.46214	1.76951	0.825597	0.590807	0.763827
BAZ2A	uc001slq.1	TRUE	2	-	5.12629	3.91297	13.1442	19.3248	16.8273	7.56192	12.7326	0.76332	2.56404	3.7697	3.28251	1.47512	2.48376	15.2385	11.7733	28.5989	26.4839	16.289	21.4525	28.7526	0.772602	1.87674	1.73796	1.06894	1.40778	1.88683
BBC3	uc010xyl.1	TRUE	8	-	35.6673	9.70486	2.02028	5.65195	13.1765	34.2688	21.9828	0.272096	0.0566449	0.158466	0.36943	0.960792	0.61633	16.3741	12.693	2.04044	3.30493	13.3628	20.228	16.3379	0.775188	0.124619	0.201844	0.816099	1.23537	0.997794
BBS1	uc001oij.1	TRUE	8	-	15.3502	12.0712	10.4219	5.23792	2.08973	11.6325	12.3012	0.78639	0.678945	0.341233	0.136143	0.75781	0.801371	10.671	10.1697	7.08992	3.41327	2.00404	6.70834	7.70387	0.953017	0.664412	0.31987	0.187809	0.628655	0.721946
BBS10	uc001syd.1	TRUE	4	-	6.07701	1.68151	2.96385	9.84953	11.6783	0.906989	5.89673	0.276712	0.487723	1.62078	1.92171	0.149263	0.970335	3.96775	1.65578	4.13811	7.58383	8.79755	1.26087	3.90529	0.417325	1.04293	1.91135	2.21723	0.317798	0.984259
BBS12	uc003ieu.2	FALSE	-	-	2.82421	1.83274	4.02477	4.5039	3.63638	1.55881	3.57638	0.648951	1.42508	1.59473	1.28756	0.55196	1.26632	3.25266	1.94517	2.66854	3.03073	4.09375	2.08972	2.82785	0.598035	0.820421	0.931769	1.25857	0.642476	0.8694
BBS2	uc002ejd.2	TRUE	4	-	12.898	10.1469	6.1244	20.8292	22.8252	9.83425	11.5275	0.786702	0.474838	1.61492	1.76967	0.762466	0.893742	14.6411	12.7968	5.86635	19.0113	27.0422	10.8708	11.0293	0.874033	0.40068	1.29848	1.84699	0.742482	0.753308
BBS4	uc002avb.2	TRUE	4	-	9.48314	6.72069	6.02538	19.8534	14.6589	3.0107	10.7419	0.708702	0.635383	2.09354	1.54578	0.317486	1.13273	8.68704	4.31727	4.21286	15.2713	13.1462	2.80726	5.9822	0.496984	0.484965	1.75793	1.51331	0.323163	0.688638
BBS7	uc003ied.2	FALSE	-	-	7.39856	9.24824	15.8947	20.87	15.1199	9.1149	9.44742	1.25	2.14834	2.82079	2.04362	1.23198	1.27692	6.20536	10.4929	10.4234	11.8427	12.1945	9.09757	6.50681	1.69093	1.67972	1.90845	1.96514	1.46607	1.04858
BBS9	uc003tdn.1	TRUE	4	-	3.21714	3.96143	2.19284	7.47071	7.62772	2.76807	4.04413	1.23134	0.681619	2.32212	2.37092	0.860415	1.25705	6.22679	5.79129	3.49058	8.33654	9.4434	5.08018	5.43243	0.930061	0.560582	1.33881	1.51657	0.815861	0.87243
BBX	uc010hpr.2	TRUE	2	-	10.5493	13.1122	21.6338	34.5406	22.7186	10.172	34.1041	1.24294	2.05072	3.27417	2.15354	0.964228	3.23279	13.8874	10.5515	17.3089	19.1216	13.4382	13.5888	25.2796	0.759793	1.24638	1.3769	0.967656	0.978501	1.82032
BCAM	uc002ozu.2	FALSE	-	-	12.174	8.7735	9.31779	7.64649	18.0922	12.8729	12.3727	0.720676	0.765385	0.628102	1.48613	1.05741	1.01632	9.26138	6.58779	8.58607	4.36744	16.9721	7.17142	9.11107	0.711321	0.927084	0.471581	1.83255	0.774339	0.983771
BCAP29	uc011kma.1	FALSE	-	-	43.6637	88.5647	85.8617	113.783	41.9494	74.8713	122.86	2.02834	1.96643	2.60589	0.96074	1.71473	2.81379	20.5322	34.8484	28.9719	30.3549	24.2669	33.9413	39.9901	1.69725	1.41104	1.4784	1.18189	1.65307	1.94767
BCAP31	uc004fid.2	FALSE	-	-	196.359	209.922	215.414	299.321	356.941	210.456	259.11	1.06907	1.09704	1.52435	1.81779	1.07179	1.31957	84.546	102.983	106.388	145.688	144.133	84.7212	97.559	1.21808	1.25835	1.72318	1.70479	1.00207	1.15392
BCAR1	uc002fdv.2	FALSE	-	-	39.5411	18.8336	17.0664	42.5713	37.1228	43.9586	39.1991	0.476306	0.431614	1.07663	0.93884	1.11172	0.991351	55.1384	35.3216	37.084	59.0682	47.5954	47.7618	59.7635	0.640601	0.672563	1.07127	0.863198	0.866216	1.08388
BCAR3	uc001dqa.2	FALSE	-	-	15.0035	14.2102	15.8107	24.3145	15.9675	13.2558	28.724	0.947122	1.0538	1.62058	1.06425	0.883512	1.91448	15.4179	21.0441	16.0397	27.4807	18.8648	13.0255	36.4927	1.36491	1.04033	1.78238	1.22356	0.844832	2.3669
BCAS2	uc001efa.2	TRUE	5	-	13.862	29.0835	40.3177	37.4305	79.1625	12.9623	12.9203	2.09806	2.90849	2.70021	5.71072	0.935094	0.932069	4.13122	12.1025	24.038	20.8957	42.1826	10.2868	4.7819	2.92947	5.81849	5.0579	10.2105	2.48998	1.1575
BCAS3	uc002iyv.3	TRUE	4	-	4.82632	5.09844	2.51439	8.19543	12.0349	4.63541	6.32541	1.05638	0.520985	1.69806	2.49357	0.960445	1.3106	6.85284	5.16116	3.74562	6.97311	9.51457	4.40122	5.78483	0.753146	0.546586	1.01755	1.38841	0.642254	0.844153
BCAS4	uc002xvq.2	FALSE	-	-	37.7632	34.1521	18.8477	32.3402	34.0814	44.2132	16.8006	0.904376	0.499104	0.856395	0.902503	1.1708	0.444895	13.6363	17.7307	6.23189	15.8003	30.3315	15.184	7.55914	1.30026	0.457013	1.15869	2.22432	1.1135	0.554344
BCAT1	uc001rgd.3	TRUE	8	-	86.2759	91.3416	31.3508	34.1348	42.8071	88.4551	99.0976	1.05871	0.363379	0.395648	0.496166	1.02526	1.14861	38.3843	18.659	5.23496	7.42999	12.3601	16.6204	20.7005	0.486112	0.136385	0.193571	0.322011	0.433	0.539298
BCAT2	uc002pkr.2	TRUE	4	-	18.7405	11.3978	9.34247	25.3899	67.8413	17.1633	10.6548	0.608192	0.498521	1.35481	3.62003	0.915843	0.568546	13.2388	10.6522	6.71198	15.8285	43.7258	9.2699	9.57124	0.804621	0.506997	1.19562	3.30284	0.70021	0.722972
BCCIP	uc001ljb.3	TRUE	5	-	37.6332	70.1162	103.703	144.905	125.851	45.791	29.6907	1.86314	2.75562	3.85044	3.34414	1.21677	0.788949	18.5668	34.79	44.7509	69.5908	62.331	30.6341	19.7899	1.87376	2.41025	3.74811	3.3571	1.64993	1.06587
BCDIN3D	uc001rvh.2	TRUE	1	-	10.3539	6.58215	16.4368	17.8056	38.788	4.68974	6.14577	0.635721	1.5875	1.7197	3.7462	0.45295	0.593575	3.66954	2.9819	7.56545	11.9048	26.141	2.01389	3.20465	0.812614	2.06166	3.24416	7.12361	0.548826	0.873315
BCKDHA	uc002oqq.2	TRUE	4	-	21.007	12.8162	19.803	42.0227	56.1277	17.0355	16.9352	0.610096	0.942685	2.00041	2.67185	0.810945	0.806171	14.1778	11.3316	15.2727	26.218	42.8918	9.05359	10.4635	0.79925	1.07722	1.84922	3.02525	0.638576	0.738019
BCKDHB	uc003pje.2	FALSE	-	-	14.9047	17.0418	11.1776	15.3086	20.7434	11.8985	15.1992	1.14339	0.749939	1.0271	1.39173	0.798307	1.01976	7.29836	9.78547	5.07883	6.00802	19.2773	8.43207	6.59521	1.34077	0.695891	0.823203	2.64129	1.15533	0.903657
BCKDK	uc002eaw.3	TRUE	4	-	28.1326	19.0156	30.7706	58.5026	47.2908	25.2483	21.0614	0.67593	1.09377	2.07953	1.681	0.897477	0.748648	28.2226	20.068	24.1644	40.2685	36.2778	16.9966	20.7434	0.71106	0.856206	1.42681	1.28541	0.602232	0.734993
BCL10	uc001dkz.2	TRUE	10	-	44.912	157.193	121.133	82.5384	90.6904	149.686	71.6762	3.50001	2.69712	1.83778	2.01929	3.33287	1.59592	9.78304	35.631	24.0244	13.2124	19.4907	35.6282	14.9252	3.6421	2.45571	1.35054	1.99228	3.6418	1.52561
BCL2L1	uc002wwl.2	TRUE	6	-	50.13	31.8672	28.0847	36.1899	14.3319	17.905	42.9011	0.635691	0.560238	0.721922	0.285896	0.357173	0.855796	49.5385	34.628	22.6079	36.3034	29.236	20.0899	48.5761	0.699012	0.45637	0.732832	0.590168	0.405542	0.980573
BCL2L11	uc002tgv.1	TRUE	5	-	2.20328	2.75412	7.37874	5.25455	16.3889	3.17535	1.97938	1.24999	3.34887	2.38481	7.43813	1.44117	0.898382	1.8929	3.4819	4.8677	3.19019	8.65837	3.50468	1.29842	1.83941	2.57148	1.68531	4.57395	1.85144	0.685959
BCL2L12	uc002ppa.2	TRUE	5	-	6.22369	8.1155	11.4006	16.9363	23.9457	9.10921	2.24316	1.30397	1.8318	2.72124	3.84746	1.46363	0.360433	3.87937	6.84284	9.56098	14.4555	18.504	5.08711	2.98721	1.76388	2.46453	3.72618	4.76975	1.31132	0.77003
BCL2L13	uc002zmw.2	TRUE	10	-	25.7715	50.8257	56.4085	58.1132	31.3748	68.5076	96.1555	1.97216	2.18879	2.25494	1.21742	2.65826	3.73107	19.0918	35.9422	33.2633	33.9333	23.6159	38.2248	43.0724	1.8826	1.74228	1.77737	1.23697	2.00215	2.25606
BCL3	uc010xxe.1	TRUE	4	-	7.83739	0.991482	9.91818	14.0479	7.73812	5.262	2.91605	0.126518	1.26549	1.79241	0.987333	0.671401	0.372077	6.3883	1.22749	7.23373	10.9773	8.29948	3.43847	2.20296	0.192159	1.13234	1.71834	1.29916	0.538253	0.344854
BCL6	uc003frq.1	TRUE	10	-	9.91572	45.8403	11.4346	14.5845	30.9161	37.057	14.6737	4.62296	1.15317	1.47084	3.11787	3.73717	1.47984	9.8001	44.3811	10.0646	11.8881	15.7323	41.6074	13.4659	4.5286	1.02699	1.21306	1.60532	4.24558	1.37405
BCL7A	uc001ubo.2	TRUE	6	-	7.71999	0.76222	4.65515	29.8189	13.612	0.36182	1.48013	0.098745	0.603005	3.86252	1.7632	0.0468803	0.191737	1.86817	0.73296	3.3666	7.79633	4.44734	0.115864	0.263434	0.392375	1.80205	4.17309	2.38052	0.0620704	0.141058
BCL7B	uc003tyf.1	TRUE	5	-	36.1959	44.3956	142.112	100.576	84.2256	58.3723	24.9526	1.22653	3.92618	2.77866	2.32693	1.61268	0.689377	24.3993	64.3424	94.6097	73.7896	61.3257	56.1055	26.9869	2.63705	3.87755	3.02424	2.51341	2.29947	1.10605
BCL7C	uc002dzv.2	FALSE	-	-	33.6909	17.268	28.4101	40.9419	16.5965	32.7821	20.4578	0.512545	0.84326	1.21522	0.492612	0.973026	0.607224	48.7715	53.2915	42.3396	53.8943	55.1938	40.3863	43.9935	1.09268	0.868123	1.10504	1.13168	0.828072	0.902033
BCL9	uc001epq.2	TRUE	4	-	2.71161	0.640657	4.80931	4.36844	3.64492	0.887308	1.23839	0.236293	1.77357	1.61099	1.34418	0.327251	0.45672	3.56694	1.17104	6.19618	4.05851	2.45743	1.92623	1.59816	0.328322	1.73709	1.13781	0.688956	0.540038	0.448065
BCL9L	uc001pug.2	TRUE	6	-	17.4256	4.64891	5.39152	15.1236	11.4669	6.37026	15.706	0.266791	0.309407	0.867899	0.658051	0.365573	0.901318	24.9372	5.71953	10.7818	21.297	10.8348	5.17457	19.3046	0.22936	0.432362	0.854025	0.434487	0.207507	0.774128
BCLAF1	uc003qgx.1	TRUE	2	5	3.26488	4.55124	5.53166	13.0345	6.20211	2.31336	4.73643	1.39399	1.69427	3.99226	1.89962	0.708567	1.45071	9.18634	6.62596	16.3221	13.9227	3.52356	9.27129	6.46789	0.721286	1.77677	1.51559	0.383572	1.00925	0.70408
BCOR	uc004den.3	TRUE	2	-	2.47037	1.97351	5.0519	8.39347	14.5789	1.51195	3.80911	0.798879	2.04495	3.39756	5.90132	0.612052	1.5419	4.92184	2.97559	10.9545	12.745	11.5573	2.77621	5.29465	0.604577	2.22567	2.58945	2.34813	0.564067	1.07574
BCORL1	uc004evb.1	TRUE	5	5	1.48925	1.92363	7.66713	5.2409	14.7361	2.9798	1.28242	1.29165	5.14803	3.51898	9.89435	2.0008	0.861123	2.47453	2.40505	8.47949	3.84829	5.79747	2.9299	1.36457	0.971923	3.42661	1.55514	2.3428	1.18401	0.551465
BCR	uc002zww.2	TRUE	4	-	4.0144	2.26383	5.13391	8.51419	5.25643	2.65213	2.8768	0.563938	1.27886	2.12088	1.30938	0.660662	0.716627	9.72643	6.04609	14.3136	16.3761	11.6158	5.33503	5.97152	0.621619	1.47161	1.68367	1.19425	0.548514	0.613951
BCS1L	uc002viq.2	TRUE	4	-	7.37486	5.58239	7.64024	11.516	17.3043	4.82222	4.60098	0.756951	1.03598	1.56152	2.34637	0.653877	0.623878	7.89713	7.728	7.48146	19.9112	26.114	5.63867	6.56168	0.978584	0.947365	2.52131	3.30674	0.714018	0.830896
BDH1	uc003fxs.2	TRUE	1	-	1.50634	1.00423	3.82174	11.5471	20.5738	1.44728	0.140965	0.666692	2.537	7.66522	13.6573	0.960795	0.0936413	1.13092	1.02489	2.20777	7.83464	19.6507	0.488233	0.391633	0.906251	1.95211	6.92716	17.3744	0.431764	0.346354
BDH2	uc003hwz.2	FALSE	-	-	5.04752	6.9559	3.27439	7.04958	6.33393	5.23146	6.78644	1.37807	0.648719	1.39663	1.25485	1.03644	1.3445	6.24595	6.56567	2.81415	4.60342	6.67419	6.80603	5.63201	1.05119	0.450565	0.73703	1.06856	1.08967	0.901709
BDKRB1	uc001yfh.2	TRUE	3	-	0.853375	7.25372	2.22696	2.35362	0.153699	4.45098	0.821414	8.49916	2.6094	2.75781	0.180203	5.21524	0.962552	1.82217	3.91908	1.15939	2.3939	0.242617	3.35837	1.544	2.15071	0.636285	1.31375	0.133195	1.84301	0.84735
BDKRB2	uc010avl.1	TRUE	8	-	68.9806	21.7233	13.3434	22.506	6.24627	10.985	63.1262	0.31492	0.193438	0.326266	0.0905523	0.159249	0.915129	18.6438	6.89701	4.14939	11.6826	3.02798	3.47069	17.9059	0.369939	0.222566	0.626624	0.162417	0.186162	0.960421
BDKRB2	uc010avm.1	TRUE	8	-	49.2254	7.58162	6.69052	14.974	2.9091	4.32837	32.9451	0.15402	0.135918	0.304194	0.0590995	0.0879315	0.669272	30.4191	5.47082	6.70453	15.2072	2.02232	3.39766	24.7823	0.179851	0.220408	0.499924	0.066485	0.111698	0.814699
BDNF	uc009yje.2	TRUE	6	-	51.7328	23.2711	26.9149	56.5195	30.7122	18.3908	38.0188	0.449834	0.520268	1.09253	0.59367	0.355496	0.734907	27.8877	15.5029	16.0809	38.2606	26.3016	10.6303	22.0197	0.555905	0.576633	1.37195	0.943128	0.381183	0.789587
BDP1	uc003kbp.1	TRUE	2	-	1.32991	2.42737	3.78365	6.25331	2.55952	1.9762	1.49059	1.82515	2.84491	4.70178	1.92451	1.48593	1.12081	4.50766	6.66923	11.8114	9.25555	3.9967	7.77856	3.13989	1.47952	2.62027	2.05327	0.886647	1.72561	0.696573
BECN1	uc002ibn.2	TRUE	3	-	28.5831	33.4901	69.4726	46.9596	12.973	33.138	27.0694	1.17167	2.43054	1.64291	0.453871	1.15936	0.947039	31.984	51.303	67.6087	58.6297	22.6529	42.9474	38.8414	1.60402	2.11383	1.8331	0.70826	1.34278	1.2144
BEND3	uc003prs.2	TRUE	1	-	1.13496	1.19188	8.01281	11.3671	10.4742	1.19105	0.289665	1.05015	7.05946	10.0146	9.22799	1.04941	0.255286	0.533054	0.713558	5.13137	6.20999	3.25467	0.391242	0.10752	1.33856	9.62474	11.6478	6.10474	0.734013	0.201855
BET1	uc003unf.1	TRUE	5	-	17.3473	30.2402	66.5609	39.8394	19.788	20.1791	40.6345	1.74322	3.83694	2.29657	1.1407	1.16324	2.34241	6.24956	12.8423	18.7734	13.0459	17.9714	12.449	12.1899	2.05489	3.00392	2.08748	2.8756	1.99197	1.9505
BET1L	uc001loe.2	FALSE	-	-	72.5195	58.0159	113.46	90.1352	77.7145	65.8053	53.3867	0.800004	1.56455	1.24291	1.07164	0.907415	0.736171	32.4705	23.5913	45.164	28.9055	27.6087	21.4953	22.2778	0.726548	1.39092	0.890209	0.850269	0.661995	0.686096
BEX4	uc004ejw.3	TRUE	2	-	111.385	119.966	105.057	185.682	467.241	91.45	82.6239	1.07704	0.943191	1.66703	4.19482	0.821026	0.741786	32.049	37.8067	36.7457	50.9653	164.958	37.4989	24.0461	1.17965	1.14655	1.59023	5.14703	1.17005	0.750292
BFAR	uc002dco.2	TRUE	4	-	24.6768	21.1516	42.0606	65.2457	34.9551	20.963	27.3903	0.857147	1.70446	2.644	1.41651	0.849504	1.10996	28.8157	18.8717	31.7183	57.6889	36.0658	17.4653	24.1647	0.654911	1.10073	2.00199	1.2516	0.606105	0.838597
BFSP1	uc002wpo.2	TRUE	6	5	1.41224	1.12338	0.195436	2.11412	4.20841	1.2952	0.64878	0.795473	0.138448	1.49696	2.97981	0.917126	0.459436	4.27185	3.17426	0.52023	2.7689	5.48553	2.56961	2.70643	0.743069	0.121801	0.648182	1.2841	0.601531	0.633559
BGN	uc004fhr.1	TRUE	3	-	794.556	661.183	635.476	418.958	244.056	1026.04	781.01	0.832141	0.799787	0.527286	0.30716	1.29133	0.982951	375.94	284.339	350.324	157.743	53.0018	267.278	315.566	0.756342	0.931861	0.419596	0.140985	0.710959	0.839406
BHLHB9	uc011mrv.1	TRUE	4	-	1.26121	0.747453	1.07726	3.27556	3.11559	0.226502	0.529797	0.59268	0.854161	2.59703	2.4702	0.179656	0.420117	1.65305	0.614591	1.24672	2.26152	2.82419	0.502175	0.724402	0.371829	0.754205	1.36806	1.70842	0.303828	0.438254
BHLHE40	uc003bqf.2	TRUE	2	-	26.9864	13.9101	50.7557	52.7748	39.1463	42.3463	29.3689	0.515448	1.88078	1.9556	1.45059	1.56917	1.08828	13.3654	10.3216	33.9068	30.2114	17.2061	23.8872	16.82	0.772261	2.5369	2.26041	1.28736	1.78724	1.25847
BHLHE41	uc001rhb.2	TRUE	6	-	4.10247	0.444985	2.97838	8.377	7.39498	0.598551	2.60028	0.108489	0.726004	2.04191	1.80255	0.145921	0.633841	2.82567	0.68101	1.46793	4.91943	5.29578	0.510404	1.50154	0.241035	0.519516	1.74095	1.87414	0.18066	0.531408
BHMT2	uc003kft.2	TRUE	4	-	3.10408	3.03868	1.628	21.1085	6.03206	2.51881	3.34857	0.978933	0.524485	6.80005	1.94324	0.811457	1.07876	2.83974	2.76293	1.57539	13.462	5.2366	2.29412	2.38956	0.972952	0.554781	4.74045	1.84401	0.807872	0.841477
BICC1	uc001jki.1	TRUE	8	-	49.339	42.041	13.2385	25.063	21.4877	33.8844	47.6278	0.852086	0.268319	0.507977	0.435512	0.686767	0.965318	59.1725	26.0954	8.75962	14.5249	10.8872	18.8509	36.0876	0.441006	0.148037	0.245468	0.183992	0.318577	0.609871
BICD1	uc001rku.2	FALSE	-	-	3.80072	6.4023	3.65636	5.95352	2.91911	2.64343	3.43174	1.68448	0.962019	1.5664	0.768048	0.695515	0.902921	3.8998	5.04704	4.05886	5.28565	2.45644	2.92559	2.78093	1.29417	1.04079	1.35536	0.6299	0.750196	0.713104
BICD2	uc004asp.1	TRUE	2	-	18.6528	18.8887	23.9773	30.0355	48.7124	17.3365	13.9191	1.01265	1.28546	1.61024	2.61153	0.929432	0.74622	10.5618	16.809	24.8971	24.8499	37.2747	11.2849	9.97772	1.59148	2.35726	2.35279	3.52916	1.06846	0.944696
BID	uc002znc.1	TRUE	2	-	55.984	52.834	73.7132	127.975	137.305	64.1663	42.9567	0.943734	1.31668	2.28591	2.45258	1.14615	0.767304	16.419	24.1458	27.8266	50.3333	65.7168	17.9599	13.1918	1.4706	1.69478	3.06554	4.00247	1.09385	0.803449
BIN1	uc002tns.1	TRUE	4	-	20.1786	11.855	15.2489	45.2589	28.1659	17.7949	28.6892	0.587505	0.755695	2.24291	1.39583	0.881871	1.42176	19.618	13.6289	15.9796	40.3772	25.0789	15.9449	27.9102	0.694718	0.814539	2.05817	1.27836	0.81277	1.42269
BIN3	uc003xcl.2	TRUE	4	-	24.4912	24.4057	49.5356	37.5386	41.0258	11.5187	22.8871	0.996508	2.02258	1.53273	1.67512	0.47032	0.934501	13.471	11.0009	23.5397	19.305	21.687	7.96559	15.6906	0.81664	1.74743	1.43308	1.6099	0.591317	1.16477
BIRC2	uc001pgy.2	TRUE	10	-	10.6282	15.6767	24.4827	19.7803	7.00604	16.9222	24.972	1.475	2.30355	1.8611	0.659197	1.59219	2.34958	15.4192	51.1704	43.8106	28.0957	16.9969	61.7931	45.8981	3.31859	2.84128	1.82211	1.10232	4.00752	2.97666
BIRC5	uc002jvf.2	TRUE	2	3	15.1971	10.0403	22.2754	62.919	20.9726	23.3108	14.0105	0.660676	1.46577	4.14018	1.38004	1.53389	0.921919	4.80938	3.31067	3.5505	11.5842	5.34066	3.25978	9.87706	0.688383	0.73825	2.40863	1.11047	0.677803	2.05369
BIRC6	uc010ezu.2	FALSE	-	-	3.20936	3.90706	5.29703	8.42899	6.36616	3.41846	4.08418	1.21739	1.65048	2.62633	1.98359	1.06515	1.27258	14.1419	9.83903	13.8507	13.5382	6.61656	8.65145	9.07838	0.695738	0.97941	0.957313	0.467872	0.611763	0.641951
BLCAP	uc002xhc.2	TRUE	4	-	94.0068	36.0361	93.8119	179.118	83.6217	82.7942	67.7388	0.383336	0.997927	1.90537	0.889528	0.880726	0.720574	26.1751	14.971	32.1681	42.4205	33.2096	20.2694	18.738	0.571955	1.22896	1.62064	1.26874	0.774377	0.715869
BLM	uc002bpr.2	TRUE	1	-	0.479694	0.404744	1.68863	3.2005	2.45747	0.115222	0.185172	0.843787	3.51971	6.67079	5.12214	0.240357	0.386149	0.754679	0.435585	2.42174	2.60562	2.53271	0.200223	0.467794	0.577235	3.20867	3.4523	3.3557	0.265406	0.619909
BLMH	uc002hez.1	TRUE	2	-	19.9738	30.5262	62.9621	90.8008	90.8175	25.9086	22.1126	1.52831	3.15222	4.54597	4.54681	1.29712	1.10708	20.9937	20.4189	37.2858	49.7968	43.282	18.591	16.7043	0.972621	1.77604	2.37198	2.06167	0.885551	0.795683
BLOC1S1	uc001shi.2	FALSE	-	-	200.495	172.057	175.872	165.118	214.679	154.381	173.054	0.85816	0.87719	0.82355	1.07074	0.769997	0.863135	69.398	82.0511	50.6279	71.6058	133.474	59.0128	72.5768	1.18233	0.72953	1.03181	1.92332	0.850353	1.04581
BLOC1S2	uc001kqw.1	FALSE	-	-	83.8014	127.478	132.41	130.299	47.0331	88.9784	52.8053	1.52119	1.58005	1.55485	0.561245	1.06178	0.630124	17.4862	49.8279	46.1558	56.0815	25.9081	33.4668	19.7324	2.84954	2.63954	3.20717	1.48163	1.91389	1.12845
BLOC1S3	uc002pax.3	TRUE	3	-	14.2449	4.20874	9.85658	13.504	10.0681	12.2348	21.6924	0.295461	0.691939	0.94799	0.706785	0.858891	1.52281	3.68317	2.4206	6.7715	4.89787	4.07271	3.30774	7.58249	0.657213	1.83847	1.32979	1.10576	0.898071	2.05866
BLVRA	uc003tir.2	TRUE	2	-	49.4508	55.7236	52.8494	129.05	182.621	53.959	97.1398	1.12685	1.06873	2.60965	3.69298	1.09117	1.96437	23.6408	26.7514	21.2904	54.5179	73.196	25.612	42.2542	1.13158	0.900577	2.30609	3.09616	1.08338	1.78734
BLVRB	uc002onw.2	TRUE	4	-	104.414	63.9872	72.932	112.017	237.177	98.6105	67.7846	0.612825	0.698493	1.07282	2.27152	0.944423	0.649194	42.3209	57.0018	28.3435	51.9054	168.586	36.6791	36.7105	1.34689	0.66973	1.22647	3.98351	0.866691	0.867433
BLZF1	uc001gfy.2	TRUE	10	-	11.6481	45.7941	59.9176	33.4144	37.6646	80.7015	63.2	3.93143	5.14393	2.86863	3.23351	6.92823	5.42573	5.78463	37.5665	42.1833	21.6092	24.2707	92.3308	46.7523	6.49409	7.2922	3.73558	4.19567	15.9611	8.08204
BMF	uc001zkw.2	TRUE	6	-	8.79333	0.118829	2.89422	8.36679	14.6817	0.913358	3.46947	0.0135248	0.329145	0.951494	1.66963	0.10388	0.394564	5.16272	0.182071	1.19425	5.14284	8.26102	0.231293	2.06348	0.0352852	0.231337	0.99615	1.60012	0.0448191	0.399701
BMI1	uc009xkg.2	FALSE	-	-	40.4345	23.3732	30.4003	66.8849	50.3555	23.9465	25.5267	0.578053	0.751841	1.65415	1.24536	0.59223	0.63131	18.2842	17.0215	22.1986	41.2834	46.9081	13.1261	12.7128	0.930943	1.21409	2.25787	2.56549	0.717895	0.695293
BMP1	uc003xbg.2	FALSE	-	-	39.4382	31.3788	27.061	21.2151	27.1864	46.801	41.2531	0.795644	0.686161	0.537933	0.689342	1.18669	1.04602	54.1288	57.9088	50.5468	36.7633	39.1381	46.1544	52.8229	1.06983	0.933825	0.679183	0.723057	0.852677	0.975875
BMP2	uc002wmu.1	TRUE	4	-	4.55961	2.22553	5.11868	5.17371	16.3014	3.43914	5.36873	0.488109	1.12261	1.13468	3.57512	0.754269	1.17745	3.94409	2.68184	7.62675	7.58637	21.3306	5.00424	4.84193	0.679971	1.93369	1.92345	5.40813	1.26879	1.22763
BMP2K	uc003hlk.2	FALSE	-	-	8.73177	9.40908	7.61475	12.7743	9.91195	7.32738	5.96088	1.07757	0.872075	1.46296	1.13516	0.839166	0.682669	10.0155	8.17411	6.35107	9.00789	8.96776	6.15618	6.79291	0.816147	0.634128	0.899396	0.89539	0.614669	0.678243
BMP4	uc010aoh.2	TRUE	6	-	21.485	4.10745	10.5725	12.6677	49.0367	12.7393	15.1511	0.191181	0.49209	0.589607	2.28236	0.59294	0.705196	17.1481	6.84542	8.64419	12.2713	54.4524	12.3253	21.299	0.399197	0.504093	0.715611	3.17541	0.718759	1.24206
BMPER	uc011kap.1	FALSE	-	-	5.91869	6.8844	4.2678	2.40562	2.74915	6.52466	2.93846	1.16316	0.721076	0.406454	0.464495	1.10238	0.49648	4.55411	8.2621	3.67352	2.23279	1.485	7.22361	1.88265	1.81419	0.806642	0.490291	0.326094	1.58616	0.413409
BMPR1B	uc003htm.3	TRUE	7	-	0.170577	0.684611	1.04075	1.55495	4.30978	1.47898	0.096035	4.01174	6.09835	9.11109	25.2517	8.66594	0.563257	0.105029	0.940475	0.956906	0.799358	1.31468	1.73999	0.089297	8.94687	9.10316	7.60454	12.5063	16.552	0.850355
BMPR2	uc002uzf.3	TRUE	3	-	18.2529	25.731	22.2286	17.4626	13.3937	25.2221	46.6598	1.40969	1.21781	0.956702	0.733785	1.38181	2.55628	23.2142	33.0726	26.3851	18.9491	12.0941	31.3539	31.3662	1.42467	1.13659	0.816274	0.52098	1.35063	1.35116
BMS1	uc001jaj.2	TRUE	2	5	3.12304	5.63047	7.06583	16.7511	14.0031	3.26818	2.58209	1.80285	2.26244	5.36358	4.4837	1.04647	0.826792	8.19296	9.63223	16.8867	21.0433	11.0996	8.62664	5.59827	1.17567	2.0611	2.56845	1.35477	1.05293	0.683306
LRP3	uc010edh.2	TRUE	6	1	5.98523	1.19151	3.12003	3.96327	3.49346	2.18118	2.83164	0.199088	0.521296	0.662181	0.583687	0.364438	0.473112	39.1451	36.4234	34.6673	45.9567	23.926	26.8539	29.5327	0.930473	0.885613	1.17401	0.611214	0.686011	0.754442
BNC2	uc003zml.2	TRUE	6	-	6.81184	2.74797	2.00318	4.74702	5.02594	1.48744	3.5857	0.40342	0.294084	0.696883	0.737828	0.218373	0.5264	7.37735	1.78723	1.40636	3.98381	3.44339	1.42527	2.59931	0.24227	0.190643	0.540011	0.466758	0.193206	0.352345
BNIP1	uc003mcj.3	TRUE	2	-	10.8616	17.9122	56.6494	32.2441	16.3364	15.0128	12.5182	1.64912	5.21553	2.96862	1.50405	1.38219	1.15252	7.33899	9.36773	19.2331	15.3581	10.5668	5.89474	5.89672	1.27643	2.62066	2.09266	1.43981	0.803211	0.803481
BNIP2	uc010uhc.1	TRUE	2	-	70.1106	93.1854	143.953	114.897	37.6691	75.7938	69.9288	1.32912	2.05323	1.63879	0.537282	1.08106	0.997407	24.2671	42.5498	62.5029	47.666	29.2522	37.822	26.2308	1.75339	2.57561	1.96422	1.20542	1.55857	1.08092
BNIP3	uc001lkv.1	TRUE	2	-	8.79568	18.13	8.808	39.3068	16.6173	9.92841	12.8415	2.06122	1.0014	4.46883	1.88924	1.12878	1.45997	4.77959	9.0865	8.2622	13.5768	13.7293	5.21947	8.48067	1.90109	1.72863	2.84054	2.87245	1.09203	1.77434
BNIP3L	uc003xex.1	FALSE	-	-	352.592	296.587	218.282	278.068	311.976	291.455	321.556	0.841162	0.619079	0.78864	0.884807	0.826607	0.911977	54.79	80.6392	50.1034	68.1299	96.524	62.7031	63.3774	1.47179	0.914462	1.24347	1.76171	1.14443	1.15673
BOC	uc003dzy.2	TRUE	6	-	6.03238	3.09443	1.68546	2.03848	14.1035	3.26476	4.58897	0.512977	0.279414	0.337934	2.33795	0.541213	0.760726	11.2769	7.87	5.51884	5.48551	17.5794	8.12343	11.2776	0.697887	0.489396	0.486441	1.55888	0.72036	1.00006
ATF5	uc010enq.1	TRUE	2	1	4.29161	2.07168	2.79984	7.31952	5.41064	9.4248	6.36844	0.48274	0.652406	1.70552	1.26074	2.19607	1.48392	8.45419	18.9026	17.0859	34.3796	10.2874	35.304	25.9642	2.23587	2.02099	4.06654	1.21684	4.17588	3.07114
BOD1L	uc003gmz.1	TRUE	2	-	3.28081	4.74799	11.1935	9.53674	9.48398	4.35238	3.90934	1.44719	3.41174	2.90676	2.89068	1.32661	1.19157	10.2277	8.85612	22.5933	10.599	5.30234	8.67527	7.69268	0.865898	2.20902	1.0363	0.518435	0.848217	0.752145
BOK	uc002wbq.2	FALSE	-	-	28.3389	14.3749	19.0688	19.1234	11.3916	23.8737	15.7966	0.50725	0.672885	0.67481	0.40198	0.842434	0.557419	35.5193	23.9731	17.8597	20.1057	20.0844	14.7333	21.5661	0.674931	0.502817	0.566051	0.565449	0.414799	0.607167
BOLA1	uc001etf.2	TRUE	4	-	20.3442	3.55218	7.37362	37.0397	32.9772	7.44631	10.6977	0.174608	0.362446	1.82065	1.62096	0.366019	0.525838	5.76147	2.30469	4.05681	16.9369	26.6869	1.37238	3.42296	0.400028	0.704132	2.93966	4.63191	0.238213	0.59412
BOP1	uc003zbr.1	TRUE	2	-	2.19439	2.7645	2.37602	8.67455	7.07967	3.71675	1.906	1.25979	1.08277	3.95291	3.22615	1.69372	0.868583	2.22987	4.29814	3.03878	9.8552	5.16347	3.26766	1.60919	1.92748	1.36274	4.41947	2.31553	1.46538	0.721665
BORA	uc001viv.1	TRUE	5	-	1.14746	1.41521	7.80208	5.03872	5.69019	1.83745	1.67514	1.23332	6.79893	4.3909	4.9586	1.60127	1.45982	1.692	2.05229	6.52535	4.57549	6.84998	1.62649	1.92604	1.21292	3.85641	2.70408	4.04826	0.961285	1.13831
BPGM	uc003vrw.2	TRUE	5	-	12.206	33.5249	51.4152	56.2068	126.061	49.9621	13.2376	2.74657	4.21226	4.60481	10.3277	4.09321	1.08451	10.5902	24.8501	33.0266	43.2841	108.118	37.0826	9.74057	2.34651	3.11859	4.08716	10.2092	3.50157	0.919774
BPHL	uc003mva.2	TRUE	6	-	13.6557	8.16378	2.48547	10.9569	22.0819	10.2681	9.00097	0.597832	0.182016	0.802365	1.61704	0.751926	0.659138	7.66575	6.69006	1.90838	8.40292	25.4303	4.25537	6.25902	0.872722	0.248958	1.09616	3.31737	0.55512	0.816494
BPNT1	uc001hma.2	TRUE	2	-	21.8519	23.5329	39.2348	61.086	42.7374	19.2455	9.98866	1.07693	1.79548	2.79545	1.95577	0.880727	0.457109	9.31226	15.4038	20.9909	31.7113	27.3574	10.2732	6.67453	1.65413	2.2541	3.4053	2.93776	1.10319	0.71675
BPTF	uc002jgf.2	FALSE	-	-	3.10392	3.99935	6.10962	6.4074	6.51703	3.56235	3.26734	1.28848	1.96833	2.06426	2.09958	1.14769	1.05265	10.347	10.129	16.6301	10.9067	7.37047	9.59061	6.99278	0.978935	1.60724	1.05409	0.712335	0.926902	0.675833
BRAF	uc003vwc.3	TRUE	2	-	2.68078	2.70396	5.05127	4.81084	4.70806	2.68045	1.66013	1.00865	1.88422	1.79454	1.7562	0.99988	0.619284	2.0925	2.46058	4.53991	3.48931	2.21589	2.59925	1.00557	1.17589	2.16955	1.6675	1.05896	1.24216	0.480581
BRAP	uc001tsn.3	TRUE	5	-	9.81777	11.4421	52.7778	36.2568	32.4006	11.1668	13.0923	1.16544	5.3757	3.69295	3.30017	1.13741	1.33353	10.2149	12.2089	37.1715	25.9507	22.363	9.36575	7.93839	1.1952	3.63894	2.54046	2.18925	0.916874	0.777142
BRAT1	uc003smi.2	TRUE	4	-	9.34683	5.52797	6.95322	16.1514	20.09	6.48316	4.51736	0.591432	0.743915	1.728	2.14938	0.693625	0.483309	13.2572	8.03733	12.066	21.6663	25.2131	4.78281	7.68484	0.606267	0.910152	1.6343	1.90184	0.360777	0.579678
BRCA1	uc002ict.2	TRUE	1	-	0.405532	0.191502	0.75451	6.12044	2.41521	0.259709	0.493264	0.472354	1.86033	15.0889	5.95443	0.640504	1.21628	1.32712	0.517199	1.63908	7.54674	4.19086	0.490289	1.35057	0.389762	1.23505	5.68621	3.1577	0.369486	1.01767
BRD1	uc003biv.2	TRUE	2	-	5.71917	3.80246	13.6765	9.3736	8.27151	4.44871	4.45502	0.664869	2.39133	1.63897	1.44627	0.777863	0.778966	10.9619	10.4322	26.1706	18.9571	16.4443	8.67822	8.41547	0.951677	2.38741	1.72936	1.50013	0.791674	0.767706
BRD3	uc004cew.2	TRUE	4	-	12.3293	6.22979	9.44359	20.7924	11.215	7.56396	9.94216	0.505286	0.765947	1.68642	0.909619	0.613496	0.806384	11.0638	6.35108	9.04973	11.7497	7.40372	5.14879	8.13307	0.574046	0.817961	1.062	0.669188	0.465379	0.73511
BRD4	uc002nar.2	FALSE	-	-	27.9614	22.5031	35.9843	40.8515	39.7522	23.9221	22.0962	0.80479	1.28693	1.46099	1.42168	0.85554	0.79024	13.661	8.98554	15.7023	14.0566	8.65314	8.25474	9.15249	0.657756	1.14943	1.02896	0.633424	0.60426	0.669976
BRD8	uc003lcf.1	TRUE	4	-	6.29899	2.37504	10.1182	11.727	12.1574	2.05041	4.32919	0.377061	1.60631	1.86171	1.93005	0.325525	0.687288	10.9345	7.27236	16.6829	18.8787	16.4235	5.61844	7.15463	0.665087	1.52571	1.72652	1.50199	0.513831	0.65432
BRD9	uc003jbq.2	TRUE	2	-	10.2822	10.3585	20.7185	22.2746	16.4103	8.27602	7.35198	1.00742	2.01498	2.16632	1.59599	0.804893	0.715026	11.9578	11.471	23.9889	23.7203	12.6991	9.21302	8.56214	0.959297	2.00613	1.98367	1.062	0.770465	0.716035
BRE	uc002rls.2	FALSE	-	-	19.5483	26.0341	14.8001	27.0161	38.3375	26.9526	26.7362	1.33178	0.757105	1.38201	1.96116	1.37877	1.36769	16.8187	15.274	7.00484	11.6686	18.7259	14.6161	16.8083	0.908155	0.416495	0.69379	1.1134	0.869039	0.999384
BRF1	uc001yqp.2	TRUE	4	-	7.62842	4.79142	10.5568	14.749	14.625	4.4824	3.50447	0.628107	1.38387	1.93341	1.91716	0.587597	0.459404	9.8289	5.80398	13.3962	16.3448	12.3088	4.81989	4.99279	0.590506	1.36294	1.66293	1.2523	0.490385	0.507975
BRF2	uc003xkk.2	TRUE	1	-	8.29672	3.89231	31.3406	35.3623	28.7975	2.3619	7.01649	0.469144	3.77743	4.26217	3.47092	0.284688	0.845696	6.19088	3.68124	30.3763	41.8414	26.7604	1.95582	4.30332	0.59463	4.90656	6.75846	4.3225	0.315931	0.695112
BRI3	uc003upi.2	TRUE	8	-	82.806	18.8382	29.3571	40.6733	18.1133	42.5799	67.6948	0.227499	0.35453	0.491188	0.218744	0.514213	0.817511	164.132	104.726	68.5625	110.635	53.4298	94.2103	142.004	0.638061	0.417727	0.674059	0.325529	0.57399	0.865181
BRI3BP	uc001uha.1	TRUE	1	-	6.1014	4.2593	15.6568	28.0685	16.8999	6.52318	1.66857	0.69809	2.56607	4.60028	2.76981	1.06913	0.273485	1.81362	3.72734	10.503	24.7431	18.2905	2.71315	1.388	2.05513	5.7909	13.6422	10.0845	1.49596	0.76533
BRIP1	uc002izk.1	TRUE	10	2	0.578561	1.83828	4.61455	3.71137	3.04722	4.35009	17.91	3.17696	7.9747	6.41389	5.26616	7.51768	30.9509	0.912701	4.53427	6.52998	2.31447	2.35161	17.7919	18.8586	4.96754	7.15389	2.53568	2.57637	19.4916	20.6603
BRIX1	uc003jja.2	TRUE	5	-	24.5797	30.1725	62.4305	105.334	77.0501	17.9526	24.6439	1.22753	2.53991	4.2854	3.13469	0.730384	1.00261	11.3449	15.4738	27.9455	48.857	51.31	11.667	16.9262	1.36394	2.46324	4.30647	4.52269	1.02839	1.49196
BRK1	uc003bvb.2	FALSE	-	-	611.79	764.197	830.046	995.967	637.716	685.073	517.241	1.24912	1.35675	1.62796	1.04238	1.11978	0.845456	122.491	177.914	157.045	210.461	177.837	132.615	115.636	1.45246	1.28209	1.71817	1.45183	1.08265	0.944031
BRMS1	uc001oho.1	TRUE	2	-	29.7909	32.0253	58.1839	90.2685	83.6665	30.8057	18.3999	1.075	1.95308	3.03007	2.80846	1.03407	0.617636	20.3947	29.3034	51.7815	73.6186	74.2547	22.053	21.1397	1.43681	2.53896	3.60967	3.64086	1.08131	1.03653
BRMS1L	uc001wtl.2	FALSE	-	-	14.4124	22.6196	31.8934	30.7648	28.7698	13.7191	11.8388	1.56945	2.21291	2.1346	1.99618	0.951896	0.821434	6.38756	10.8965	13.2021	13.2301	15.8549	10.1316	4.9423	1.70588	2.06683	2.07122	2.48212	1.58614	0.773742
BROX	uc001hnq.1	FALSE	-	-	40.5274	47.6173	93.0935	95.3313	96.7383	42.9526	51.5518	1.17494	2.29705	2.35227	2.38699	1.05984	1.27202	25.7229	19.6064	29.0492	24.7946	21.6468	28.937	26.0028	0.762217	1.12931	0.96391	0.841539	1.12495	1.01088
BRP44	uc001get.2	TRUE	5	-	61.1821	80.4111	112.827	239.017	230.524	95.061	62.0315	1.31429	1.84411	3.90664	3.76783	1.55374	1.01388	24.0288	45.7364	32.0926	83.7332	158.164	44.2009	33.3359	1.90339	1.33559	3.48469	6.58223	1.83949	1.38733
BRP44L	uc011egn.1	TRUE	2	-	55.2871	61.7795	168.961	111.78	127.789	102.617	47.9755	1.11743	3.05605	2.02181	2.31137	1.85607	0.867751	18.5427	25.6849	41.3541	32.6402	68.9016	23.1662	16.971	1.38518	2.23021	1.76027	3.71583	1.24934	0.915241
BRPF1	uc003bsf.2	TRUE	2	-	2.09421	1.83194	7.81474	6.57815	5.40958	2.14506	1.46903	0.874769	3.73146	3.14101	2.58304	1.02428	0.701485	5.06671	5.96918	18.2919	12.1087	8.79386	5.19506	3.81731	1.17811	3.61016	2.38982	1.7356	1.02533	0.753415
BRPF3	uc003olv.3	TRUE	2	-	4.41392	4.94775	16.0542	11.2811	6.01338	6.37471	2.10223	1.12094	3.63711	2.55576	1.36236	1.44422	0.476284	9.03642	14.7118	30.1295	16.7924	9.2422	11.4114	5.54995	1.62805	3.3342	1.85829	1.02277	1.26281	0.614179
BRSK1	uc002qkg.2	TRUE	1	5	0.273983	0.604332	3.43335	1.125	3.25401	0.157945	0.061535	2.20529	12.5271	4.10495	11.8727	0.576632	0.224877	3.92849	5.43119	15.0972	10.673	22.7103	2.88517	1.65905	1.38251	3.84294	2.71677	5.78081	0.734429	0.422328
BRSK2	uc001ltj.2	TRUE	7	-	0.191706	0.256383	1.85665	4.59507	6.78447	0.061396	0.03588	1.3372	9.68033	23.9574	35.3721	0.320616	0.187585	0.357426	0.739288	3.23906	6.51853	7.36092	0.359642	0.133314	2.06807	9.05991	18.2326	20.5888	1.0062	0.373159
BRWD1	uc002yxk.1	TRUE	4	-	2.07326	1.78332	3.68564	4.68019	3.40969	1.42499	1.62346	0.860158	1.77767	2.25735	1.64457	0.687333	0.783059	6.35926	2.71989	4.78331	4.47984	3.45952	2.39579	2.50072	0.427715	0.752184	0.704464	0.544019	0.376751	0.39325
BRWD3	uc004edt.2	TRUE	5	5	0.777572	1.64879	4.12337	3.05111	7.12962	2.05938	1.07164	2.12029	5.30233	3.92352	9.16803	2.64826	1.37814	3.55467	5.19395	7.47098	4.14159	5.66944	7.07362	4.10261	1.46115	2.1017	1.16511	1.59491	1.98992	1.15414
BSCL2	uc009yod.2	FALSE	-	-	33.8177	20.2703	24.7316	25.409	19.4295	25.6185	45.2794	0.599401	0.731322	0.751353	0.574537	0.757549	1.33893	32.4019	27.8558	26.7215	30.8848	15.593	25.0651	37.542	0.8597	0.824692	0.953179	0.481239	0.77357	1.15864
BSDC1	uc001bvh.3	FALSE	-	-	28.8475	23.5316	19.0597	45.5613	44.9882	28.554	20.9946	0.815723	0.660705	1.57938	1.55952	0.989825	0.727777	25.6697	23.7595	20.4822	41.0959	42.9976	24.1873	20.9039	0.925589	0.797916	1.60095	1.67503	0.942254	0.814345
BSG	uc002loz.2	FALSE	-	-	757.66	611.611	760.182	773.863	881.34	831.763	650.406	0.807237	1.00333	1.02139	1.16324	1.09781	0.858441	264.803	310.325	350.149	373.381	447.751	234.177	259.358	1.17191	1.3223	1.41003	1.69088	0.884343	0.979435
BST1	uc003goh.3	TRUE	3	-	33.7972	27.4179	26.2126	16.4758	10.0855	34.6891	38.944	0.811249	0.775586	0.487492	0.298414	1.02639	1.15229	15.9602	24.0527	18.5565	12.0686	12.8474	20.8183	21.1617	1.50704	1.16267	0.756169	0.804964	1.30439	1.3259
BST2	uc002ngl.2	TRUE	9	-	1.45873	9.84644	87.7122	137.774	41.3794	43.4475	443.654	6.74963	60.1253	94.4421	28.365	29.7826	304.117	0.946707	5.90972	26.8281	26.9494	14.5151	18.8178	152.743	6.24184	28.3354	28.4635	15.3307	19.8751	161.324
BTAF1	uc001khr.2	TRUE	2	5	2.54782	5.52031	8.52715	8.31539	15.7425	5.1605	3.46687	2.16663	3.34675	3.26364	6.1786	2.02541	1.3607	13.6195	19.8379	23.1964	19.2021	16.1803	21.617	12.7278	1.45657	1.70317	1.4099	1.18802	1.5872	0.934526
BTBD1	uc002bjn.2	FALSE	-	-	37.7249	52.0632	80.2018	82.0107	47.6526	50.7058	48.0389	1.38007	2.12596	2.17391	1.26316	1.34409	1.2734	21.3938	52.1378	47.5401	53.6469	45.0649	42.4926	30.7704	2.43705	2.22214	2.50759	2.10645	1.98621	1.43829
BTBD10	uc001mkz.2	TRUE	5	-	3.5654	6.75627	9.00798	11.7094	8.16858	4.91442	4.63066	1.89493	2.52645	3.2841	2.29103	1.37835	1.29877	3.18845	5.99872	8.00019	7.40766	8.32676	5.43015	3.13344	1.88136	2.50907	2.32324	2.61149	1.70304	0.982746
BTBD19	uc010ole.1	TRUE	8	-	5.78884	8.08957	2.48547	4.55131	1.68422	8.98456	5.08388	1.39744	0.429366	0.786225	0.290954	1.55204	0.878223	10.0361	6.69659	2.69978	2.25983	0.958195	8.32966	5.42843	0.667252	0.269013	0.225177	0.0954836	0.829969	0.540894
BTBD2	uc002lup.1	FALSE	-	-	32.7085	11.1811	13.6661	24.3604	11.4139	20.7012	17.39	0.341843	0.417816	0.744773	0.34896	0.632901	0.531667	47.119	24.9971	18.5724	26.0338	19.4125	17.5643	31.6239	0.530511	0.394161	0.552512	0.41199	0.372765	0.67115
BTBD3	uc002wnz.2	FALSE	-	-	9.75593	13.8231	22.6032	20.6026	19.6637	9.77358	9.98896	1.41688	2.31686	2.11179	2.01555	1.00181	1.02389	7.86199	11.4034	17.6688	14.3168	12.4655	7.24583	7.13678	1.45044	2.24736	1.821	1.58553	0.921629	0.907759
SLC2A4RG	uc002ygq.2	TRUE	6	1	22.6703	3.77509	5.74665	9.5831	21.8373	9.92108	8.0563	0.166525	0.253492	0.422719	0.963258	0.437628	0.355371	46.291	35.4941	21.0021	20.04	30.7912	27.6077	33.7361	0.766761	0.453699	0.432914	0.665168	0.596395	0.728784
BTBD7	uc001ybo.2	TRUE	3	-	4.69753	5.57529	8.95999	5.3652	2.5768	4.13333	3.92792	1.18685	1.90736	1.14213	0.548554	0.879897	0.836171	7.01972	8.98215	11.7461	6.96411	3.43082	6.54399	4.91814	1.27956	1.67329	0.992078	0.488748	0.93223	0.700622
BTBD9	uc010jwx.2	TRUE	2	-	5.37514	6.91092	10.4139	20.2948	13.8174	8.38375	7.25119	1.28571	1.93741	3.77563	2.57059	1.55972	1.34902	4.60299	4.27036	8.47183	7.67421	5.27478	3.68073	3.70446	0.927737	1.84049	1.66721	1.14594	0.799643	0.804798
BTD	uc003cah.2	FALSE	-	-	15.9917	13.9041	13.7906	16.998	30.6891	13.4725	14.11	0.869463	0.862366	1.06293	1.91906	0.842469	0.882335	7.30873	9.85727	9.27599	11.0303	20.9414	7.25508	7.40971	1.34869	1.26916	1.50919	2.86523	0.992659	1.01382
BTF3	uc003kcr.1	FALSE	-	-	39.2265	64.0291	104.712	103.225	61.8489	96.4905	37.7083	1.63229	2.66941	2.6315	1.57671	2.45983	0.961299	22.1421	40.1765	40.402	48.857	40.5847	31.5973	16.9767	1.81448	1.82466	2.20651	1.83292	1.42702	0.766718
BTG1	uc001tby.3	TRUE	2	-	106.164	111.479	99.91	60.6132	231.558	306.54	132.633	1.05006	0.941088	0.570938	2.18113	2.88741	1.24932	46.3615	80.1406	54.4661	34.8156	102.367	153.274	67.4223	1.7286	1.17481	0.750961	2.20802	3.30606	1.45427
BTG2	uc001gzq.2	TRUE	6	-	31.7273	8.21017	26.2669	18.9638	27.3685	14.5031	6.71947	0.258775	0.827897	0.597714	0.862618	0.457119	0.211791	9.98007	5.90083	9.87635	6.90148	12.3269	3.7585	4.51589	0.591266	0.989607	0.691529	1.23515	0.376607	0.452496
BTG3	uc002ykk.2	TRUE	5	-	29.1267	103.956	146.963	159.826	128.84	115.489	67.902	3.56909	5.04562	5.48724	4.42343	3.96505	2.33126	17.5336	75.8535	72.4647	94.0894	130.416	72.4396	39.718	4.32617	4.1329	5.36622	7.43804	4.13146	2.26525
BTN2A1	uc003nib.1	TRUE	5	-	3.04026	7.44282	12.6239	14.3788	12.911	9.75466	5.20166	2.44804	4.15215	4.72933	4.24659	3.20842	1.7109	3.10998	12.6495	24.0809	23.5231	17.8546	22.5398	9.49515	4.06729	7.7429	7.56355	5.74092	7.24737	3.05305
BTN2A2	uc003nhq.2	TRUE	5	-	1.56893	1.50859	3.1023	6.55618	6.10323	1.64658	1.46247	0.961539	1.97727	4.17855	3.88988	1.04949	0.932149	2.1914	2.4063	5.49322	10.9445	7.05235	4.24681	2.44178	1.09806	2.50664	4.99412	3.21809	1.9379	1.11425
BTN3A1	uc003nhv.2	TRUE	3	2	3.58247	3.26339	6.17131	4.84985	0.956814	2.46416	17.8144	0.910935	1.72262	1.35376	0.267102	0.687846	4.97255	6.48424	7.25952	9.43957	8.35144	2.14145	12.3722	24.0234	1.11956	1.45576	1.28796	0.330265	1.90803	3.70485
BTN3A2	uc003nhp.2	TRUE	3	-	2.44056	1.61016	1.90647	5.44862	0.83074	2.4633	5.87901	0.659763	0.781169	2.23248	0.340416	1.00932	2.40882	2.7814	3.1998	2.63714	5.16247	0.765986	5.17979	8.66866	1.15042	0.948137	1.85604	0.275422	1.86227	3.11658
BTN3A3	uc003nhz.2	TRUE	10	-	0.554188	1.08367	0.70722	1.02414	0.187135	2.02972	6.91306	1.95525	1.27609	1.84785	0.337794	3.66202	12.4721	1.71411	1.84544	3.13588	2.32238	0.154745	4.41738	10.8706	1.07661	1.82941	1.35484	0.0903303	2.57698	6.34155
BTRC	uc001kta.2	TRUE	2	-	8.06896	10.6291	25.3114	23.2798	13.4229	10.286	7.37286	1.31728	3.13686	2.88509	1.66351	1.27476	0.913732	7.1816	8.10982	15.5696	13.3676	10.9815	6.22674	4.32967	1.12925	2.16797	1.86136	1.52911	0.867042	0.60289
BUB1	uc002tgc.2	TRUE	1	5	1.13732	1.47022	3.40184	16.0287	13.3952	1.80809	3.258	1.29268	2.99093	14.0923	11.7769	1.58973	2.86446	2.12785	2.00925	3.39824	9.00555	10.5878	2.24499	5.59805	0.944269	1.59701	4.23209	4.97564	1.05505	2.63078
BUB1B	uc001zkx.3	TRUE	1	4	0.607802	0.486244	1.48037	9.70956	8.58514	0.350383	0.796302	0.800037	2.43538	15.9724	14.1227	0.576545	1.31008	1.63441	0.53741	1.22249	6.70567	7.91271	0.497093	2.4902	0.328851	0.747983	4.10262	4.84109	0.304185	1.52358
BUB3	uc001lhe.2	TRUE	2	-	56.763	47.4293	117.991	176.871	101.397	45.1025	42.2332	0.835567	2.07866	3.11596	1.78632	0.794577	0.744027	28.7346	37.5254	71.7725	102.218	81.3528	36.0237	29.1656	1.30593	2.49777	3.5573	2.83117	1.25367	1.015
BUD13	uc001ppn.2	TRUE	2	-	6.43541	5.21027	20.7402	15.0015	15.2756	3.7191	5.11474	0.809627	3.22278	2.33107	2.37365	0.577918	0.794784	5.52636	5.38544	12.1983	13.0882	13.9777	4.26929	4.3608	0.974501	2.20727	2.36829	2.52925	0.772537	0.789095
BUD31	uc003uqg.3	TRUE	2	-	101.331	137.001	262.003	295.299	283.957	123.181	75.5036	1.35202	2.58562	2.91421	2.80228	1.21563	0.745122	61.7712	92.5635	146.997	176.302	240.075	72.2807	53.9866	1.49849	2.37969	2.85411	3.88652	1.17014	0.873978
BVES	uc003pqx.2	TRUE	5	-	5.73601	11.9501	21.4857	25.9452	44.0341	10.3333	22.8132	2.08332	3.74571	4.52315	7.67666	1.80147	3.97714	3.57221	5.24397	8.85736	10.4423	18.2097	6.55646	9.44504	1.46797	2.47947	2.92314	5.09748	1.83538	2.64399
BYSL	uc003orl.2	TRUE	5	-	15.7041	19.5321	37.3528	57.2932	47.6782	24.613	7.43989	1.24375	2.37853	3.64827	3.03601	1.56729	0.473757	8.63981	17.3391	24.5387	46.0017	31.8519	12.5429	5.36298	2.00687	2.84016	5.32434	3.68661	1.45175	0.620733
BZW1	uc002uwc.2	TRUE	5	-	51.3037	173.176	195.748	230.882	158.704	96.8612	72.8522	3.37551	3.81546	4.5003	3.09342	1.888	1.42002	19.0071	83.0001	94.2199	90.5866	80.1378	69.7216	25.1031	4.36677	4.95707	4.76591	4.21619	3.66817	1.32072
BZW2	uc003stj.2	TRUE	2	-	25.2995	48.97	56.4513	59.4764	51.3454	48.4962	17.4391	1.9356	2.23131	2.35088	2.02949	1.91688	0.689305	26.045	34.8607	31.0769	33.3682	32.3086	30.9841	17.2844	1.33848	1.1932	1.28117	1.24049	1.18963	0.663638
C10orf116	uc001ked.2	TRUE	3	-	216.954	220.279	201.508	150.988	46.4763	311.543	205.629	1.01532	0.928805	0.695944	0.214222	1.43598	0.9478	46.3746	58.0406	41.3911	27.2415	13.2673	53.1865	56.144	1.25156	0.892538	0.587423	0.286092	1.14689	1.21066
C10orf118	uc001lbb.1	TRUE	2	5	3.98369	4.57653	16.0269	10.0176	23.8057	2.68837	4.52683	1.14881	4.02304	2.51462	5.97565	0.67485	1.13634	4.10146	3.61842	12.2482	4.72664	8.90831	2.63081	2.90429	0.88223	2.98625	1.15243	2.17196	0.641442	0.70812
C10orf12	uc001kmv.2	TRUE	4	-	1.87483	2.01173	2.28319	4.25946	5.415	1.73582	2.14366	1.07302	1.2178	2.27185	2.88816	0.925858	1.14338	2.30412	1.52962	2.20065	2.4662	2.32089	1.07703	1.96368	0.663878	0.955095	1.07034	1.00728	0.467462	0.852253
C10orf125	uc001lmt.2	FALSE	-	-	37.1581	19.1508	27.4119	24.3454	43.9641	40.9191	24.0735	0.515388	0.737712	0.655186	1.18316	1.10122	0.647869	12.599	13.8008	9.19726	13.1646	34.0763	12.2515	13.3269	1.09539	0.730004	1.04489	2.70468	0.972425	1.05777
C10orf137	uc001lio.1	TRUE	1	-	2.18992	2.24228	13.062	11.4289	17.8075	2.88379	1.88355	1.02391	5.9644	5.2187	8.13127	1.31683	0.860108	5.42032	4.39593	19.4188	15.1361	22.482	3.85891	3.81538	0.811014	3.58255	2.79244	4.14766	0.71194	0.703909
C10orf2	uc001ksf.2	TRUE	2	-	1.9966	1.43507	4.36907	6.02291	5.42774	1.19895	0.910865	0.718767	2.18819	3.01648	2.7184	0.600515	0.456234	2.8106	3.37323	8.32915	7.70378	6.97464	2.18623	1.94757	1.20017	2.96341	2.74091	2.4815	0.777859	0.692949
C10orf26	uc001kwf.3	TRUE	4	-	15.4433	5.54999	21.4443	29.9709	6.60905	6.9346	8.00958	0.359382	1.38858	1.9407	0.427959	0.449039	0.518647	13.4532	10.0214	26.8305	27.209	8.46534	7.0929	10.4968	0.744912	1.99435	2.02249	0.629249	0.527233	0.780248
C10orf28	uc001kow.3	TRUE	2	-	4.16455	2.98772	14.5205	11.4602	18.7992	1.89534	5.07884	0.717425	3.48662	2.75181	4.51402	0.455125	1.21954	5.96129	4.86477	16.6627	11.1608	14.8554	3.72744	7.2147	0.816064	2.79513	1.8722	2.49196	0.625281	1.21026
C10orf32	uc001kwi.2	FALSE	-	-	98.5661	86.2986	124.285	144.605	64.0002	106.895	59.1439	0.875541	1.26093	1.46709	0.649313	1.0845	0.600043	16.0288	27.6959	33.2822	37.5377	23.6061	19.5329	15.0078	1.72788	2.07639	2.34188	1.47272	1.21861	0.936302
C10orf46	uc001lds.1	FALSE	-	-	18.9956	21.3264	45.2371	46.0564	25.0001	23.4013	17.2746	1.1227	2.38144	2.42458	1.3161	1.23193	0.909401	10.9002	9.22527	19.4322	16.8638	12.5228	8.94767	8.054	0.84634	1.78273	1.5471	1.14886	0.820873	0.738887
C10orf47	uc001ikx.2	TRUE	1	-	0.788868	0.788871	4.65335	7.72697	8.45379	1.51588	0.664407	1	5.89814	9.7939	10.7151	1.92147	0.842248	0.646468	0.728897	3.60626	3.17699	4.07054	0.467329	0.667086	1.12749	5.5777	4.91377	6.29576	0.722939	1.03189
C10orf54	uc001jsd.2	TRUE	3	-	107.706	64.6364	45.2324	23.0221	71.3255	114.17	88.2721	0.60012	0.419963	0.213751	0.662226	1.06002	0.819567	62.602	56.8304	23.9042	13.3783	62.0524	39.6351	54.1328	0.907805	0.381845	0.213705	0.991221	0.633129	0.864714
C10orf58	uc001kcc.3	TRUE	4	-	15.0396	8.94744	17.5347	43.7948	36.8143	10.4889	13.2043	0.59493	1.1659	2.91196	2.44782	0.697422	0.877972	7.33434	6.97701	7.67222	22.8354	20.5209	5.96413	8.08642	0.95128	1.04607	3.11347	2.79789	0.813182	1.10254
C10orf76	uc009xwy.1	TRUE	2	-	10.3435	8.79511	14.7084	32.4263	30.0635	10.5925	11.9632	0.850305	1.42199	3.13493	2.9065	1.02408	1.15659	10.6257	8.23316	13.832	22.1158	15.4391	6.97436	9.40253	0.774839	1.30175	2.08135	1.45299	0.656372	0.884889
C10orf88	uc001lgw.2	TRUE	5	-	2.6419	9.54903	20.0537	15.1893	11.0168	7.24449	2.63105	3.61435	7.59037	5.74921	4.16992	2.74209	0.995893	2.63329	7.08194	10.8376	8.79472	8.18371	4.60721	2.18395	2.68932	4.11549	3.33973	3.1077	1.74957	0.829367
C11orf1	uc001pmd.2	FALSE	-	-	12.9259	14.8355	12.5215	28.0243	19.2593	12.4191	10.0618	1.14773	0.968712	2.16806	1.48997	0.960793	0.778425	8.49262	8.16187	6.39698	9.56079	11.9898	7.02719	6.87398	0.961055	0.753243	1.12577	1.41179	0.827448	0.809408
C11orf10	uc001nsf.2	FALSE	-	-	493.535	497.844	689.214	811.189	1001.99	687.935	424.597	1.00873	1.39648	1.64363	2.03023	1.39389	0.860318	123.679	171.888	158.475	195.939	342.407	136.318	101.857	1.38979	1.28134	1.58425	2.7685	1.10219	0.82356
C11orf2	uc001ocr.1	FALSE	-	-	14.2297	12.6743	11.099	20.2126	16.4512	23.2381	11.6648	0.890696	0.779988	1.42045	1.15612	1.63306	0.819754	57.3431	42.0273	16.2885	27.5504	25.4014	33.3434	40.6472	0.73291	0.284054	0.480449	0.442973	0.581472	0.708843
C11orf24	uc001onr.3	FALSE	-	-	29.7247	22.3902	36.763	26.5348	19.8946	35.2892	15.6129	0.753251	1.23678	0.892685	0.669294	1.1872	0.525252	38.99	54.2334	54.3639	43.0242	33.3435	39.6219	26.2447	1.39095	1.3943	1.10347	0.855182	1.01621	0.673115
C11orf30	uc001oxl.2	TRUE	2	-	3.47168	2.90915	9.05267	10.5137	8.95646	2.96494	2.22003	0.837971	2.60753	3.02835	2.57982	0.854042	0.63948	5.01659	2.95265	10.3606	8.94751	4.28336	3.02093	2.45587	0.588586	2.06524	1.78357	0.853842	0.602195	0.489559
C11orf31	uc010rjx.1	FALSE	-	-	154.498	129.485	97.4344	130.339	146.551	106.736	86.7485	0.838099	0.630651	0.843628	0.948563	0.690856	0.561486	63.9364	94.5702	64.9883	101.693	175.303	69.8851	61.7725	1.47913	1.01645	1.59053	2.74183	1.09304	0.966156
C11orf41	uc001mup.3	TRUE	8	-	3.08865	1.61297	0.661725	1.32511	0.31729	1.18702	1.34885	0.52224	0.21427	0.429043	0.102757	0.384337	0.436729	8.06552	4.2414	1.98855	2.93511	1.26199	2.24235	3.86005	0.525874	0.246559	0.363916	0.156477	0.278025	0.478593
C11orf46	uc001mso.1	TRUE	2	-	7.80408	11.8289	20.9092	15.8878	14.9555	6.18866	4.07769	1.51572	2.67924	2.03582	1.91636	0.793006	0.522514	4.81988	5.15545	10.026	9.97651	8.40264	4.21689	3.51122	1.06962	2.08012	2.06984	1.74331	0.874897	0.728492
C11orf48	uc001nuf.2	TRUE	5	-	16.5085	18.9404	41.3788	49.9983	56.55	19.1236	8.50125	1.14731	2.5065	3.02863	3.42549	1.15841	0.514965	6.56897	8.10902	17.1543	23.9567	26.9093	7.58962	6.06396	1.23444	2.61139	3.6469	4.09638	1.15537	0.923124
C11orf49	uc001ndr.2	FALSE	-	-	28.7558	23.0687	30.3499	39.6234	29.4865	29.5931	23.8243	0.802227	1.05543	1.37792	1.02541	1.02912	0.828504	16.1265	11.9228	13.5938	20.4338	17.933	9.14912	13.2957	0.739332	0.842948	1.26709	1.11202	0.567338	0.824465
C11orf51	uc001orw.2	FALSE	-	-	26.1163	25.7308	13.3234	12.9759	22.7815	24.9235	15.2695	0.985239	0.510156	0.49685	0.87231	0.954325	0.584674	15.1512	22.4406	12.7739	17.9883	23.6053	17.5696	18.0262	1.48111	0.843094	1.18725	1.55798	1.15962	1.18975
C11orf54	uc001pef.2	FALSE	-	-	17.3132	21.5599	25.1121	30.2347	44.8907	15.222	15.8656	1.24529	1.45045	1.74633	2.59285	0.879216	0.916388	10.8389	11.7136	10.0246	12.6696	28.5342	9.38166	8.71354	1.08071	0.924878	1.16891	2.63257	0.865559	0.80392
C11orf57	uc001pmw.3	TRUE	2	-	12.2482	11.3496	26.5073	19.9197	20.0697	8.49709	9.93138	0.926638	2.16417	1.62633	1.63858	0.693745	0.810845	12.5994	7.77559	23.7444	15.1449	14.6335	10.7003	9.97048	0.617141	1.88455	1.20203	1.16144	0.849269	0.791345
C11orf61	uc001qaz.1	TRUE	2	-	2.90176	2.69202	12.1807	8.33375	6.14971	3.42097	3.11692	0.927725	4.1976	2.8719	2.11927	1.17893	1.07415	3.38999	4.05198	10.3602	8.09797	7.35451	4.02283	3.01916	1.19527	3.05606	2.38875	2.16944	1.18667	0.890613
C11orf63	uc001pym.2	TRUE	4	-	1.97268	1.04159	2.58698	2.36474	3.45424	1.26356	1.2307	0.528032	1.31139	1.19874	1.751	0.640547	0.623892	2.53539	1.71945	2.06608	1.7893	3.9779	1.45904	1.21729	0.678191	0.814903	0.705742	1.56893	0.575487	0.480138
C11orf67	uc001oyq.2	TRUE	2	-	56.5256	58.3493	55.1173	70.8199	140.173	46.601	69.4148	1.03226	0.975085	1.25288	2.47982	0.824422	1.22802	15.5006	22.1574	19.1483	27.2045	47.538	19.2512	27.9783	1.42945	1.23532	1.75506	3.06684	1.24196	1.80498
C11orf68	uc001ogi.2	TRUE	6	-	93.6288	19.3027	21.3904	35.1073	25.1164	21.2922	65.6036	0.206163	0.22846	0.374964	0.268255	0.227412	0.700678	50.1501	15.3465	14.419	22.3169	29.6736	11.7914	39.5476	0.306012	0.287517	0.445004	0.591697	0.235124	0.788584
C11orf70	uc001pgq.2	TRUE	4	-	3.0352	4.74961	1.44386	7.7672	11.0015	2.91619	2.66683	1.56483	0.475724	2.55899	3.62457	0.960794	0.878639	1.90423	2.32093	0.317753	1.71952	11.3982	1.22447	0.986401	1.21882	0.166911	0.903006	5.98546	0.643046	0.51803
C11orf73	uc001pbu.2	FALSE	-	-	23.3366	25.0061	15.4846	34.4227	24.1703	21.7142	19.5164	1.07154	0.663535	1.47505	1.03572	0.930477	0.836302	12.1919	11.5791	4.82373	14.5917	32.9553	9.67932	11.3218	0.949734	0.395654	1.19683	2.70303	0.793913	0.928634
C11orf74	uc001mwy.1	TRUE	2	-	3.291	3.75155	3.6974	10.2398	11.2715	4.83862	3.09816	1.13994	1.12348	3.11138	3.42488	1.47025	0.941406	4.31853	5.37207	2.85338	8.74237	14.4575	5.49052	4.76938	1.24395	0.660736	2.02436	3.34772	1.27138	1.1044
C11orf75	uc001pds.3	TRUE	5	-	24.3733	31.7274	33.5397	41.3158	69.3708	26.5433	17.5831	1.30173	1.37609	1.69512	2.84618	1.08903	0.721408	3.78221	14.6392	14.6177	12.9731	35.6803	7.59327	3.98598	3.87047	3.86479	3.42998	9.4335	2.0076	1.05388
C11orf80	uc001ojf.2	TRUE	4	-	3.40273	2.42603	2.20513	6.00818	17.8132	3.14823	3.85846	0.712975	0.648059	1.76567	5.23485	0.92521	1.13393	3.64006	2.68628	2.766	7.47793	27.4887	2.64366	3.33947	0.737984	0.759884	2.05431	7.55153	0.726276	0.917425
C11orf82	uc001ozt.2	TRUE	1	-	0.213221	0.213222	1.68781	4.21333	6.3441	0.122958	0.119721	1	7.91252	19.7516	29.7402	0.576868	0.561693	0.3842	0.380564	2.03782	4.19721	7.80588	0.342096	0.466127	0.990539	5.30294	10.922	20.3122	0.89044	1.21319
C11orf83	uc001nui.3	TRUE	4	-	60.7802	29.904	20.7252	66.8165	90.7282	29.4322	34.4002	0.492003	0.340988	1.09931	1.49273	0.48424	0.565978	11.5377	11.8194	7.73746	26.7357	58.8833	10.4504	11.8833	1.02442	0.67063	2.31724	5.10355	0.905763	1.02996
C11orf84	uc001nxt.2	TRUE	5	-	15.5675	18.8558	48.5977	37.6646	34.3062	28.7221	13.9982	1.21123	3.12173	2.41943	2.20369	1.84499	0.899192	13.6422	35.4095	42.7312	40.9208	59.7387	26.6158	15.4946	2.59557	3.13226	2.99956	4.37893	1.95098	1.13578
C11orf9	uc001nsc.1	TRUE	1	3	0.147784	0.147784	0.618654	1.04894	3.81952	0.248481	0.062234	1	4.18405	7.09369	25.8285	1.68092	0.421506	0.249395	0.480415	1.41387	1.02398	2.07374	0.161595	0.185924	1.92595	5.66735	4.1046	8.31216	0.648089	0.745602
C11orf95	uc010rmv.1	FALSE	-	-	4.73071	3.65661	7.20137	8.51581	8.42945	4.91129	3.00591	0.772957	1.52225	1.8001	1.78184	1.03817	0.635411	7.83099	10.5769	12.4289	11.4877	13.6559	8.08706	5.04391	1.35064	1.58713	1.46695	1.74382	1.0327	0.644101
C11orf96	uc010rfl.1	TRUE	9	-	0.364681	42.3032	56.6243	28.9906	13.3334	266.291	2.66192	115.969	155.229	79.4743	36.552	730.003	7.29759	0.372984	32.9073	22.2583	15.4555	11.6232	91.5501	1.39461	88.2037	59.6605	41.4267	31.1548	245.388	3.73832
C12orf10	uc001scp.3	TRUE	6	-	26.8817	12.8983	12.2715	48.968	23.4359	15.9188	14.1354	0.479818	0.456504	1.82161	0.871817	0.592181	0.525838	25.2319	17.3261	11.2377	38.7686	22.3787	12.5241	16.8984	0.686675	0.445378	1.53649	0.886922	0.496363	0.669727
C12orf23	uc001tmb.2	FALSE	-	-	225.659	259.623	295.949	160.284	231.758	240.172	224.57	1.15051	1.31149	0.710294	1.02703	1.06431	0.995172	41.2815	80.3676	82.8915	37.2133	63.5962	70.4796	44.1305	1.94682	2.00796	0.901453	1.54055	1.70729	1.06901
C12orf24	uc001tqu.3	TRUE	4	-	12.6751	11.4076	8.92383	24.1108	17.3783	11.417	2.93571	0.900005	0.704048	1.90221	1.37106	0.900744	0.231619	5.23093	8.3296	3.63152	11.781	14.7125	6.32595	1.81928	1.59236	0.694245	2.25215	2.81256	1.20933	0.347805
C12orf26	uc001szq.2	TRUE	2	-	2.19664	1.94864	4.31466	6.67915	5.18148	1.29354	2.82484	0.887106	1.96417	3.04053	2.35876	0.588892	1.28597	2.48272	2.3841	3.9873	5.14991	6.76344	1.71604	1.96839	0.960279	1.60599	2.07425	2.72413	0.691205	0.792842
C12orf29	uc001tao.2	TRUE	5	-	6.51883	9.51823	15.3673	20.6142	18.6539	4.46258	4.41908	1.46011	2.35735	3.16222	2.86151	0.684572	0.6779	1.76998	6.11782	12.4469	12.2158	25.3923	4.44663	2.07803	3.45629	7.0319	6.90131	14.3453	2.51216	1.17403
C12orf32	uc001qlh.2	TRUE	6	-	18.9634	9.48176	13.3234	25.0562	12.1839	6.3069	6.75719	0.500005	0.702584	1.32129	0.642499	0.332585	0.356331	14.1838	9.50862	10.2827	23.0036	15.959	7.18238	8.80505	0.670389	0.724962	1.62182	1.12515	0.506383	0.620786
C12orf35	uc001rks.2	TRUE	2	-	2.04104	1.92066	3.10998	3.25737	2.94197	1.19085	4.69951	0.941024	1.52369	1.5959	1.44139	0.58347	2.30244	4.65623	3.28015	6.32277	4.93591	3.44403	4.67363	7.40193	0.704471	1.35791	1.06006	0.739668	1.00374	1.58967
C12orf4	uc001qms.2	TRUE	2	-	8.29016	10.847	25.2396	29.3881	18.5593	5.80635	6.96045	1.30841	3.0445	3.54491	2.2387	0.700394	0.839607	7.33298	9.31289	16.5076	19.4461	20.1201	6.24877	5.03167	1.27	2.25113	2.65185	2.74375	0.852148	0.686174
C12orf43	uc001tzh.1	TRUE	5	-	11.8977	17.0204	47.291	45.2856	25.2084	17.9407	14.567	1.43056	3.97477	3.80622	2.11875	1.50791	1.22435	6.83867	10.5437	23.8521	25.1338	16.8217	9.02434	6.95844	1.54176	3.48779	3.67521	2.45977	1.3196	1.01751
C12orf44	uc009zmd.2	TRUE	2	-	56.271	72.4343	119.68	99.4824	146.919	77.2628	39.6623	1.28724	2.12685	1.76791	2.61091	1.37305	0.704844	42.195	65.7691	84.0956	73.5916	109.188	49.0292	34.9523	1.55869	1.99302	1.74408	2.58769	1.16197	0.828352
C12orf45	uc001tlb.2	TRUE	5	-	8.52375	22.9771	45.736	59.1843	41.5941	21.0467	17.1447	2.69564	5.36566	6.94339	4.87974	2.46916	2.01139	6.27817	9.86368	13.4223	20.7473	29.6422	8.71639	10.4084	1.5711	2.13792	3.30463	4.72141	1.38836	1.65787
C12orf48	uc001tjg.2	TRUE	1	-	1.63365	1.20375	4.05749	8.69045	6.82929	0.743496	1.20694	0.736862	2.4836	5.31938	4.18018	0.455146	0.738813	1.60267	0.92047	1.34603	4.4084	8.155	0.856684	1.13416	0.574362	0.839878	2.75055	5.08813	0.534565	0.707688
C12orf49	uc001tvz.1	TRUE	3	-	5.64542	1.47834	6.26559	2.88775	1.38649	3.22575	2.38362	0.261878	1.10985	0.511528	0.245608	0.571399	0.422232	4.86745	11.215	17.1724	15.5454	12.3414	9.39723	5.51106	2.30405	3.52796	3.19371	2.53546	1.93061	1.13223
C12orf5	uc001qmp.2	TRUE	2	-	42.6235	47.9116	137.818	78.9775	120.808	35.7178	34.1893	1.12406	3.23337	1.85291	2.83431	0.837985	0.802123	12.9634	17.5064	33.9419	24.2972	55.634	12.4607	8.56361	1.35044	2.61827	1.87428	4.29158	0.961219	0.6606
FBXL14	uc001qjh.2	TRUE	4	1	4.82583	1.07812	7.18988	8.74544	6.60196	2.66359	6.2264	0.223421	1.48986	1.8122	1.36804	0.551954	1.29022	7.10476	7.29929	13.6952	13.9669	9.34572	6.23644	9.72281	1.02738	1.92759	1.96583	1.31541	0.877784	1.36849
C12orf57	uc001qrz.2	FALSE	-	-	280.258	240.071	429.309	297.057	347.557	419.315	193.385	0.856608	1.53184	1.05994	1.24013	1.49618	0.690027	180.531	225.887	185.754	170.684	277.002	164.894	158.489	1.25124	1.02893	0.945454	1.53437	0.913384	0.877905
C12orf62	uc001rwb.1	FALSE	-	-	189.949	173.775	223.493	475.706	348.236	204.019	184.897	0.914851	1.1766	2.50439	1.83332	1.07407	0.973405	41.0163	49.4859	42.8395	112.096	160.68	35.3819	43.5564	1.20649	1.04445	2.73296	3.91744	0.862629	1.06193
C12orf65	uc001uen.2	TRUE	4	-	20.0939	8.59284	30.9907	33.9294	34.6668	6.60472	12.1986	0.427636	1.54229	1.68853	1.72523	0.328695	0.60708	5.69054	2.89784	11.2899	9.51627	20.5242	1.93835	5.00552	0.509246	1.98396	1.67228	3.60667	0.340638	0.879623
C12orf66	uc001srw.3	TRUE	2	-	3.27632	4.04723	4.98741	7.76982	3.1587	3.05528	1.89371	1.23529	1.52225	2.37147	0.964103	0.932536	0.578013	1.69646	2.09093	2.09833	3.83896	2.05916	1.05387	1.06894	1.23252	1.23687	2.26285	1.21379	0.621239	0.630123
BTBD6	uc010tyq.1	TRUE	4	1	2.57497	0.812366	2.35259	3.22125	3.49855	1.55	1.4708	0.315512	0.913641	1.25098	1.35866	0.601965	0.571208	10.4065	15.0527	14.7531	15.6884	19.7771	11.4015	10.2988	1.44646	1.41767	1.50755	1.90045	1.09561	0.989649
C13orf15	uc001uyi.2	TRUE	4	-	16.792	11.9482	38.8344	9.16824	65.9544	26.3723	9.60981	0.711543	2.31266	0.54599	3.9277	1.57052	0.572286	10.7282	7.65486	14.0091	4.35113	43.8398	7.36994	4.71359	0.713526	1.30581	0.405583	4.08636	0.686969	0.439367
C13orf27	uc001vpo.2	TRUE	5	-	13.782	40.7719	65.2705	75.2144	88.7012	24.4602	10.8552	2.95833	4.7359	5.45741	6.43598	1.77479	0.787641	6.41126	24.6555	24.6278	30.757	77.2686	16.9813	4.49252	3.8456	3.84129	4.79728	12.0518	2.64865	0.700729
C14orf1	uc001xrt.2	TRUE	1	-	85.2375	52.0898	82.1774	182.128	684.579	64.3031	53.8864	0.611114	0.964099	2.13671	8.03143	0.7544	0.632192	25.3075	18.1603	21.3814	48.2065	204.535	16.6812	20.8448	0.717586	0.844864	1.90483	8.08198	0.659142	0.823662
C14orf101	uc001xcm.2	FALSE	-	-	5.91398	6.39678	6.98162	8.36102	6.7713	6.26191	7.08172	1.08164	1.18053	1.41377	1.14496	1.05883	1.19745	5.62564	6.88549	6.37426	7.75787	4.13539	5.50668	5.01404	1.22395	1.13307	1.37901	0.735102	0.978854	0.891286
C14orf102	uc001xyi.1	TRUE	2	-	1.75349	2.13708	4.44879	6.80382	3.27002	1.75494	1.92866	1.21874	2.53701	3.87998	1.86481	1.00083	1.09989	3.65281	3.27952	8.9238	9.27522	2.77788	2.8999	2.84708	0.897809	2.44296	2.53916	0.760484	0.793887	0.779429
C14orf109	uc010auo.2	TRUE	1	-	4.53247	4.20135	9.34785	26.2727	16.4201	2.8969	4.42499	0.926946	2.0624	5.79646	3.62271	0.639153	0.976288	4.79352	4.2501	8.19018	18.9625	17.232	3.20205	2.09493	0.886636	1.70858	3.9558	3.59479	0.668003	0.437045
C14orf118	uc001xsh.2	TRUE	2	-	18.5742	21.8334	41.9388	29.0672	16.3701	15.8821	13.9222	1.17547	2.25789	1.56492	0.881332	0.85506	0.749544	11.4179	13.4972	19.273	14.7769	9.80406	9.03598	7.142	1.18211	1.68796	1.29419	0.858659	0.79139	0.625513
C14orf119	uc001wiu.2	TRUE	4	-	173.208	128.192	185.413	307.466	384.115	124.871	142.997	0.740101	1.07047	1.77512	2.21765	0.720933	0.825577	55.1871	53.5376	57.6335	113.433	164.577	38.9811	52.3584	0.97011	1.04433	2.05542	2.98216	0.706345	0.948744
C14orf126	uc001wrj.2	TRUE	4	-	12.1128	7.74502	3.1932	15.464	13.4194	6.26638	5.86297	0.639411	0.263628	1.27667	1.10787	0.517339	0.484035	4.78359	3.90162	3.3364	7.19107	7.1395	3.3634	2.77954	0.815629	0.697475	1.50327	1.49249	0.703119	0.581067
C14orf129	uc001yfl.2	TRUE	7	-	34.6694	88.9004	192.705	122.091	590.678	71.2042	36.0753	2.56423	5.55834	3.52156	17.0374	2.0538	1.04055	7.48212	32.9169	51.5337	39.9171	340.175	29.7356	10.8598	4.39936	6.8875	5.33494	45.4644	3.97418	1.45143
C14orf132	uc001yff.3	TRUE	6	-	129.656	32.6889	60.2147	92.9636	34.6321	28.5039	93.4678	0.25212	0.464419	0.717002	0.267108	0.219843	0.720891	25.9597	9.84503	16.9445	21.7636	18.0056	5.56095	18.1712	0.379245	0.652725	0.83836	0.693601	0.214218	0.699979
C14orf133	uc001xtt.1	TRUE	4	-	11.2924	5.51593	15.2065	31.1941	21.4648	4.42332	9.02304	0.488468	1.34661	2.76239	1.90081	0.391713	0.799039	12.8016	5.04814	11.9803	24.4776	18.3952	4.25938	6.99074	0.394343	0.935844	1.91207	1.43695	0.332729	0.546089
C14orf135	uc001xer.3	FALSE	-	-	6.4907	3.92621	4.21478	7.57738	4.63521	3.0963	6.54979	0.604904	0.649362	1.16742	0.714135	0.477045	1.0091	19.0253	15.0461	12.7979	20.3984	11.7004	14.3278	18.8282	0.790849	0.672678	1.07218	0.614997	0.753094	0.989641
C14orf142	uc001ybl.1	TRUE	5	-	18.0013	20.0265	43.8443	79.2175	76.596	20.3222	11.3709	1.1125	2.43561	4.40064	4.25501	1.12893	0.631673	2.76167	7.68551	11.5146	22.6819	47.4899	5.37426	3.75745	2.78285	4.1693	8.21285	17.1955	1.94598	1.36056
C14orf149	uc001xee.1	FALSE	-	-	15.1951	14.2226	9.99253	23.6066	9.04217	16.9352	24.7764	0.936005	0.657619	1.55357	0.595076	1.11452	1.63055	14.5914	15.073	7.97502	17.9669	13.6341	12.9479	17.1672	1.033	0.546559	1.23133	0.934392	0.887362	1.17652
C14orf159	uc001xze.2	TRUE	3	-	8.32191	5.23589	4.85611	7.24562	2.53553	5.33042	11.9542	0.629174	0.583539	0.870669	0.304689	0.640533	1.43646	13.0653	9.5682	5.35516	11.7356	3.72327	8.73311	21.4169	0.732337	0.40988	0.898224	0.284978	0.66842	1.63921
C14orf166	uc010aod.2	TRUE	2	-	33.5082	58.7792	98.5964	115.479	124.646	56.1569	46.5197	1.75417	2.94245	3.44628	3.71986	1.67591	1.38831	26.4511	34.285	39.5092	59.4583	72.2572	26.7881	26.1632	1.29616	1.49367	2.24786	2.73172	1.01274	0.989119
C14orf169	uc001xok.1	TRUE	2	-	9.87516	5.17114	25.2913	26.5972	21.367	6.92366	5.95687	0.523656	2.56109	2.69332	2.16371	0.701122	0.603222	5.72017	3.80063	19.2946	16.8148	13.4924	3.1793	4.54785	0.664432	3.37303	2.93952	2.35872	0.555813	0.795058
C14orf2	uc001yoi.3	TRUE	2	-	304.582	498.307	768.525	939.48	1227.88	499.927	284.529	1.63604	2.52321	3.08449	4.03137	1.64135	0.934162	101.642	122.544	116.786	176.181	395.783	103.582	107.107	1.20564	1.14899	1.73335	3.89388	1.01909	1.05377
C14orf21	uc001wol.1	TRUE	2	-	11.818	9.24753	25.5676	36.8336	65.0002	13.9998	16.2121	0.782497	2.16344	3.11672	5.50007	1.18461	1.37181	13.7125	11.9737	19.836	24.1242	33.9157	14.2453	15.8175	0.8732	1.44656	1.75928	2.47334	1.03886	1.15351
C14orf37	uc001xdc.2	TRUE	2	-	3.77177	3.99366	6.30786	10.9845	4.96505	3.34137	3.7553	1.05883	1.67237	2.91225	1.31636	0.88589	0.995633	2.59939	3.52192	4.71978	10.7012	4.21233	2.61537	2.50401	1.35489	1.8157	4.11667	1.62048	1.00615	0.963306
C14orf43	uc001xou.2	TRUE	6	-	6.93492	2.62951	2.73059	8.47248	4.98236	4.23162	5.84079	0.379179	0.393753	1.22171	0.718449	0.610195	0.842231	7.40153	3.63238	3.19595	4.50737	1.84577	4.41842	5.0173	0.490768	0.431804	0.608983	0.249387	0.596966	0.677877
C14orf80	uc001yrn.2	TRUE	1	-	1.51082	0.50361	9.65944	14.1837	8.88892	1.25804	1.41384	0.333379	6.39314	9.38751	5.88317	0.832698	0.935813	1.97945	1.00204	11.2076	15.4459	12.2135	0.51407	1.08324	0.506246	5.66171	7.80278	6.16989	0.25974	0.547264
C14orf93	uc001wih.2	TRUE	4	-	1.19276	0.278311	0.968365	4.24428	4.71179	0.305597	1.0269	0.233399	0.811888	3.55817	3.9501	0.256273	0.860956	4.2669	0.87153	1.77926	5.75756	8.7033	1.00541	3.10884	0.204272	0.417004	1.34934	2.0397	0.235648	0.728599
C15orf17	uc002azh.3	FALSE	-	-	22.9141	10.7961	16.7699	22.7697	27.2223	20.1105	12.4948	0.471158	0.731858	0.993697	1.18801	0.877647	0.545291	20.804	18.2836	18.6082	25.1999	45.2646	13.8796	15.597	0.878854	0.894453	1.2113	2.17577	0.667164	0.749714
C15orf23	uc001zll.2	TRUE	2	-	14.4649	12.418	22.8503	52.6908	44.9034	10.3578	12.336	0.858495	1.5797	3.64264	3.10428	0.716064	0.852824	4.58771	4.01296	6.84128	16.2169	20.3947	3.22146	5.88478	0.874723	1.49121	3.53481	4.44545	0.7022	1.28272
C15orf24	uc001zhm.2	FALSE	-	-	157.561	197.983	340.536	427.896	377.176	207.011	193.946	1.25655	2.1613	2.71575	2.39384	1.31385	1.23092	51.8449	91.807	121.744	174.043	204.155	81.5318	75.5136	1.7708	2.34823	3.35698	3.93779	1.57261	1.45653
C15orf39	uc002azq.3	TRUE	4	-	5.73348	1.48373	12.0666	10.8556	12.6033	1.83564	4.58623	0.258796	2.10456	1.89335	2.19817	0.320173	0.799907	6.42509	1.77462	14.7632	11.1786	9.2367	1.79576	5.19613	0.276213	2.29772	1.73982	1.43759	0.279502	0.808728
C15orf40	uc010uor.1	FALSE	-	-	29.861	15.0882	26.3439	37.5836	27.2567	16.1191	16.6576	0.505282	0.88222	1.25862	0.912788	0.539807	0.557841	6.82841	6.87484	7.29196	16.5867	20.3472	5.12468	6.94634	1.0068	1.06789	2.42906	2.97976	0.750498	1.01727
C15orf41	uc001zje.3	TRUE	4	-	11.8449	6.53777	10.5376	20.9636	31.8062	4.58174	6.65071	0.551954	0.889634	1.76984	2.68522	0.386818	0.561489	5.6777	4.15622	4.2137	7.55548	15.7549	2.24416	2.676	0.73203	0.742153	1.33072	2.77485	0.395268	0.471327
C15orf44	uc002apd.2	TRUE	2	-	15.0374	19.3339	37.7322	34.3422	20.9376	17.5438	12.5258	1.28572	2.50921	2.28378	1.39236	1.16668	0.832974	14.8341	22.1706	37.7512	34.044	23.8431	17.7309	12.2444	1.49456	2.54488	2.29497	1.60731	1.19528	0.825424
C15orf48	uc001zvh.2	TRUE	7	-	3.84573	37.084	39.3068	92.3397	106.667	44.8672	11.722	9.64268	10.2207	24.0104	27.7358	11.6665	3.04801	0.449519	10.7827	8.16417	23.4545	40.1035	11.8743	1.80926	23.982	18.1582	52.1654	89.1946	26.4099	4.0242
C15orf52	uc001zlh.3	TRUE	8	-	10.3354	1.32198	1.58552	5.18631	0.707073	1.15467	3.05904	0.127916	0.153414	0.501805	0.0684217	0.111729	0.295984	14.0924	1.71542	2.05907	5.40795	1.07488	0.711525	6.70615	0.121733	0.146118	0.383754	0.0762801	0.0504967	0.475873
C15orf57	uc001zma.1	TRUE	2	-	23.1767	28.8534	59.2583	61.5852	68.369	27.6728	19.2042	1.24493	2.5568	2.6572	2.9499	1.19399	0.828601	8.39195	8.37376	15.7045	19.5221	29.3869	7.47228	5.9778	0.997833	1.87137	2.32628	3.50176	0.890412	0.712329
C15orf61	uc002aqs.2	TRUE	4	-	24.9336	9.24508	16.2057	44.5419	58.9847	11.5742	19.82	0.370791	0.649956	1.78642	2.36567	0.464205	0.794913	13.0952	7.51446	6.89777	21.4923	41.92	4.72569	9.16937	0.573835	0.526742	1.64123	3.20115	0.360876	0.700209
C16orf13	uc002chv.1	FALSE	-	-	85.888	47.6446	54.314	63.3276	84.31	89.9104	67.7788	0.554729	0.632383	0.737328	0.981628	1.04683	0.789153	38.0979	37.3835	25.1183	30.9325	47.5301	30.1395	32.7169	0.981249	0.659311	0.811921	1.24758	0.791108	0.858759
C16orf42	uc002cll.2	FALSE	-	-	38.5704	20.8751	32.8295	55.5775	25.4467	39.0505	24.063	0.541222	0.851157	1.44094	0.659747	1.01245	0.623874	38.7259	40.6205	33.0675	52.6232	45.0733	32.6973	31.3962	1.04893	0.853887	1.35886	1.16391	0.844329	0.810731
C16orf45	uc002ddo.2	FALSE	-	-	47.4307	45.6148	26.0187	68.6655	25.3199	42.9025	30.4704	0.961716	0.548564	1.4477	0.533831	0.90453	0.642421	18.8958	20.3814	11.1504	28.0188	12.476	17.0112	12.0832	1.07862	0.590099	1.4828	0.660253	0.900264	0.639467
C16orf48	uc002etw.1	TRUE	6	-	9.08271	2.9239	3.97742	9.74962	6.74512	4.90124	3.21358	0.321927	0.437917	1.07343	0.742636	0.539628	0.35382	8.90775	5.64504	5.21532	12.8399	14.3339	3.80714	5.69327	0.633726	0.585487	1.44142	1.60914	0.427403	0.639141
C16orf5	uc002cww.2	TRUE	4	-	22.8269	14.2407	35.3861	61.8357	90.5613	28.773	15.1687	0.623858	1.55019	2.70889	3.9673	1.26049	0.664512	8.92499	5.77451	11.8293	17.5049	23.7889	5.06034	4.86396	0.647009	1.32541	1.96133	2.66541	0.56699	0.544988
RBM38	uc010zzj.1	TRUE	2	1	6.0259	3.19557	14.4752	14.5581	12.4317	6.37097	1.1262	0.530313	2.40215	2.41589	2.06303	1.05726	0.186907	3.03864	7.15208	17.3532	10.9519	14.035	3.93683	1.17105	2.35367	5.71069	3.60414	4.61872	1.29558	0.385407
C16orf57	uc002emz.2	FALSE	-	-	30.0531	25.8883	60.6668	52.1223	63.0118	35.4658	23.4774	0.861417	2.01865	1.73434	2.09668	1.1801	0.781198	17.1388	22.5102	34.7446	20.54	21.1149	17.7054	14.6172	1.3134	2.02724	1.19845	1.23199	1.03306	0.852873
C16orf58	uc002eci.1	FALSE	-	-	46.0572	39.1442	42.9619	41.5945	51.4864	45.571	36.3486	0.849905	0.932794	0.903104	1.11788	0.989444	0.789206	32.5347	33.2368	24.7774	26.7978	28.6371	24.7499	25.4682	1.02158	0.761571	0.823668	0.880202	0.760724	0.782803
C16orf61	uc002ffu.2	TRUE	5	-	35.3881	83.7475	78.4232	129.19	144.167	69.0955	40.4716	2.36654	2.21609	3.65064	4.07388	1.9525	1.14365	12.2011	31.6878	30.0501	47.3925	99.4023	28.3208	14.5551	2.59712	2.4629	3.88427	8.14696	2.32117	1.19293
C16orf62	uc002dgn.1	FALSE	-	-	24.5773	21.0411	23.8962	31.8269	21.8461	24.1827	24.7205	0.85612	0.972286	1.29497	0.888873	0.983942	1.00583	26.9158	23.496	23.4295	24.742	18.4019	19.2988	22.9319	0.872946	0.870476	0.919237	0.683684	0.717008	0.851989
C16orf7	uc002fom.1	FALSE	-	-	3.58921	2.03056	4.12136	3.92229	3.49868	2.66628	3.11633	0.56575	1.14826	1.0928	0.974777	0.742865	0.868254	11.3582	11.3019	12.3208	9.60624	10.7389	10.782	11.8	0.995038	1.08475	0.845752	0.945476	0.949263	1.03889
C16orf70	uc002erd.2	TRUE	2	-	9.1521	8.64369	24.7678	25.4066	29.6155	5.47137	8.50752	0.944449	2.70622	2.77602	3.2359	0.597831	0.929572	7.5004	6.95767	13.9493	14.0434	17.1184	4.23864	5.82683	0.92764	1.85979	1.87235	2.28231	0.565128	0.776873
C16orf72	uc002czm.2	FALSE	-	-	92.9589	69.311	109.872	118.801	89.8248	79.8336	71.1677	0.745609	1.18194	1.27799	0.966285	0.858805	0.765582	24.5864	19.4907	40.2941	34.6487	33.4244	17.2551	19.7746	0.792744	1.63888	1.40926	1.35947	0.701818	0.80429
C16orf80	uc002enb.1	TRUE	2	-	36.8738	55.0847	132.925	117.15	41.6401	47.817	22.6094	1.49387	3.60486	3.17704	1.12926	1.29677	0.613157	15.0538	33.0499	55.6748	52.9445	27.8958	23.1426	9.25762	2.19544	3.69836	3.51699	1.85307	1.53732	0.61497
C16orf87	uc002eek.1	TRUE	7	-	12.5766	19.2937	76.1443	61.0258	229.503	30.2087	10.1109	1.53409	6.05441	4.85231	18.2483	2.40197	0.803947	2.45565	4.00707	12.9561	11.4916	59.0366	7.72241	2.72482	1.63175	5.27588	4.67952	24.0402	3.14466	1.10961
C16orf88	uc002dgq.2	TRUE	4	-	2.82887	1.06484	2.83224	5.80766	5.72825	0.271164	1.68625	0.376441	1.00119	2.05296	2.02489	0.0958878	0.5961	2.53266	0.443798	2.55863	6.65157	5.26976	0.398219	1.70333	0.175263	1.01025	2.62626	2.08068	0.157267	0.672559
C16orf91	uc010uvd.1	TRUE	5	-	5.09091	7.57579	22.142	15.142	11.6142	7.45342	3.13071	1.48809	4.34925	2.97429	2.28133	1.46406	0.614968	3.44642	8.26498	21.1829	17.8003	19.2192	6.85702	3.24162	2.39809	6.14619	5.16475	5.57645	1.98958	0.940579
C17orf101	uc002keu.1	FALSE	-	-	37.1672	19.1243	26.3346	26.8603	18.9138	33.892	32.9348	0.514549	0.708544	0.722689	0.508885	0.91188	0.886127	23.9607	25.4162	23.6828	27.5736	25.7196	21.1063	25.9491	1.06075	0.988402	1.15079	1.07341	0.880871	1.08299
C17orf103	uc010vzx.1	TRUE	6	-	25.1424	3.79133	36.4507	36.711	61.3838	8.0522	7.61874	0.150798	1.44977	1.46012	2.44144	0.320267	0.303027	9.85812	2.6448	12.1117	6.88721	19.6194	1.45376	3.32026	0.268294	1.2286	0.698636	1.99016	0.147477	0.336812
C17orf28	uc002jmj.3	TRUE	1	-	0.432768	0.378673	4.11741	2.76454	15.1407	0.467775	0.060748	0.875031	9.51216	6.3868	34.9779	1.08087	0.140569	0.409424	0.372609	4.37569	2.13915	7.92786	0.223617	0.150212	0.910103	10.6851	5.22376	19.359	0.546285	0.367041
C17orf39	uc002gsg.1	TRUE	4	-	15.1082	7.98581	21.9035	23.5306	17.7778	6.35933	6.54407	0.528577	1.44977	1.55746	1.1767	0.420922	0.43315	6.01793	4.2177	9.0184	9.92786	8.72692	2.8828	4.32928	0.700861	1.49858	1.6497	1.45014	0.479043	0.719401
C17orf48	uc002gmt.2	TRUE	2	-	8.68723	10.9535	26.0652	16.4428	13.4921	9.55628	10.6745	1.26087	3.00038	1.89275	1.55309	1.10004	1.22876	7.42075	9.19634	13.4533	8.89197	10.5868	8.27283	9.81763	1.23927	1.81292	1.19825	1.42664	1.11482	1.32299
C17orf49	uc002ged.2	FALSE	-	-	73.2343	67.7761	77.2063	71.2875	43.2976	88.937	67.5543	0.92547	1.05424	0.973417	0.591221	1.21442	0.922441	33.8178	40.4931	29.748	39.9739	33.9424	33.231	35.5301	1.19739	0.879655	1.18204	1.00369	0.982648	1.05063
C17orf51	uc002gyw.3	TRUE	2	-	7.46524	6.34549	21.8414	21.188	25.3313	7.3664	4.46756	0.850006	2.92572	2.83819	3.39319	0.98676	0.598454	5.37383	2.46461	13.3652	8.57678	8.94539	3.24549	2.1511	0.458642	2.48707	1.59602	1.66461	0.603951	0.400303
C17orf53	uc002ifi.1	TRUE	1	-	0.461968	0.857944	2.31063	5.24635	4.32659	1.26816	0.074111	1.85696	5.00085	11.3543	9.36374	2.74474	0.160606	0.742864	0.639887	1.42087	3.35023	3.60863	1.18599	0.58368	0.861397	1.91257	4.50941	4.8572	1.59643	0.785745
C17orf56	uc002jzu.1	TRUE	4	2	3.58638	1.38566	9.80213	8.97887	6.57677	1.48795	2.4256	0.386382	2.7331	2.50356	1.83379	0.414904	0.676344	6.94932	7.10533	13.7021	15.2748	13.2289	5.5198	5.35056	1.02245	1.97171	2.19801	1.90361	0.794297	0.769943
C17orf59	uc010vut.1	TRUE	4	-	8.19546	2.10914	18.7135	17.5361	16.8661	4.63185	5.143	0.257363	2.28338	2.13972	2.05797	0.565177	0.627547	4.79637	1.93719	10.0119	13.762	14.091	2.15533	3.57552	0.403899	2.08738	2.86922	2.93781	0.449379	0.745469
C17orf61	uc002ggs.2	TRUE	2	-	45.4156	48.0852	40.301	116.247	142.223	92.2851	43.3423	1.05878	0.887382	2.55961	3.13157	2.03201	0.954347	24.1982	22.9131	15.3241	41.0677	96.0085	19.5523	23.9678	0.946896	0.633279	1.69714	3.96758	0.808009	0.990479
C17orf62	uc002kfe.3	TRUE	4	-	11.168	4.51101	8.65916	12.1467	15.2867	6.40762	28.3843	0.403928	0.775357	1.08763	1.36879	0.573752	2.54156	25.578	17.4381	16.0917	33.453	34.7564	15.4099	50.3323	0.681763	0.629127	1.30788	1.35884	0.602468	1.9678
C17orf62	uc002kfb.3	TRUE	4	-	56.1375	35.2133	41.8877	75.8839	75.5058	35.943	115.161	0.62727	0.746163	1.35175	1.34502	0.640268	2.05141	26.8832	18.246	17.2414	35.2645	38.077	16.128	49.8506	0.678715	0.641347	1.31177	1.41638	0.59993	1.85434
C17orf63	uc010way.1	TRUE	1	5	3.57598	2.32059	15.6358	15.121	31.9617	3.07026	2.17874	0.648949	4.37236	4.22841	8.93767	0.858584	0.609282	3.62627	1.72704	10.1804	7.33855	10.2511	1.33195	1.75394	0.476271	2.80735	2.02369	2.82686	0.367322	0.48369
C17orf70	uc002kaq.2	FALSE	-	-	5.9466	2.97331	4.48934	6.86308	5.72954	3.76251	3.01318	0.500011	0.754947	1.15412	0.963499	0.632723	0.506715	14.5955	7.90508	9.0973	14.7536	8.87569	5.15819	7.89562	0.541614	0.623297	1.01083	0.608114	0.353414	0.540965
C17orf75	uc002hhg.2	TRUE	4	-	12.9079	7.43018	8.42105	20.0961	30.9061	4.68974	10.3537	0.575636	0.652401	1.55689	2.39435	0.36333	0.802124	6.92259	4.5974	4.52355	12.6398	22.0704	3.3672	5.25886	0.66412	0.653453	1.82587	3.18815	0.486414	0.75967
C17orf76-AS1	uc002gqc.2	TRUE	2	4	148.743	317.104	590.992	400.992	236.13	474.294	102.864	2.13189	3.97324	2.69587	1.5875	3.18868	0.691555	230.439	227.873	172.927	148.824	210.874	204.619	187.833	0.988867	0.750425	0.645827	0.915096	0.887951	0.81511
C17orf79	uc002hgp.2	TRUE	2	-	53.2108	57.1967	68.06	132.352	36.2579	59.9064	36.9992	1.07491	1.27906	2.48732	0.681402	1.12583	0.695333	31.6468	40.3331	32.356	84.4494	28.088	30.898	24.1595	1.27448	1.02241	2.66849	0.887548	0.976339	0.763412
C17orf80	uc002jjm.3	TRUE	4	-	5.82925	2.073	19.3724	17.2245	25.1556	3.30461	6.15174	0.355631	3.32327	2.9548	4.31536	0.566909	1.05532	7.85031	2.96523	12.3944	16.5853	23.0285	3.00159	5.92314	0.377729	1.57883	2.11267	2.93343	0.382361	0.754514
C17orf81	uc002gfi.1	TRUE	2	-	24.5631	26.0643	38.6378	42.1526	70.0217	20.5844	16.4735	1.06112	1.573	1.7161	2.85068	0.838025	0.670665	19.8894	26.4855	36.7317	48.1669	97.8716	17.1629	13.5841	1.33164	1.84679	2.42173	4.92078	0.862917	0.682984
C17orf85	uc010ckl.1	TRUE	2	-	12.5393	15.3725	36.1836	36.7362	22.4974	13.85	10.9151	1.22594	2.88559	2.92966	1.79414	1.10453	0.870468	12.357	13.3695	26.3638	22.9496	14.2369	12.2387	8.12243	1.08194	2.1335	1.8572	1.15213	0.990425	0.657314
STOX1	uc001joq.2	TRUE	7	1	0.193828	0.193829	1.99164	2.75152	3.36007	0.605244	1.98618	1.00001	10.2705	14.1889	17.3269	3.12149	10.2424	0.128857	0.568158	2.46395	2.42451	4.24311	1.53628	1.47877	4.40657	19.1075	18.8017	32.904	11.9139	11.4679
C17orf90	uc002kba.2	TRUE	6	-	19.2014	4.35033	13.2446	14.651	22.3169	4.90039	8.42289	0.226568	0.689776	0.763018	1.16225	0.255214	0.438664	15.1689	6.11782	12.3415	25.3305	38.4376	5.07576	8.29471	0.403318	0.813611	1.6699	2.53397	0.334622	0.546828
C17orf96	uc010wdq.1	TRUE	7	-	0.226826	0.283534	2.41702	2.57596	5.14747	1.41656	0.318399	1.2499	10.6516	11.352	22.6839	6.24284	1.40354	0.905571	3.47516	6.53984	8.46408	16.1922	5.54094	1.18156	3.83722	7.2211	9.34575	17.8788	6.11816	1.30474
C17orf97	uc002frh.2	TRUE	6	-	6.82668	1.5217	3.9362	8.46307	6.00502	1.48337	3.24466	0.222916	0.576597	1.2397	0.879642	0.217302	0.475298	2.93258	1.11646	2.74314	4.72505	1.99972	0.826529	2.03958	0.38073	0.935402	1.6112	0.681909	0.281868	0.695499
C18orf21	uc002kzc.2	TRUE	2	-	18.419	14.1242	58.5421	50.7797	44.9833	18.2512	17.2322	0.766825	3.17834	2.75691	2.44221	0.990886	0.935568	9.39157	9.93279	27.2582	24.2794	31.7264	11.3227	10.7124	1.05763	2.90239	2.58522	3.37816	1.20562	1.14064
C18orf25	uc002lbw.2	TRUE	5	-	6.68529	13.5272	30.9919	24.4208	24.4962	10.9455	11.4592	2.02341	4.63578	3.65287	3.66415	1.63725	1.71408	3.21151	7.03897	12.2158	8.70418	8.22252	6.40432	5.46599	2.19176	3.80366	2.71025	2.56028	1.99414	1.70198
C18orf32	uc002ldk.1	TRUE	2	3	56.9649	84.9982	128.031	188.398	54.9114	73.7111	80.8753	1.49211	2.24753	3.30727	0.963952	1.29397	1.41974	23.8372	28.9026	34.761	51.744	59.4526	31.6758	20.7358	1.2125	1.45826	2.17072	2.4941	1.32884	0.869891
C18orf54	uc002lfo.3	TRUE	1	-	0.5619	0.441495	3.17705	2.82598	2.63125	0.462745	1.08171	0.785756	5.65329	5.0286	4.68212	0.823568	1.92493	1.11725	0.777989	3.16374	3.0894	3.86894	1.14111	1.15626	0.696367	2.83155	2.76502	3.46268	1.02135	1.03491
C18orf8	uc010xax.1	TRUE	5	-	8.65585	16.637	54.5882	44.0504	52.2668	20.7599	19.3774	1.92204	6.30645	5.08905	6.03826	2.39835	2.23863	10.1727	23.1128	41.7398	38.9362	58.3144	20.4115	18.8965	2.27204	4.1031	3.82749	5.7324	2.00649	1.85757
C19orf10	uc002may.2	FALSE	-	-	425.564	380.983	757.331	833.392	950.103	610.153	371.08	0.895243	1.7796	1.95833	2.23258	1.43375	0.871974	133.861	239.597	312.437	346.063	593.036	182.767	169.293	1.78989	2.33403	2.58523	4.43022	1.36535	1.26469
C19orf12	uc002nsj.2	FALSE	-	-	58.5289	54.1829	61.7499	61.8618	32.8768	74.0508	74.1861	0.925747	1.05503	1.05694	0.56172	1.2652	1.26751	14.9105	30.4931	23.9169	26.5462	22.0138	34.6277	31.2639	2.04507	1.60403	1.78037	1.47639	2.32236	2.09676
C19orf12	uc002nsl.2	TRUE	2	-	6.04329	3.86101	9.71055	7.62565	5.50266	12.5804	4.14727	0.638898	1.60682	1.26183	0.910542	2.0817	0.686265	3.02978	5.40563	5.08827	5.8553	7.33563	6.7673	4.95948	1.78414	1.6794	1.93255	2.42113	2.23355	1.63689
C19orf24	uc002lrx.3	TRUE	4	3	7.38624	3.18953	9.19947	22.1144	12.2752	6.12892	0.565537	0.431828	1.24548	2.99397	1.66189	0.829778	0.0765787	32.6746	29.1732	36.2752	86.767	87.856	21.7551	25.1812	0.892841	1.1102	2.65548	2.68881	0.665812	0.770667
C19orf24	uc002lrw.3	TRUE	4	-	67.0658	30.966	63.877	174.924	127.046	59	31.1752	0.461726	0.952452	2.60824	1.89435	0.879733	0.464846	25.3248	24.1952	30.1053	64.3111	70.444	16.673	20.1336	0.955395	1.18877	2.53944	2.78161	0.658366	0.795016
C19orf25	uc010dsk.2	TRUE	4	-	52.8788	21.7182	69.571	70.7756	54.2859	36.2897	30.7511	0.410717	1.31567	1.33845	1.02661	0.686281	0.58154	14.9229	12.6874	24.7795	34.5558	40.5127	10.1357	11.6222	0.850193	1.66049	2.3156	2.71478	0.679202	0.778812
C19orf26	uc002lrm.2	TRUE	3	-	3.07659	2.20629	5.40286	4.69497	0.241875	2.85709	0.861771	0.717133	1.7561	1.52602	0.078648	0.928659	0.28013	4.83795	3.93652	7.41359	7.50712	5.05302	5.24169	2.41631	0.81368	1.53237	1.5517	1.04446	1.08345	0.499459
C19orf29	uc002lyh.2	TRUE	2	-	8.04433	5.96296	18.5907	14.8852	12.6242	8.53966	4.80105	0.741265	2.31101	1.85039	1.56932	1.06157	0.596829	9.23166	11.2521	24.173	17.602	12.2788	7.84203	6.47366	1.21886	2.61847	1.90669	1.33007	0.849473	0.701249
C19orf40	uc002nud.3	TRUE	4	-	3.85187	2.73687	4.00551	8.30159	16.6401	0.194471	2.38662	0.710537	1.03989	2.15518	4.3199	0.050512	0.61961	1.69752	1.55022	3.00923	4.47708	10.1318	0.763109	1.26297	0.913229	1.77267	2.63732	5.96828	0.449575	0.744022
C19orf42	uc002ner.2	FALSE	-	-	228.173	172.664	285.279	240.971	115.33	130.021	162.41	0.756723	1.25027	1.05609	0.50545	0.569833	0.711782	35.965	38.6195	49.6381	67.418	40.9469	31.4585	30.4828	1.07381	1.38018	1.87454	1.13852	0.874697	0.847568
C19orf42	uc002neq.2	TRUE	2	2	5.79494	3.54167	23.9271	13.3449	8.03655	2.79664	3.2687	0.611172	4.12891	2.30283	1.38682	0.482609	0.564069	37.1224	40.3564	52.967	67.6588	44.3249	30.7435	30.095	1.08712	1.42682	1.82258	1.19402	0.828165	0.810698
C19orf43	uc002muu.2	TRUE	2	-	185.328	188.725	280.967	388.735	315.22	284.672	122.276	1.01833	1.51606	2.09756	1.70088	1.53605	0.659786	98.8161	140.261	126.83	185.837	232.591	113.436	92.5548	1.41942	1.2835	1.88063	2.35378	1.14795	0.936637
C19orf47	uc002onh.2	TRUE	2	-	6.06061	3.09092	23.9872	20.5106	13.9064	3.14441	3.8113	0.51001	3.95783	3.38421	2.29454	0.518836	0.62887	4.35566	4.08215	17.9862	14.889	11.2277	3.64233	2.81794	0.937208	4.12932	3.41825	2.57768	0.836234	0.646968
C19orf52	uc002mqd.1	FALSE	-	-	26.481	13.074	34.7334	35.7475	29.8164	16.6418	14.6817	0.493715	1.31163	1.34993	1.12595	0.628444	0.554425	8.78951	5.44092	17.5518	18.2694	13.9768	5.50933	7.42859	0.619028	1.99689	2.07854	1.59016	0.626812	0.845168
C19orf53	uc002mxg.2	TRUE	2	-	199.584	232.218	399.876	727.701	595.202	295.675	156.464	1.16351	2.00355	3.6461	2.98222	1.48146	0.783951	73.744	82.7441	105.81	213.257	268.26	74.0359	75.9435	1.12205	1.43482	2.89185	3.63772	1.00396	1.02983
C19orf54	uc002oou.1	TRUE	6	-	4.53685	1.77796	2.23987	6.5448	7.72949	1.53153	2.96046	0.391907	0.493718	1.44258	1.7037	0.33759	0.652545	3.51146	1.1888	2.22719	3.40432	3.65332	0.908215	1.40269	0.338568	0.634274	0.969491	1.0404	0.258664	0.399478
C19orf55	uc002obq.1	FALSE	-	-	4.44586	2.02086	2.76643	5.1596	2.67517	2.13408	1.75735	0.45456	0.622256	1.16054	0.60173	0.480026	0.395291	2.73042	1.00604	1.63607	2.10911	1.75473	1.00927	1.10422	0.368478	0.599216	0.772457	0.64267	0.369663	0.404435
C19orf57	uc002mxl.1	TRUE	1	-	0.201124	0.100562	1.22465	1.97953	6.93082	0.193238	0.263499	0.500248	6.08651	9.83793	34.4438	0.96081	1.30998	0.521665	0.239488	1.201	3.45453	6.79854	0.081404	0.221014	0.459188	2.30199	6.62106	13.0301	0.156208	0.423781
C19orf6	uc002lqr.1	FALSE	-	-	32.8641	20.7382	33.7713	49.0588	45.0191	35.9445	25.3911	0.631031	1.02761	1.49278	1.36986	1.09373	0.77261	54.4128	77.3946	89.2681	116.669	106.079	64.4976	51.3659	1.42236	1.64057	2.14414	1.94951	1.18534	0.944004
C19orf60	uc010ebs.2	FALSE	-	-	94.8762	58.0752	43.9235	91.9177	105.434	96.325	50.8003	0.612117	0.462956	0.968818	1.11128	1.01527	0.535438	35.0834	37.1032	16.1416	51.0301	62.1615	25.7928	26.4474	1.05757	0.460093	1.45454	1.77182	0.735187	0.753845
C19orf63	uc002psl.2	FALSE	-	-	183.662	114.567	203.251	247.714	242.507	199.412	154.299	0.623789	1.10665	1.34875	1.3204	1.08575	0.840122	76.1053	105.163	118.672	162.433	214.859	78.0848	79.0426	1.38181	1.55932	2.13432	2.82318	1.02601	1.03859
C19orf66	uc002mmu.3	TRUE	10	-	32.0988	28.1195	74.739	49.168	15.9438	58.1857	182.373	0.87603	2.3284	1.53177	0.496711	1.8127	5.68159	22.006	59.0235	50.9298	41.9244	24.734	91.9777	172.353	2.68215	2.31436	1.90513	1.12396	4.17965	7.83205
C19orf70	uc002mch.1	FALSE	-	-	146.565	114.715	104.874	145.067	133.246	179.266	103.136	0.782689	0.715546	0.989777	0.909127	1.22312	0.703688	52.0937	61.5896	37.8529	53.0191	95.1435	47.2154	50.8303	1.18229	0.726633	1.01777	1.82639	0.906357	0.975748
C1GALT1	uc010ktn.2	FALSE	-	-	3.63672	6.21285	7.8729	9.28261	5.59673	4.42947	9.65115	1.70835	2.1648	2.55242	1.53893	1.21798	2.65376	1.53026	5.99455	8.62908	11.2978	7.83256	6.65426	7.13724	3.91716	5.63867	7.38252	5.11819	4.34824	4.66384
C1GALT1C1	uc004esz.2	FALSE	-	-	61.5903	91.8352	77.4007	103.125	84.6039	89.9638	166.268	1.49107	1.2567	1.67437	1.37366	1.46068	2.69958	24.409	39.5482	30.6586	42.7673	44.808	39.1373	51.8319	1.62023	1.25603	1.75211	1.83571	1.60339	2.12347
C1orf109	uc001cbp.2	TRUE	1	-	19.9705	15.2463	40.8606	28.2885	73.9089	12.379	6.39028	0.763445	2.04605	1.41651	3.70089	0.619868	0.31999	8.57991	12.6196	25.7614	27.6539	61.6241	6.35755	6.07706	1.47082	3.0025	3.22308	7.1823	0.740985	0.708294
C1orf112	uc001ggq.2	TRUE	1	2	0.948947	0.649282	1.44454	8.73484	8.05984	0.335904	0.644993	0.684246	1.52221	9.2039	8.49267	0.354044	0.679727	2.19061	2.11574	3.64345	8.92682	8.96381	1.29933	1.97684	0.965827	1.66319	4.07491	4.09179	0.593158	0.902423
C1orf115	uc001hmp.1	TRUE	1	-	5.90998	4.19922	7.57604	10.2442	39.2158	6.87369	4.01698	0.710534	1.2819	1.73335	6.63542	1.16306	0.679699	1.3561	1.36795	3.34905	2.56499	12.041	0.686578	0.491242	1.00873	2.4695	1.89138	8.87853	0.506324	0.362292
C1orf122	uc001ccb.1	FALSE	-	-	117.498	67.3944	102.326	105.198	104.071	138.083	83.187	0.57358	0.870879	0.89532	0.885728	1.1752	0.707987	39.8667	61.9086	52.4674	66.6632	106.283	51.9383	40.6666	1.55289	1.31607	1.67215	2.66595	1.3028	1.02007
C1orf123	uc001cvd.2	FALSE	-	-	97.7283	82.9583	64.8145	101.294	97.3163	76.1753	85.4475	0.848867	0.663211	1.03648	0.995785	0.77946	0.874338	30.4744	34.874	26.0533	42.9965	49.0614	29.3666	27.9134	1.14437	0.854924	1.4109	1.60992	0.963647	0.915962
C1orf124	uc001hur.2	TRUE	5	-	6.83155	8.84602	30.6649	24.0872	26.3907	10.2663	5.65537	1.29487	4.48867	3.52583	3.86302	1.50277	0.827834	4.183	5.21597	17.8623	12.5356	17.0206	6.17249	3.68133	1.24694	4.27015	2.99674	4.06892	1.4756	0.880074
C1orf131	uc001hul.2	FALSE	-	-	12.3958	17.4132	26.5073	36.1988	28.3451	14.7283	13.3556	1.40476	2.13841	2.92024	2.28666	1.18817	1.07743	6.06535	8.45501	13.1879	11.1767	14.9801	5.94072	5.512	1.39398	2.17427	1.84269	2.46976	0.979452	0.90877
C1orf144	uc001aym.3	FALSE	-	-	85.0672	102.93	127.043	157.227	83.0273	58.7205	60.1298	1.20998	1.49344	1.84827	0.97602	0.690285	0.706851	39.7508	73.0939	92.707	89.0768	69.6435	59.4749	52.7078	1.8388	2.3322	2.24088	1.752	1.49619	1.32596
C1orf159	uc001acu.2	TRUE	2	-	5.50821	5.2879	9.05573	19.7671	8.05558	7.19745	6.06185	0.960005	1.64403	3.58862	1.46246	1.30667	1.10051	4.92106	6.17756	5.35132	13.0538	13.6762	4.71676	4.97318	1.25533	1.08743	2.65261	2.77907	0.958486	1.01059
C1orf174	uc001alf.2	TRUE	2	-	28.7206	25.2744	51.5716	66.1423	58.3877	23.528	20.1729	0.88001	1.79563	2.30295	2.03295	0.819203	0.702387	13.146	16.4705	28.3736	33.1724	43.0531	9.70735	10.0042	1.25289	2.15833	2.52337	3.27497	0.738426	0.761005
C1orf198	uc001hub.2	TRUE	8	-	312.858	217.974	64.5969	98.4778	64.1331	313.833	247.589	0.696718	0.206474	0.314769	0.204991	1.00311	0.791378	105.275	96.6361	27.758	36.0939	29.9344	89.8855	109.297	0.917941	0.263672	0.342855	0.284346	0.853817	1.03821
C1orf201	uc001bja.2	TRUE	1	-	2.55926	2.25818	3.20836	15.0451	13.4757	2.45892	2.02869	0.882362	1.25362	5.87849	5.26531	0.960794	0.792694	2.12482	1.57327	1.93328	5.68644	8.98144	1.77314	2.37732	0.740438	0.909861	2.67613	4.22677	0.834499	1.11883
C1orf21	uc001gqv.1	FALSE	-	-	11.0356	10.4838	12.8793	23.3942	11.6279	9.18918	15.0777	0.950005	1.16707	2.11988	1.05368	0.832688	1.36628	16.4235	10.5319	12.3951	16.7691	20.5181	15.819	19.7971	0.641272	0.754722	1.02104	1.24931	0.963193	1.20541
C1orf212	uc001byb.2	TRUE	2	-	4.21469	4.20695	14.9428	10.9024	5.8932	4.94932	4.85549	0.998163	3.54534	2.58673	1.39824	1.1743	1.15204	19.7488	22.8832	52.8461	72.7029	48.1985	25.7118	21.7068	1.15871	2.67591	3.68137	2.44057	1.30194	1.09914
C1orf216	uc001bzh.1	TRUE	4	-	30.7314	10.149	26.2783	39.2088	27.743	15.6745	22.6874	0.330251	0.855098	1.27586	0.902758	0.510052	0.738251	15.2727	8.42596	15.6462	30.6226	22.7964	6.54171	13.4223	0.551704	1.02446	2.00505	1.49262	0.42833	0.878843
C1orf27	uc001grw.2	TRUE	5	-	8.99058	12.6342	21.6095	30.8455	31.3797	11.0022	10.0962	1.40527	2.40356	3.43084	3.49026	1.22374	1.12297	6.02048	10.9601	16.9445	21.7518	31.1325	12.1803	6.46381	1.82045	2.81445	3.61293	5.17103	2.02312	1.07363
C1orf31	uc001hwc.2	TRUE	5	-	46.2134	61.6774	150.438	211.948	192.269	49.8663	62.6748	1.33462	3.25529	4.58628	4.16046	1.07904	1.3562	10.7799	14.1749	24.7603	42.7831	69.7656	13.3204	14.2698	1.31494	2.29689	3.96876	6.47178	1.23567	1.32374
C1orf35	uc001hrx.2	TRUE	6	-	14.8722	3.62599	5.26195	15.2205	11.4584	2.69203	5.26808	0.243816	0.353817	1.02342	0.770459	0.181017	0.354228	5.28746	1.38634	3.51061	9.98478	8.76868	1.46094	3.32675	0.262208	0.663957	1.88837	1.65838	0.276316	0.629186
C1orf38	uc001bpc.3	TRUE	9	-	0.929737	13.448	13.6476	6.03348	2.09315	48.3012	53.4339	14.4629	14.6775	6.48886	2.2512	51.9459	57.466	0.680643	18.0768	7.36799	2.78937	1.48554	32.1087	36.8865	26.5547	10.8236	4.09768	2.18238	47.1672	54.1858
C1orf43	uc001fei.2	FALSE	-	-	68.8495	70.3912	123.318	141.402	86.586	89.1874	68.9497	1.02239	1.79112	2.05378	1.25761	1.2954	1.00146	89.1813	127.434	127.931	212.077	161.521	104.518	82.3592	1.42893	1.43451	2.37804	1.81115	1.17197	0.923502
C1orf50	uc001cia.3	TRUE	4	-	16.2198	7.78116	18.6849	23.3985	32.8844	10.9508	7.015	0.479735	1.15198	1.44258	2.02741	0.675153	0.432499	9.54995	5.64273	9.08762	12.0578	17.3359	4.5511	4.55891	0.59087	0.951589	1.2626	1.81528	0.476563	0.477381
C1orf51	uc001euj.2	TRUE	2	-	4.79955	3.7392	7.98582	15.5913	10.4134	6.43448	9.90212	0.779078	1.66385	3.24845	2.16964	1.34063	2.06311	2.87933	3.58789	3.98854	9.94247	5.82489	7.01809	5.08807	1.24607	1.38522	3.45296	2.02296	2.43735	1.76707
C1orf52	uc001dkv.2	TRUE	5	-	34.1309	45.1875	155.502	85.9835	88.4851	41.5682	26.4517	1.32395	4.55605	2.51923	2.59252	1.21791	0.775009	11.4717	21.9548	53.4848	35.0738	52.0755	19.0872	11.5021	1.91381	4.66229	3.05739	4.53944	1.66384	1.00265
C1orf53	uc001guh.2	TRUE	2	-	12.7822	8.065	20.3844	17.9724	24.5564	13.4507	9.56937	0.630958	1.59475	1.40604	1.92113	1.0523	0.74865	4.68024	8.68818	6.21718	9.94009	20.0448	6.12682	6.46651	1.85634	1.32838	2.12382	4.2828	1.30908	1.38165
C1orf54	uc001euf.2	TRUE	3	-	18.9518	32.8273	45.335	18.448	4.69335	40.6444	40.4744	1.73215	2.39212	0.973417	0.247651	2.14462	2.13564	13.1903	20.8445	15.6306	8.9781	3.02495	21.8961	12.8067	1.58028	1.185	0.680659	0.229336	1.66	0.970917
C1orf55	uc001hpu.3	TRUE	5	-	17.2064	36.8647	97.6798	72.2243	119.731	34.1852	15.9596	2.14249	5.67692	4.19751	6.95846	1.98677	0.927538	5.88576	15.9791	38.2208	24.9389	28.8999	15.3867	4.75248	2.71485	6.49369	4.2371	4.91007	2.6142	0.807458
C1orf56	uc001ewn.2	FALSE	-	-	4.41972	2.65184	3.65233	7.74402	6.52738	5.58103	3.19064	0.600012	0.826374	1.75213	1.47687	1.26275	0.721916	3.00832	2.03183	1.83499	5.82759	7.72055	1.97049	2.06976	0.675413	0.609985	1.93713	2.56635	0.655026	0.688024
TBX2	uc010wox.1	TRUE	4	1	4.26636	0.960982	6.22304	8.86292	7.56146	1.15303	1.68378	0.225265	1.45862	2.07737	1.77233	0.270279	0.394679	4.96943	4.83378	12.3438	12.7271	11.6427	2.73448	3.71496	0.972703	2.48392	2.56104	2.34283	0.55027	0.747567
C1orf74	uc001hhp.1	TRUE	6	-	2.89527	0.080424	2.69338	6.7587	5.88088	0.309083	1.62565	0.0278113	0.930273	2.33435	2.03117	0.106786	0.561501	1.8472	0.492608	2.24806	5.49825	4.95841	0.292963	1.00493	0.266718	1.217	2.97643	2.6842	0.158644	0.544053
C1orf85	uc001foh.2	FALSE	-	-	91.1034	59.6444	68.5821	97.9664	121.937	106.272	76.6109	0.654689	0.752794	1.07533	1.33845	1.1665	0.840923	58.4587	53.7781	40.6771	58.1411	80.9725	47.0099	53.1479	0.919933	0.695827	0.994567	1.38512	0.804155	0.909152
C1orf86	uc001aiy.2	FALSE	-	-	44.248	23.7044	43.6711	39.7586	32.184	55.5941	30.578	0.535718	0.986961	0.898539	0.727356	1.25642	0.69106	37.968	39.0535	29.1852	35.7124	68.342	32.8724	33.0807	1.02859	0.76868	0.940594	1.79999	0.865794	0.87128
C1orf86	uc001aix.1	FALSE	-	-	14.164	10.9535	12.3618	16.0854	12.381	16.5118	10.8159	0.773338	0.872764	1.13565	0.87412	1.16576	0.763622	20.6981	19.4763	16.133	19.6877	34.4683	17.3678	16.5141	0.940968	0.779446	0.951185	1.66528	0.839099	0.797854
C1orf9	uc001giq.3	TRUE	5	-	3.79643	7.89796	14.4995	11.0095	10.5556	8.14191	4.64393	2.08034	3.81917	2.89992	2.78035	2.1446	1.22323	7.2292	13.654	23.1753	13.0997	16.5993	15.4554	6.17793	1.88871	3.20576	1.81204	2.29612	2.1379	0.854582
C1orf96	uc001htl.3	TRUE	10	-	4.9674	26.9202	30.0028	22.201	14.3435	63.7379	24.3562	5.41929	6.03984	4.46928	2.88748	12.831	4.90312	1.48814	10.7007	10.0713	7.04092	4.30768	24.3941	5.49221	7.19023	6.76735	4.73112	2.89456	16.3913	3.69049
C1QBP	uc002gby.1	TRUE	5	-	57.7196	66.7889	121.019	440.381	224.416	94.6098	61.5507	1.15713	2.09667	7.62965	3.88804	1.63913	1.06637	39.6646	74.969	73.7225	293.711	272.836	59.5617	54.6902	1.89007	1.85865	7.40484	6.87856	1.50163	1.37882
C1QTNF1	uc002jwp.2	FALSE	-	-	24.8233	17.1857	16.5523	17.3303	20.7844	23.8467	27.5553	0.692322	0.666806	0.698149	0.837294	0.96066	1.11006	15.0004	17.375	13.8561	11.813	10.9936	14.6577	19.706	1.1583	0.923715	0.787513	0.732891	0.977155	1.3137
C1QTNF2	uc003lyd.2	TRUE	4	-	6.91994	3.32942	2.78256	16.1621	16.461	4.76694	4.47193	0.481142	0.402115	2.33557	2.37875	0.688874	0.646243	2.86951	3.44198	2.26223	9.08957	11.4995	2.02928	2.36573	1.19949	0.788374	3.16756	4.00736	0.707197	0.824442
C1QTNF4	uc001ngc.2	TRUE	1	-	0.654846	0.720334	0.398739	1.0433	14.7412	0.882661	0.147075	1.09999	0.608965	1.59311	22.5077	1.34784	0.224713	0.161408	0.401422	0.550147	1.32096	8.47711	0.11155	0.227474	2.48608	3.40693	8.17951	52.4879	0.691297	1.40906
C1QTNF6	uc003aqy.1	TRUE	8	-	9.6663	6.32986	3.08533	1.4182	1.37762	10.1736	10.7674	0.654841	0.319191	0.146725	0.142527	1.05248	1.11391	8.51297	3.63415	1.48533	2.08043	4.26333	3.79525	7.74916	0.426903	0.174488	0.244392	0.50081	0.445826	0.910277
C1R	uc010sfy.1	TRUE	3	-	441.059	387.365	311.491	177.05	85.1213	413.053	604.824	0.878262	0.706235	0.40142	0.192993	0.936503	1.3713	310.513	426.444	330.99	203.479	84.8014	344.647	407.058	1.37335	1.06595	0.6553	0.273101	1.10993	1.31092
C1RL	uc001qsn.2	TRUE	8	-	35.1441	25.9126	15.0258	10.6387	7.22726	30.9103	46.3448	0.737325	0.42755	0.30272	0.205649	0.879531	1.31871	22.3327	18.0065	8.4971	6.56166	3.85925	16.2186	26.1485	0.806284	0.380481	0.293817	0.172811	0.726228	1.17086
C1S	uc001qsl.2	TRUE	3	-	164.684	185.712	155.986	87.0666	18.5338	148.454	241.566	1.12769	0.947185	0.528689	0.112542	0.901444	1.46684	145.051	214.209	173.943	106.77	20.4814	174.166	175.565	1.47678	1.19918	0.736088	0.141202	1.20072	1.21037
C20orf11	uc002ydy.2	TRUE	2	-	51.8308	54.6893	128.212	123.783	50.6908	39.729	36.0568	1.05515	2.47367	2.38821	0.978007	0.766515	0.695665	23.0535	21.9382	47.2214	41.3917	23.323	19.4712	14.0433	0.951624	2.04834	1.79546	1.01169	0.844611	0.609163
C20orf111	uc002xlk.2	TRUE	2	-	57.0943	35.4253	114.967	90.7079	119.487	40.6444	50.4707	0.62047	2.01362	1.58874	2.0928	0.711883	0.883989	30.638	27.3917	55.1031	55.3299	113.792	30.3308	26.126	0.894045	1.79852	1.80592	3.71407	0.989975	0.852733
C20orf112	uc002wxu.3	TRUE	4	-	6.39465	4.63102	15.2754	15.8895	22.6977	5.19871	3.09576	0.724207	2.38876	2.4848	3.54945	0.812981	0.484125	5.89902	2.86087	9.20781	10.6146	11.369	1.56731	2.56372	0.484983	1.5609	1.79937	1.92726	0.265702	0.434611
C20orf177	uc002ybc.2	TRUE	4	-	1.46002	0.448841	1.19569	3.44064	1.69762	0.754671	1.95313	0.307469	0.818967	2.35649	1.16273	0.516925	1.33772	4.80565	1.94488	4.9808	6.8907	7.69622	1.37613	3.65963	0.404719	1.03644	1.43386	1.60148	0.28637	0.761532
C20orf194	uc002wii.2	FALSE	-	-	5.02145	5.6898	5.77422	5.00519	14.0279	4.82458	6.77485	1.1331	1.14991	0.996761	2.79357	0.960793	1.34917	8.18963	7.75761	6.38295	4.35927	8.71283	5.92687	7.28618	0.947249	0.779398	0.532297	1.06388	0.723708	0.889685
C20orf196	uc002wmf.2	TRUE	5	-	2.79157	4.37988	22.1906	8.33375	11.6217	4.28911	1.67384	1.56895	7.9489	2.98525	4.16301	1.53643	0.599619	0.787985	1.90924	7.72337	3.24195	7.60953	1.65387	0.925788	2.42276	9.8003	4.11383	9.65585	2.09872	1.17486
C20orf20	uc002ydi.2	FALSE	-	-	23.7153	18.0537	22.7664	44.6447	27.4748	27.7121	25.672	0.761266	0.959985	1.88252	1.15852	1.16853	1.0825	15.497	18.5701	20.348	33.5107	23.5926	19.2493	23.8981	1.1983	1.31302	2.16239	1.52239	1.24213	1.54211
C20orf27	uc002wjh.1	TRUE	4	-	17.8974	7.59086	12.833	41.499	36.5452	11.5195	7.8472	0.424134	0.717032	2.3187	2.04192	0.643644	0.438457	12.357	9.75285	9.20765	34.9378	33.5861	6.62564	8.30617	0.789257	0.745137	2.82735	2.71796	0.536188	0.672185
C20orf29	uc002wju.1	TRUE	6	-	19.4071	8.94037	16.265	26.0019	7.97253	11.1039	18.7327	0.460679	0.8381	1.33981	0.410809	0.572159	0.965251	12.2637	5.73466	9.26897	13.6992	6.29113	4.21716	8.74569	0.467616	0.755806	1.11705	0.512991	0.343878	0.713137
C20orf3	uc002wty.2	FALSE	-	-	85.122	89.7138	108.06	150.687	79.0897	94.5727	88.5796	1.05394	1.26947	1.77024	0.929133	1.11103	1.04062	50.149	76.7041	73.6652	117.271	75.9838	60.4999	52.4955	1.52952	1.46893	2.33845	1.51516	1.2064	1.04679
C20orf4	uc002xfe.1	TRUE	2	-	27.7789	35.0598	103.92	66.8515	59.453	32.7164	24.0039	1.2621	3.74096	2.40656	2.14022	1.17774	0.864107	17.6139	31.4892	57.7893	41.1668	30.5365	20.592	14.9312	1.78774	3.28089	2.33717	1.73366	1.16907	0.847698
C20orf43	uc002xxt.2	FALSE	-	-	124.371	122.186	175.373	231.881	118.223	122.746	105.816	0.982431	1.41008	1.86443	0.950564	0.986936	0.850813	58.1614	71.9206	77.1628	104.175	80.9952	59.8501	56.6267	1.23657	1.3267	1.79114	1.39259	1.02903	0.973613
C20orf7	uc002wom.2	TRUE	5	-	7.23769	8.36082	19.5658	33.5866	22.4976	7.67329	5.67539	1.15518	2.7033	4.64046	3.10837	1.06018	0.784147	5.59014	7.69735	16.4918	29.2056	29.3346	6.25218	5.12967	1.37694	2.95012	5.2244	5.24749	1.11843	0.917629
C20orf72	uc002wqh.2	TRUE	4	-	11.7648	6.00756	10.2882	30.2747	17.0583	2.76575	10.1897	0.510645	0.874492	2.57333	1.44995	0.235094	0.866123	7.06824	4.8171	7.38113	16.617	13.562	3.25861	7.33953	0.681518	1.04427	2.35092	1.91871	0.461029	1.03838
C20orf96	uc002wde.1	TRUE	4	-	5.56931	3.08091	3.24687	6.05566	9.56119	3.75705	4.9235	0.553202	0.583001	1.08733	1.71675	0.674605	0.884043	7.26384	3.23177	2.55198	8.84154	16.3297	3.0156	4.71653	0.44492	0.351335	1.2172	2.24807	0.41516	0.64932
C12orf52	uc001tur.1	TRUE	6	1	5.14714	0.72382	4.6522	6.39337	4.25857	0.772708	1.80628	0.140642	0.903845	1.24212	0.82737	0.15014	0.350941	11.6703	7.06072	8.73356	23.9283	24.3613	6.20702	7.26703	0.605021	0.748362	2.05036	2.08745	0.531871	0.622699
C21orf33	uc002zec.3	FALSE	-	-	76.0486	34.0686	33.9187	61.4272	63.3081	44.833	43.9694	0.447986	0.446014	0.807737	0.832469	0.589531	0.578176	38.3374	32.348	18.0762	43.0303	54.558	20.9866	25.268	0.84377	0.471505	1.12241	1.4231	0.547419	0.659097
C21orf56	uc011afu.1	TRUE	4	-	17.7318	9.75254	7.51933	34.2332	45.9882	18.1318	9.60058	0.550005	0.424062	1.93061	2.59353	1.02256	0.541435	10.4361	5.40752	4.13697	17.2484	20.8804	5.12636	6.09919	0.518161	0.396417	1.65276	2.00079	0.491221	0.584438
C21orf59	uc002yqc.2	TRUE	2	-	29.1589	24.7405	41.2817	99.9832	76.4124	26.8224	19.5493	0.848473	1.41575	3.4289	2.62055	0.919872	0.670442	15.2667	17.9624	26.8126	58.5216	52.9552	14.9006	12.3865	1.17657	1.75628	3.83326	3.46865	0.97602	0.811342
C21orf7	uc002ynf.2	TRUE	3	-	2.33025	3.31614	2.72866	1.01783	0.677968	2.58333	1.10711	1.42307	1.17096	0.436814	0.290972	1.1086	0.475126	1.28696	2.37584	1.90158	1.23306	1.15714	2.65537	1.52453	1.84603	1.47754	0.958128	0.89914	2.06322	1.18458
C21orf91	uc002yko.3	TRUE	10	-	11.7751	112.72	66.8305	30.2117	29.141	137.158	74.9307	9.57266	5.67555	2.56572	2.47479	11.648	6.36346	4.70911	48.9702	24.7068	10.3277	17.634	70.1277	18.5949	10.3988	5.24651	2.19312	3.74459	14.8916	3.94865
C22orf13	uc003aah.2	TRUE	3	-	23.8633	17.9879	54.214	41.6771	23.2479	44.1183	46.3885	0.753792	2.27185	1.74649	0.974215	1.84879	1.94393	26.3338	28.887	34.5171	30.0233	15.1931	29.0042	49.109	1.09696	1.31075	1.14011	0.576944	1.10141	1.86486
C22orf25	uc002zrc.1	FALSE	-	-	23.5192	14.5946	20.1839	39.274	19.7507	18.9809	17.1513	0.620541	0.858188	1.66986	0.839768	0.807038	0.729249	17.2185	13.5093	15.2288	29.3347	17.2949	9.24983	11.5434	0.784581	0.884446	1.70367	1.00444	0.537205	0.670408
C22orf28	uc003amm.2	TRUE	2	-	49.4242	57.2621	146.602	201.987	140.121	50.3372	49.9327	1.15858	2.96619	4.08679	2.83506	1.01847	1.01029	45.8962	55.5878	100.976	140.831	107.215	41.5401	44.4418	1.21116	2.2001	3.06846	2.33603	0.905088	0.96831
C22orf29	uc002zqh.2	TRUE	6	-	12.88	2.48148	8.27439	11.9433	12.0783	2.72477	6.43575	0.192668	0.642425	0.927277	0.93776	0.211557	0.499675	10.0051	1.265	4.85833	7.31549	6.70799	1.14892	4.96105	0.126445	0.485592	0.731182	0.670463	0.114843	0.49586
C22orf32	uc003bca.2	TRUE	4	-	90.9515	64.5089	103.631	122.026	206.556	115.07	85.6508	0.709267	1.13941	1.34166	2.27105	1.26517	0.941719	30.9786	28.2368	25.1056	44.7708	145.219	27.7891	29.1347	0.911496	0.810419	1.44522	4.68772	0.897043	0.94048
C22orf39	uc002zpk.1	TRUE	4	-	29.4839	8.1188	19.514	27.175	36.6331	30.3807	20.3936	0.275366	0.661854	0.92169	1.24248	1.03041	0.691686	9.29638	9.25783	6.22409	11.0662	29.3808	5.70736	8.24878	0.995853	0.669521	1.19038	3.16044	0.613937	0.887311
C2CD2	uc002yzw.2	TRUE	4	-	7.97014	7.84756	4.6664	11.906	9.73916	6.59736	3.4424	0.98462	0.58549	1.49381	1.22195	0.827762	0.431919	8.78346	8.77949	6.25931	8.42578	5.85097	4.77877	4.45261	0.999548	0.712629	0.959278	0.666139	0.54407	0.506937
C2CD2L	uc001pvn.2	TRUE	5	-	1.50867	2.32336	9.92126	8.63515	7.15171	2.49317	0.542141	1.53997	6.5758	5.72338	4.74017	1.65252	0.359393	3.24033	5.43754	17.495	16.1195	14.2777	4.16662	1.83132	1.67806	5.399	4.97453	4.40614	1.28585	0.565178
C2CD3	uc001ouu.2	FALSE	-	-	1.66445	1.38345	2.46792	4.09962	2.47999	1.53689	2.69446	0.831183	1.48269	2.46295	1.48995	0.923363	1.61879	5.65209	4.26415	6.74127	7.36991	3.74939	3.29911	7.77351	0.754442	1.1927	1.30392	0.663369	0.583705	1.37533
C2orf18	uc002rhp.1	FALSE	-	-	95.6165	68.9601	76.3934	127.014	129.462	88.861	76.8542	0.721216	0.798957	1.32837	1.35397	0.929348	0.803775	25.7218	15.1807	19.1896	25.147	17.9727	12.54	14.651	0.590191	0.746046	0.977654	0.698737	0.487525	0.569598
C2orf28	uc002rjf.2	FALSE	-	-	191.431	136.344	152.652	153.987	139.857	197.666	181.904	0.712235	0.797422	0.804397	0.730583	1.03257	0.950228	88.7675	102.038	75.9693	93.1577	121.391	87.046	88.6576	1.1495	0.855823	1.04946	1.36752	0.980606	0.998761
C2orf29	uc002taw.3	TRUE	4	-	29.1253	17.3326	38.97	57.0017	33.7567	9.5966	20.6892	0.595105	1.33801	1.95712	1.15902	0.329496	0.710353	17.9336	9.31261	23.2035	35.5741	22.3282	4.91848	12.9118	0.519286	1.29385	1.98365	1.24505	0.274265	0.719977
C2orf42	uc002sgh.2	FALSE	-	-	3.05356	2.53224	4.7617	4.99024	2.62912	2.07516	2.38362	0.829278	1.55937	1.63421	0.861003	0.679595	0.780609	4.66022	5.41985	8.63879	7.77728	4.88755	3.91132	3.78452	1.163	1.85371	1.66885	1.04878	0.839303	0.812095
C2orf43	uc002rec.2	TRUE	4	-	11.6698	6.89583	22.0038	40.0598	19.0596	7.89955	11.1689	0.590915	1.88552	3.43275	1.63324	0.676925	0.957078	5.91729	4.63079	8.83879	17.503	9.4266	2.72413	4.42702	0.782591	1.49371	2.95791	1.59305	0.460377	0.748154
C2orf44	uc002rep.2	TRUE	4	-	3.7274	1.27205	9.00648	10.1458	11.8602	1.08006	2.35865	0.341289	2.41625	2.72192	3.18183	0.289782	0.632795	3.19952	1.05614	6.54998	8.10051	13.8473	1.07912	1.86988	0.330114	2.04715	2.53174	4.32782	0.337298	0.584437
C2orf47	uc002uvm.2	TRUE	2	-	21.8195	19.2962	41.1232	58.8299	60.0704	20.6788	16.9185	0.884358	1.8847	2.6962	2.75305	0.947721	0.775386	8.57218	12.3483	25.8426	32.333	39.0545	10.7523	10.5709	1.4405	3.01469	3.77182	4.55592	1.25433	1.23316
C2orf49	uc002tcs.1	TRUE	2	-	33.6927	17.6887	67.8156	69.5115	82.2454	21.761	30.8993	0.525004	2.01277	2.0631	2.44104	0.645867	0.917094	9.92238	8.08699	21.835	23.1911	48.5777	7.97929	9.82694	0.815027	2.20057	2.33724	4.89574	0.804173	0.990382
C2orf56	uc002rqa.3	TRUE	4	-	5.08419	2.59099	9.54756	15.5177	11.1111	2.15397	2.79334	0.509627	1.87788	3.05211	2.18541	0.423672	0.549427	5.69847	4.10328	8.75941	14.1074	10.3392	3.4471	4.74812	0.720072	1.53714	2.47562	1.81436	0.604924	0.833229
C2orf67	uc002vds.2	FALSE	-	-	2.75983	3.79479	7.68029	3.37907	3.15326	7.29445	3.87401	1.37499	2.78282	1.22437	1.14255	2.64302	1.4037	2.51736	4.45307	4.00087	2.58208	3.4737	9.88607	3.38238	1.76891	1.58929	1.02571	1.37988	3.92704	1.34361
C2orf68	uc002sqc.2	TRUE	4	-	15.3349	4.75911	12.0743	21.3185	18.3334	12.7014	10.9856	0.310351	0.787378	1.39019	1.19554	0.82827	0.71638	10.2757	4.11947	7.87321	16.4598	12.4987	2.85725	6.41571	0.400899	0.766198	1.60181	1.21633	0.278065	0.62436
C2orf69	uc010zhb.1	TRUE	2	-	4.52036	2.16842	15.0929	20.0731	12.4201	3.45604	3.42951	0.479712	3.33881	4.44052	2.74756	0.764554	0.758687	2.08246	2.00151	8.47448	9.8701	5.47492	2.20141	1.95793	0.961131	4.06931	4.73946	2.62899	1.05712	0.940204
C2orf74	uc010ypm.1	TRUE	4	-	20.4765	15.3012	9.93347	35.2646	29.7873	5.62104	8.59135	0.747257	0.485119	1.7222	1.45471	0.274516	0.419575	9.30107	6.88254	5.47489	15.1298	17.2381	3.98908	5.81119	0.739976	0.588634	1.62666	1.85333	0.42889	0.624791
C2orf76	uc002tls.2	TRUE	2	-	17.2737	27.1446	46.1507	48.4419	44.4446	24.3867	15.6371	1.57143	2.67171	2.80436	2.57295	1.41177	0.905253	6.45367	10.2435	9.77023	10.682	25.5248	7.70493	6.4878	1.58723	1.5139	1.65518	3.95503	1.19388	1.00529
C2orf89	uc002sou.3	TRUE	1	-	0.470034	0.423032	0.858617	1.60139	6.40002	0.541926	0.475051	0.900024	1.82654	3.40645	13.6134	1.15292	1.01067	0.385159	0.838651	1.68586	1.20113	3.96791	1.07697	0.146862	2.17711	4.37618	3.11798	10.2996	2.79571	0.381463
C3	uc002mfm.2	FALSE	-	-	1.88921	2.56577	3.692	2.05851	1.86683	4.04727	2.53724	1.3581	1.95421	1.08961	0.988155	2.14225	1.343	2.16897	4.70397	7.65733	2.2812	1.62337	6.76705	4.40201	2.1687	3.53028	1.05174	0.748464	3.11984	2.02949
C3AR1	uc001qtv.1	TRUE	9	-	0.088872	0.799851	1.62344	1.11021	0.448181	2.22007	16.1178	8.99104	18.2477	12.4793	5.03845	24.9536	181.157	0.090895	0.634274	0.546214	0.15262	0.353052	0.787759	7.75992	6.97153	6.00378	1.67833	3.881	8.65827	85.2796
C3orf14	uc003dlg.2	TRUE	5	3	18.7243	27.9132	86.5655	123.648	35.4099	43.9759	33.4872	1.49074	4.62315	6.60358	1.89112	2.3486	1.78843	7.37653	15.4669	23.1316	38.628	34.548	15.7495	9.28081	2.09676	3.13581	5.23655	4.68346	2.13506	1.25815
C3orf17	uc003dzr.2	TRUE	2	-	8.52093	11.7397	24.3351	25.963	11.5984	8.91135	11.2624	1.37775	2.8559	3.04695	1.36116	1.04582	1.32172	13.1349	12.2586	20.8595	19.1486	12.1307	11.6405	11.4451	0.933281	1.58809	1.45784	0.923549	0.886229	0.871352
C3orf18	uc003dar.2	TRUE	6	-	11.1181	6.10143	4.12797	11.0865	23.5898	1.82379	7.76526	0.548787	0.371289	0.997159	2.12174	0.164045	0.698436	8.15079	4.00893	1.44145	9.38085	12.9271	3.55612	4.79416	0.491852	0.176859	1.15091	1.58599	0.436299	0.588188
C3orf19	uc003byw.2	TRUE	2	-	10.5988	11.7424	34.8813	15.8506	17.0263	7.36034	7.46262	1.1079	3.29104	1.4955	1.60643	0.694453	0.704103	7.72403	8.32148	21.504	10.8783	10.0961	7.98135	7.37615	1.07735	2.78402	1.40836	1.30709	1.03331	0.954962
C3orf23	uc003cnd.3	TRUE	2	-	6.04329	4.18716	9.06805	14.8047	18.6123	3.73265	5.5261	0.692865	1.50051	2.44974	3.07979	0.617659	0.914421	5.48196	4.12624	6.48776	12.5171	22.0397	4.62506	5.92277	0.752699	1.18347	2.2833	4.02035	0.843691	1.08041
C3orf26	uc003dtl.2	TRUE	1	-	12.0791	18.6866	18.8419	64.9758	120	16.7507	10.9627	1.54701	1.55987	5.37915	9.93446	1.38675	0.907577	7.06808	14.0572	11.1859	34.7852	82.6976	13.2573	6.75092	1.98881	1.58259	4.92139	11.7	1.87565	0.955128
C3orf33	uc003fal.1	TRUE	2	-	3.62597	6.64765	8.41094	11.177	9.14288	1.99075	1.16498	1.83332	2.3196	3.08243	2.52146	0.549037	0.321305	1.4147	2.0245	2.60298	5.63362	4.80151	2.26431	0.659303	1.43102	1.83989	3.982	3.39385	1.60052	0.466076
C3orf37	uc003elt.2	TRUE	2	-	28.6883	22.975	34.6038	69.8536	58.2377	22.6581	20.7494	0.800852	1.2062	2.43491	2.03002	0.789805	0.723271	13.7273	13.5352	17.7488	31.5701	24.3967	11.0684	11.8444	0.986011	1.29296	2.2998	1.77724	0.806312	0.862839
C3orf38	uc003dqw.2	TRUE	10	-	21.263	50.8049	96.2852	74.6444	55.3848	68.975	69.8785	2.38936	4.52829	3.51053	2.60475	3.24389	3.28638	10.1279	22.0107	41.2885	32.3176	35.1627	45.2011	30.3565	2.17326	4.07667	3.19093	3.47184	4.46299	2.99729
C3orf39	uc003cmr.1	TRUE	1	-	4.27452	2.43207	8.52634	13.8936	13.7515	3.54046	1.82075	0.568978	1.99466	3.25027	3.21703	0.828273	0.425968	7.45812	7.33045	21.2204	24.6802	36.4562	6.4596	4.2665	0.982881	2.84525	3.30913	4.88807	0.866118	0.572066
C3orf52	uc003dyq.3	TRUE	10	-	2.80684	19.7482	34.7923	22.7685	11.3744	22.9227	8.33028	7.03553	12.3952	8.11156	4.0523	8.16648	2.96778	2.05053	7.61429	14.4862	9.34692	7.88996	9.59161	5.62139	3.71319	7.06432	4.55812	3.84763	4.67744	2.74135
C3orf58	uc003evo.2	FALSE	-	-	14.9657	14.1177	32.5019	19.4886	21.3837	20.5139	16.526	0.943338	2.17175	1.30221	1.42885	1.37073	1.10425	5.02842	8.30349	15.0087	8.94629	8.83965	7.72924	5.20838	1.6513	2.98473	1.77913	1.75792	1.5371	1.03579
C3orf64	uc003dnk.2	FALSE	-	-	16.263	28.4119	12.0835	16.1604	20.5035	25.0191	22.3937	1.74703	0.74301	0.993697	1.26075	1.53841	1.37697	10.4038	20.9557	8.12602	11.6978	12.2191	17.017	16.6621	2.01423	0.781066	1.12438	1.17449	1.63565	1.60154
C3orf70	uc003fpd.2	TRUE	2	-	4.16096	9.10213	12.1403	14.3731	17.4864	5.99672	4.1859	2.18748	2.91762	3.45422	4.20242	1.44118	1.006	1.56042	1.9886	2.66205	2.29672	3.61589	0.885382	0.662008	1.27439	1.70594	1.47183	2.31717	0.567428	0.424287
C3orf75	uc003crk.2	TRUE	4	-	27.1716	16.5959	35.1703	49.5198	30.1539	16.1015	13.5207	0.610783	1.29438	1.82248	1.10976	0.592586	0.497606	17.8306	17.9203	23.1935	40.5953	28.9178	9.19845	10.1219	1.00503	1.30077	2.27671	1.62181	0.515883	0.567673
C3orf78	uc003dep.2	TRUE	2	-	59.4887	76.6746	74.4582	131.364	206.667	66.0472	51.5876	1.28889	1.25164	2.20821	3.47406	1.11025	0.867184	14.8728	21.3968	15.2105	27.6545	84.9109	22.5097	16.4397	1.43866	1.02271	1.8594	5.70912	1.51348	1.10535
C4orf27	uc003isl.3	TRUE	4	-	6.09607	4.29339	8.4277	18.1089	19.4431	3.78283	3.53217	0.704293	1.38247	2.97056	3.18941	0.620542	0.579424	2.48369	2.07639	3.8412	5.01012	9.52726	1.84838	2.11948	0.836015	1.54655	2.01716	3.83581	0.744216	0.853362
C4orf29	uc003ifr.2	TRUE	2	-	1.86631	3.00685	5.20852	7.30044	10.5883	2.39085	2.67798	1.61109	2.79072	3.91154	5.67312	1.28104	1.43488	2.73595	2.74852	4.8089	5.28391	9.12807	2.48832	2.9701	1.00459	1.75764	1.93125	3.33626	0.909492	1.08558
C4orf3	uc003icv.3	FALSE	-	-	475.188	423.633	480.777	603.005	283.637	419.146	618.109	0.891506	1.01176	1.26898	0.596895	0.882063	1.30077	68.4668	125.63	109.584	162.629	77.0642	105.999	136.039	1.83491	1.60054	2.37529	1.12557	1.54817	1.98694
C4orf32	uc003iah.2	TRUE	5	-	11.4151	26.6913	96.0834	40.7972	42.3282	25.4834	35.6288	2.33823	8.41715	3.57395	3.70806	2.23242	3.12118	2.83071	12.0983	30.9889	13.9373	23.6324	12.3034	9.41881	4.27383	10.947	4.92345	8.34831	4.34627	3.32728
C4orf33	uc010iod.2	TRUE	5	-	2.41105	4.27416	10.6771	8.71221	8.84286	3.79067	7.015	1.7727	4.42826	3.61333	3.66752	1.57218	2.90944	1.25756	2.9102	3.43261	4.63399	16.6529	3.2736	5.13765	2.31405	2.72943	3.68468	13.2412	2.603	4.08515
C4orf34	uc003guo.2	TRUE	3	-	106.823	97.2515	131.117	97.4808	74.473	121.933	287.119	0.9104	1.22743	0.912547	0.697164	1.14145	2.6878	35.8357	35.6178	30.7309	27.1338	38.9907	25.9268	52.8721	0.993919	0.857551	0.757173	1.08804	0.723492	1.4754
C4orf43	uc003iqq.3	TRUE	2	-	10.6769	18.873	19.7844	33.6076	23.8597	18.6681	9.76132	1.76765	1.85301	3.14768	2.2347	1.74845	0.914251	4.73479	9.36975	9.22813	11.0346	12.33	7.82596	3.67378	1.97889	1.94899	2.33051	2.60408	1.65285	0.775916
C4orf48	uc003geo.3	TRUE	4	-	158.719	65.1116	122.667	179.03	206.251	141.672	96.6674	0.410232	0.772859	1.12797	1.29947	0.892594	0.609047	55.9862	64.946	68.6786	118.359	170.843	47.5505	54.5359	1.16004	1.2267	2.11407	3.05151	0.849324	0.974096
C4orf49	uc003ihr.1	TRUE	3	-	21.1515	17.2648	5.77916	6.9804	12.3077	23.1013	17.3576	0.816244	0.27323	0.330022	0.581886	1.09218	0.820634	7.89917	7.54323	3.08302	3.05593	9.19602	7.92508	8.02456	0.95494	0.390304	0.386876	1.16417	1.00328	1.01587
C4orf52	uc003grw.3	FALSE	-	-	75.5907	71.7768	90.7882	125.223	85.6833	62.6324	71.2577	0.949546	1.20105	1.65659	1.13352	0.828573	0.942678	17.1646	19.9064	15.4883	27.4836	31.6821	17.0275	20.9149	1.15974	0.902338	1.60117	1.84577	0.99201	1.21849
C5orf15	uc003kyo.2	TRUE	3	-	52.0995	84.8923	81.6343	74.319	23.2099	112.268	98.435	1.62942	1.56689	1.42648	0.445493	2.15487	1.88936	18.4512	46.1303	37.8314	31.9485	12.1192	56.224	35.436	2.50012	2.05035	1.73151	0.656826	3.04716	1.92052
C5orf22	uc003jhj.3	TRUE	2	-	11.2549	12.5163	35.1521	39.9979	15.6575	13.7035	20.3204	1.11207	3.12324	3.55379	1.39117	1.21755	1.80546	7.4199	7.20218	16.639	17.9306	8.58922	5.64438	8.93037	0.970658	2.24247	2.41653	1.15759	0.760711	1.20357
C5orf24	uc003kzz.2	TRUE	2	-	67.6538	62.2884	100.146	143.321	43.5295	59.0579	37.6009	0.920694	1.48027	2.11845	0.643417	0.872944	0.555785	16.62	26.5543	45.5903	47.6297	28.8257	27.0394	13.0093	1.59773	2.7431	2.8658	1.7344	1.62692	0.78275
C5orf25	uc003mds.3	TRUE	2	-	1.48201	2.17004	6.6643	2.48881	4.04584	1.22641	0.967049	1.46422	4.49657	1.67931	2.72986	0.827545	0.65255	1.89841	1.9994	5.32448	3.09198	2.75005	1.24472	1.36043	1.05319	2.8046	1.62868	1.44858	0.65568	0.71663
C5orf28	uc003jny.2	FALSE	-	-	19.0262	20.1396	12.6328	26.4344	25.2632	17.5024	14.0924	1.05852	0.663967	1.38936	1.32781	0.919908	0.740685	6.47954	14.3077	8.75847	14.4297	19.158	10.3887	5.45519	2.20812	1.35171	2.22694	2.95666	1.60329	0.841912
C5orf30	uc003kog.1	TRUE	2	-	19.4594	16.9213	39.9257	46.1199	41.0668	13.6159	25.4152	0.86957	2.05174	2.37005	2.11038	0.699709	1.30606	6.31686	9.12655	17.4486	23.4096	24.0276	7.07254	16.2952	1.44478	2.76219	3.70584	3.80368	1.11963	2.57962
C5orf32	uc003lfd.2	TRUE	2	-	78.9183	55.557	87.74	230.19	219.637	101.001	69.4227	0.703982	1.11178	2.91681	2.78309	1.27981	0.879678	19.9606	29.1132	26.8723	71.6569	86.7582	25.385	29.0433	1.45853	1.34627	3.5899	4.34645	1.27175	1.45503
C5orf34	uc003jnz.1	TRUE	1	-	0.401611	0.468548	1.22271	5.017	5.31647	0.257243	0.037583	1.16663	3.04402	12.4893	13.2348	0.640617	0.0938062	0.753051	0.44359	1.29072	4.40398	7.18326	0.381996	0.545278	0.589112	1.7139	5.84754	9.53774	0.50733	0.724128
C5orf35	uc003jqx.2	FALSE	-	-	5.4864	5.703	8.35174	8.19822	9.64736	5.82616	3.48587	1.03948	1.52225	1.49427	1.7584	1.06193	0.635372	3.43367	6.77907	4.80194	8.57922	14.0682	6.52901	3.75371	1.97427	1.39848	2.49852	4.09704	1.90144	1.0932
C5orf38	uc003jdc.2	FALSE	-	-	19.8696	6.73006	9.26916	17.8336	17.7778	7.69781	12.9559	0.338715	0.466502	0.897533	0.894725	0.387419	0.65205	11.0032	5.48687	5.83016	7.06609	9.73217	3.86222	6.81117	0.498664	0.529863	0.642187	0.884484	0.351014	0.619019
C5orf39	uc003jnf.2	TRUE	10	-	1.35732	10.0557	20.9608	8.43143	2.28572	19.9209	4.4536	7.40803	15.4418	6.21145	1.68395	14.6757	3.28101	0.975231	9.93035	8.92201	4.48965	1.91652	13.9326	2.21152	10.1816	9.14778	4.60331	1.9651	14.2851	2.26756
C5orf4	uc003lvs.3	TRUE	8	-	20.9575	2.06988	4.13554	1.17533	1.46789	2.85878	10.3146	0.0987702	0.197334	0.0560862	0.070046	0.136413	0.492169	9.30731	0.857336	0.939006	0.539881	0.578163	1.06926	4.45333	0.092124	0.100899	0.0580162	0.0621293	0.114893	0.478482
C5orf41	uc003mch.2	TRUE	3	-	13.1124	7.85663	19.2476	7.82956	13.5865	18.6849	29.2243	0.59918	1.46789	0.597115	1.03616	1.42498	2.22875	10.0551	13.2364	11.0037	4.13669	8.18957	31.42	15.5664	1.31638	1.09434	0.411407	0.814471	3.12476	1.5481
C5orf43	uc010iwm.1	TRUE	2	-	45.0861	63.9506	105.245	86.4749	67.3686	30.107	28.5031	1.41841	2.3343	1.91799	1.49422	0.667767	0.632192	9.58244	20.1903	40.8801	30.3506	23.5274	17.6289	11.147	2.107	4.26611	3.16729	2.45524	1.8397	1.16327
C5orf44	uc003jua.3	TRUE	5	-	11.7052	17.5349	36.2914	42.8163	36.0747	16.5735	9.68551	1.49804	3.10043	3.65786	3.08192	1.4159	0.827454	6.57421	12.4617	21.825	26.2409	41.979	9.3138	7.71221	1.89553	3.31975	3.99144	6.38532	1.41671	1.1731
C5orf45	uc003mla.2	TRUE	6	-	6.02536	1.56911	4.77717	4.56181	10.1286	0.603033	2.53736	0.26043	0.792848	0.757106	1.68099	0.100097	0.421124	5.54805	1.7295	3.25909	6.72401	12.1792	1.28161	2.15398	0.311743	0.587437	1.21195	2.19521	0.231016	0.388252
C5orf51	uc003jmo.2	TRUE	4	-	43.9188	43.6987	72.2222	69.8938	115.371	37.3985	42.8866	0.994988	1.64445	1.59143	2.62691	0.851539	0.976497	11.5141	7.30921	8.00549	5.7054	8.97157	6.40433	4.71725	0.634806	0.695277	0.495517	0.77918	0.556218	0.409697
C5orf62	uc003lsw.2	TRUE	4	-	55.7482	18.0363	23.9614	70.7589	56.641	17.014	85.0673	0.323532	0.429816	1.26926	1.01601	0.305194	1.52592	10.357	7.60637	7.32391	29.718	30.6096	5.17644	19.8313	0.734422	0.70715	2.86935	2.95544	0.499807	1.91476
FAM89B	uc001oel.2	TRUE	4	1	34.9933	9.1812	20.4098	38.8028	27.3028	19.1355	17.3259	0.262372	0.583248	1.10886	0.78023	0.546835	0.495122	38.5224	42.1066	40.4624	56.3669	101.591	34.0362	34.1429	1.09304	1.05036	1.46322	2.63719	0.883543	0.886313
C6orf106	uc003ojr.2	FALSE	-	-	21.3625	25.5478	44.065	40.4561	18.3252	40.5421	27.9703	1.19592	2.06272	1.89378	0.85782	1.89781	1.30932	19.2783	32.5662	40.7534	42.6919	30.8354	35.899	29.6201	1.68926	2.11395	2.2145	1.59948	1.86214	1.53645
C6orf108	uc003ouo.2	FALSE	-	-	91.0819	49.396	49.1614	58.8557	92.1603	88.4804	54.6828	0.542326	0.53975	0.646185	1.01184	0.971438	0.60037	26.0121	31.7645	22.5266	26.7744	67.102	24.3525	26.9047	1.22115	0.866005	1.02931	2.57965	0.936203	1.03432
C6orf115	uc003qil.2	FALSE	-	-	103.219	178.802	148.541	222.913	242.49	176.126	158.35	1.73225	1.43908	2.1596	2.34926	1.70632	1.53411	31.2218	46.4373	33.6739	48.2396	88.0589	47.0663	51.1275	1.48733	1.07854	1.54506	2.82042	1.50748	1.63756
C6orf120	uc003qxb.2	FALSE	-	-	35.4431	16.0066	42.4667	46.2238	32.5767	24.3867	23.239	0.451617	1.19817	1.30417	0.919127	0.688052	0.655671	11.621	15.9396	25.0128	29.9602	32.4751	11.9356	11.9729	1.37162	2.15238	2.57811	2.79451	1.02708	1.03029
C6orf125	uc003ofa.1	FALSE	-	-	154.406	142.597	124.5	292.253	227.556	148.352	140.932	0.92352	0.806312	1.89276	1.47375	0.960792	0.912735	55.0375	63.6992	36.3226	83.5397	117.062	52.2633	52.4681	1.15738	0.659962	1.51787	2.12695	0.949595	0.953316
C6orf130	uc003opm.2	TRUE	4	-	15.9361	8.69244	14.1143	24.3498	110.32	9.74353	12.039	0.54546	0.88568	1.52797	6.92262	0.611416	0.755455	8.51431	3.17571	4.37801	13.1209	54.0992	3.37751	6.22739	0.372993	0.5142	1.54103	6.35385	0.396693	0.731405
C6orf138	uc011dwm.1	TRUE	8	-	2.06021	1.4164	0.861751	0.058468	0.583943	1.23715	13.0702	0.687518	0.418311	0.0284267	0.283473	0.600515	6.34386	1.77792	2.14338	0.920993	0.176724	0.383799	1.31295	8.03867	1.20555	0.518045	0.0994501	0.215914	0.73849	4.5212
C6orf162	uc003plq.1	TRUE	1	-	16.7353	15.5732	21.9372	48.0416	46.3005	5.80635	11.4848	0.93056	1.31083	2.87067	2.76663	0.346957	0.686262	2.67232	2.60679	4.54223	11.3886	15.9281	3.78191	2.41722	0.97548	1.69971	4.26155	5.9602	1.4152	0.904544
C6orf168	uc003ppj.3	TRUE	1	-	0.524852	1.04971	0.479377	3.5763	3.17619	0.302564	0.648333	1.99982	0.913373	6.81281	6.05063	0.576556	1.23522	1.11655	1.71238	2.22716	8.17908	6.78193	1.27671	0.454854	1.53359	1.9946	7.32477	6.07357	1.14343	0.407429
C6orf174	uc003qbd.2	TRUE	3	-	0.810921	0.51754	1.36965	0.61395	0.226871	1.38413	4.09643	0.638257	1.68892	0.757132	0.279858	1.70678	5.05108	0.73933	1.34448	0.793196	0.16632	0.223792	2.8277	4.03012	1.8184	1.07285	0.225065	0.30279	3.8243	5.45044
C6orf186	uc010kdu.1	TRUE	8	-	5.75791	3.70153	4.47196	1.73483	1.18519	4.85475	7.19175	0.642866	0.776668	0.301308	0.20585	0.843147	1.24901	2.85218	3.01753	2.01604	1.1021	0.410743	2.13146	2.34139	1.05797	0.706851	0.386427	0.14404	0.747316	0.820917
C6orf192	uc003qdw.1	TRUE	10	2	2.06815	2.44419	9.01548	9.18809	16.4741	4.69669	29.4878	1.18181	4.35904	4.4425	7.9653	2.2709	14.2574	2.21631	4.09741	5.60944	5.66131	9.32412	8.1365	16.9486	1.84872	2.53091	2.55432	4.2069	3.67108	7.64691
C6orf203	uc003prq.2	TRUE	2	-	6.07039	10.9226	13.5355	11.2523	22.9308	3.95654	4.69362	1.7993	2.22974	1.85362	3.77744	0.651782	0.773202	3.75733	3.82104	5.82721	6.64334	8.90052	2.74991	2.08171	1.01696	1.55088	1.76808	2.36881	0.731886	0.554052
C6orf211	uc003qok.1	TRUE	2	-	23.2424	27.4728	45.2995	70.1297	69.8853	19.9952	26.6465	1.18201	1.949	3.01731	3.0068	0.860292	1.14646	9.38543	13.0087	21.1596	27.1712	33.4232	11.5604	12.06	1.38605	2.2545	2.89502	3.56116	1.23173	1.28497
C6orf225	uc003pvs.2	FALSE	-	-	89.1794	57.1665	56.5643	48.6908	80.721	51.0802	43.9743	0.641029	0.634276	0.545988	0.905153	0.572781	0.4931	24.6617	24.4439	13.3061	21.7076	65.5746	20.4077	20.9923	0.991169	0.539545	0.880213	2.65896	0.827504	0.851211
C6orf226	uc003osw.2	TRUE	4	-	21.8195	10.0192	14.9128	14.1596	19.0878	31.232	10.2511	0.459188	0.683466	0.648946	0.874806	1.43138	0.469817	5.94148	6.12909	4.1168	4.6909	12.1617	5.19069	5.78861	1.03157	0.692896	0.789519	2.0469	0.873638	0.974271
C6orf228	uc011dio.1	TRUE	5	-	16.3754	39.3949	63.3406	56.5317	62.785	65.5776	18.1693	2.40573	3.86802	3.45222	3.83409	4.00463	1.10955	5.74518	23.4097	32.1079	24.0121	33.5212	30.0562	8.12327	4.07461	5.58859	4.17946	5.83457	5.23147	1.41392
C6orf57	uc003pfq.1	FALSE	-	-	22.3957	20.7369	18.3088	23.5498	31.8955	18.3298	18.6295	0.92593	0.817512	1.05153	1.42418	0.818454	0.831831	4.41146	5.28561	4.76265	7.82418	17.5055	5.08626	4.90419	1.19815	1.07961	1.77359	3.96812	1.15296	1.11169
C6orf62	uc003nel.2	TRUE	10	4	1.897	4.45796	14.4386	18.5273	7.17491	6.37917	9.58623	2.34994	7.61096	9.76616	3.7821	3.36265	5.05316	51.7213	64.598	109.317	88.4855	53.9358	112.807	137.428	1.24896	2.11358	1.71081	1.04282	2.18105	2.65708
C6orf70	uc003qxg.1	FALSE	-	-	4.46952	3.02166	2.10821	5.36179	5.7143	2.17738	2.43888	0.676067	0.471698	1.19963	1.2785	0.487174	0.545679	6.93896	4.86665	4.11847	9.63661	8.47377	3.90791	5.46367	0.701356	0.593535	1.38876	1.22119	0.563191	0.787394
C6orf72	uc003qmq.1	FALSE	-	-	77.425	120.251	165.562	144.866	137.284	136.36	93.0308	1.55313	2.13835	1.87105	1.77313	1.76118	1.20156	38.2879	61.7735	68.315	66.0432	97.2438	70.355	43.2817	1.61339	1.78425	1.72491	2.5398	1.83753	1.13043
C6orf89	uc003omw.2	FALSE	-	-	72.45	67.0409	76.7944	89.7329	78.3144	58.2804	75.8307	0.92534	1.05996	1.23855	1.08094	0.804422	1.04666	40.7437	35.7318	44.8591	49.7453	40.1365	30.7751	36.9109	0.876988	1.10101	1.22093	0.985097	0.755335	0.905928
C7orf10	uc003thm.1	TRUE	6	-	7.70943	7.46237	1.05321	3.14291	5.85672	4.46329	5.93814	0.967953	0.136624	0.407678	0.759685	0.578944	0.770246	4.05938	4.48787	1.24169	1.11384	5.61709	4.0508	3.39466	1.10555	0.305898	0.274406	1.38372	0.997887	0.836256
C7orf11	uc003thl.3	TRUE	4	-	55.2629	44.2595	32.3843	83.5868	114.682	50.5119	38.3061	0.800889	0.586004	1.51253	2.07521	0.914028	0.693162	16.0487	18.4221	12.927	29.6996	83.0882	18.4379	14.5642	1.14788	0.805482	1.85058	5.17722	1.14887	0.907501
C7orf13	uc003wmm.2	TRUE	4	-	5.64041	2.01444	6.43963	10.2946	17.0159	3.48381	3.61944	0.357156	1.14169	1.82514	3.01676	0.617659	0.641704	2.35622	1.33712	3.26176	5.45453	7.60239	1.00446	1.18712	0.567503	1.3843	2.3149	3.22643	0.426326	0.503848
C7orf23	uc003uio.2	FALSE	-	-	29.8388	36.2599	47.1473	27.0234	23.3334	43.5476	33.0839	1.21519	1.58007	0.905648	0.781984	1.45943	1.10876	22.773	25.7424	30.1572	18.3163	22.9505	25.3892	19.7575	1.13039	1.32425	0.8043	1.00779	1.11488	0.867585
C7orf25	uc003thx.3	TRUE	4	-	12.521	3.62216	13.3422	28.2359	24.5808	3.09345	13.8598	0.289293	1.06558	2.25507	1.96316	0.247067	1.10693	7.27019	3.12309	7.69769	19.085	24.3587	4.10567	9.20685	0.429583	1.0588	2.62508	3.35046	0.564732	1.26638
C7orf26	uc003sqo.1	TRUE	2	-	12.7484	14.4587	45.9626	25.4722	32.6039	17.6555	9.71939	1.13415	3.60534	1.99806	2.55747	1.38491	0.762402	11.5948	18.9456	42.2824	25.6702	26.0309	14.0509	8.11904	1.63397	3.64664	2.21393	2.24504	1.21182	0.700233
C7orf30	uc003swd.1	FALSE	-	-	40.1257	42.6454	56.5362	113.026	92.5077	74.0566	39.7157	1.0628	1.40898	2.81681	2.30544	1.84561	0.989782	20.7988	24.6599	26.0756	59.0959	79.0113	35.1067	19.1404	1.18564	1.25371	2.8413	3.79882	1.68791	0.920266
C7orf41	uc003tar.1	TRUE	4	-	25.7202	24.5359	26.7889	35.3586	44.8001	21.1351	9.311	0.953952	1.04155	1.37474	1.74182	0.821731	0.362013	12.2857	16.9935	10.9526	16.2539	35.3854	10.2595	5.39653	1.38318	0.891493	1.32299	2.88019	0.835076	0.439256
C7orf42	uc003tvk.2	FALSE	-	-	104.868	103.964	192.539	181.282	154.502	123.972	112.52	0.991375	1.836	1.72866	1.47329	1.18217	1.07297	49.4273	54.544	100.031	89.9517	75.258	53.5851	52.024	1.10352	2.0238	1.81988	1.5226	1.08412	1.05254
C7orf43	uc003utr.2	TRUE	5	5	2.13726	2.39522	16.3795	17.7436	31.4054	5.31069	2.44146	1.12069	7.66349	8.30168	14.6936	2.48474	1.14233	5.80917	10.4251	23.4195	20.703	30.6484	8.91725	6.08529	1.79458	4.03141	3.5638	5.27579	1.53502	1.04753
C7orf44	uc003tin.1	TRUE	4	-	21.9124	15.8637	16.1761	51.5229	42.0242	18.3775	16.1563	0.723963	0.738219	2.35131	1.91783	0.838683	0.737314	16.8084	16.9553	13.0079	45.1812	66.0864	14.5517	14.7357	1.00874	0.773892	2.688	3.93172	0.865738	0.876683
C7orf46	uc003swo.3	TRUE	1	-	1.44873	0.507059	19.1866	8.06177	13.516	1.39193	0.650755	0.350046	13.2428	5.56439	9.32897	0.960795	0.449227	1.12998	0.517567	5.74969	5.38384	11.1763	0.545326	0.427365	0.458082	5.08797	4.76423	9.88993	0.482645	0.378262
C7orf49	uc003vsl.2	TRUE	6	-	27.1748	10.5058	22.6027	46.5536	20.1325	11.5742	8.33699	0.386602	0.831752	1.71311	0.740853	0.42592	0.306794	15.993	6.5841	15.6329	30.6093	14.8855	4.67069	7.16967	0.411689	0.977484	1.91391	0.930747	0.29205	0.448303
C7orf50	uc011jvu.1	FALSE	-	-	83.706	61.6547	40.0764	94.0389	81.7024	66.8039	50.2847	0.736563	0.478776	1.12344	0.976063	0.798078	0.60073	30.6585	31.7713	17.9052	34.3167	48.1916	23.0598	24.362	1.0363	0.584022	1.11932	1.57188	0.75215	0.794624
C7orf58	uc003vjq.3	TRUE	3	-	5.35184	7.49826	5.05069	2.40208	1.93465	7.1397	19.9559	1.40106	0.943731	0.448843	0.361504	1.33406	3.72874	7.22194	17.2052	8.11148	3.41938	2.80455	23.5647	26.2442	2.38234	1.12317	0.473478	0.388345	3.2629	3.63391
C7orf59	uc003utq.2	FALSE	-	-	282.02	234.26	242.352	294.965	367.026	276.207	229.097	0.830649	0.859341	1.0459	1.30142	0.979388	0.812343	79.9409	106.772	67.6613	113.813	185.863	78.607	75.3946	1.33563	0.846391	1.42371	2.325	0.983314	0.943129
C7orf60	uc003vgo.1	TRUE	2	-	9.43602	12.2987	31.1491	16.3751	12.9658	9.77911	10.5964	1.30337	3.30106	1.73537	1.37407	1.03636	1.12297	3.32371	5.75615	10.6437	5.60312	8.58164	5.02047	3.61085	1.73182	3.20227	1.68578	2.5819	1.51048	1.08639
C8orf33	uc003zfc.3	FALSE	-	-	47.8043	43.6311	84.3216	99.0993	50.7027	56.9509	34.7235	0.912703	1.76389	2.07302	1.06063	1.19133	0.726367	18.7661	30.4967	42.4515	56.5805	44.0003	23.3581	18.1755	1.6251	2.26214	3.01504	2.34467	1.2447	0.968533
C8orf38	uc003yhj.2	TRUE	2	-	5.04532	6.14497	7.68029	15.4262	12.5587	5.34468	3.70453	1.21795	1.52225	3.05749	2.48914	1.05933	0.734256	3.12257	4.13445	4.92176	9.83485	11.0527	2.73604	2.94639	1.32404	1.57617	3.14953	3.53953	0.876216	0.94358
C8orf4	uc003xnq.1	TRUE	8	-	98.5661	65.993	30.9102	25.462	7.46669	168.674	104.749	0.669531	0.3136	0.258325	0.0757541	1.71128	1.06273	23.2501	18.3918	7.32208	7.04725	1.2604	53.4935	25.5638	0.791043	0.31493	0.303109	0.0542144	2.30078	1.09951
C8orf40	uc011lcv.1	FALSE	-	-	25.9682	40.4184	32.5169	29.9665	30.0991	20.5234	39.7444	1.55646	1.25218	1.15397	1.15907	0.79033	1.5305	16.583	16.6053	9.15065	14.151	24.2063	14.5935	17.3928	1.00135	0.551813	0.853345	1.4597	0.880028	1.04883
C8orf42	uc003wpd.2	TRUE	5	-	6.85356	13.7072	48.9268	43.479	49.7581	11.1261	5.30783	1.99999	7.13879	6.34392	7.26008	1.6234	0.774466	4.27001	5.91437	11.9425	13.9152	28.2706	5.51177	1.72685	1.38509	2.79679	3.25876	6.62059	1.2908	0.404427
C8orf47	uc003yih.1	TRUE	4	-	2.41403	0.689727	2.62485	6.0052	10.5797	0.552234	1.41999	0.285745	1.08733	2.48756	4.38246	0.228792	0.58824	0.870027	0.263706	0.931508	2.30928	2.45458	0.363243	0.537964	0.303181	1.07066	2.65407	2.82105	0.417575	0.618374
C8orf48	uc003wwp.2	TRUE	4	-	2.0273	1.01366	5.55495	5.52555	1.53355	0.649272	1.06242	0.500027	2.73999	2.72548	0.756461	0.320298	0.524077	1.27172	0.620089	2.2285	3.08257	1.3437	0.508739	1.03073	0.487638	1.75229	2.42382	1.0566	0.400087	0.810515
C8orf55	uc003yww.1	TRUE	4	3	19.895	5.13084	7.65104	24.9721	41.1882	14.8895	10.3476	0.2579	0.384574	1.25519	2.07028	0.748408	0.520115	9.16729	6.72581	6.1207	16.1403	22.8878	4.50834	6.67563	0.733678	0.667671	1.76063	2.49666	0.491791	0.728203
C8orf58	uc003xce.2	TRUE	6	-	6.83448	0.765936	5.02255	7.36013	5.79389	0.566079	3.83746	0.112082	0.734889	1.07691	0.847747	0.0828404	0.561492	7.28609	1.5318	3.46055	6.60644	6.26102	1.21619	7.04551	0.210247	0.47496	0.90672	0.859313	0.166931	0.966981
C8orf59	uc003yde.2	TRUE	2	4	17.4824	70.5054	59.4427	83.5506	45.8538	41.0935	31.4017	4.03292	3.40014	4.77911	2.62285	2.35056	1.79619	19.7706	23.5647	15.309	31.0908	44.437	19.8281	15.0958	1.1919	0.774332	1.57257	2.24762	1.00291	0.763547
C8orf76	uc003yqc.1	TRUE	5	-	18.3238	37.6657	86.6079	54.7212	71.3015	39.449	20.5136	2.05556	4.72651	2.98634	3.89118	2.15288	1.1195	12.7131	27.1595	44.2709	37.4278	63.8153	26.8118	14.8025	2.13634	3.48229	2.94403	5.01963	2.10899	1.16435
C8orf82	uc003zdp.1	FALSE	-	-	29.0078	10.7773	15.0258	15.5563	13.2064	25.1608	19.002	0.371532	0.517993	0.536282	0.455272	0.867382	0.655068	17.8033	14.3769	10.1227	9.83636	7.51428	11.9581	12.5196	0.80754	0.568587	0.552504	0.422075	0.671678	0.703219
C8orf83	uc003yfr.3	FALSE	-	-	38.6015	55.2586	32.1981	48.0416	49.3335	67.0633	32.3629	1.43151	0.834116	1.24455	1.27802	1.73732	0.838383	7.57158	12.4519	7.52876	8.71584	17.6666	11.7193	7.547	1.64455	0.994344	1.15112	2.33326	1.54779	0.996753
C8orf84	uc003xzf.2	TRUE	8	-	22.4632	17.1344	13.4783	2.97932	2.68735	26.4661	24.6732	0.762778	0.600017	0.132635	0.119637	1.1782	1.09838	11.9866	13.8874	7.20521	1.93562	4.49557	12.6588	13.2266	1.15858	0.601109	0.161489	0.375056	1.05608	1.10345
C9orf102	uc004avt.3	TRUE	2	-	3.47532	3.95469	7.29703	4.96747	3.02173	2.47551	2.28778	1.13793	2.09964	1.42934	0.869485	0.71232	0.658303	5.92064	6.20958	8.60573	6.48402	4.19537	4.96621	3.81013	1.0488	1.45351	1.09515	0.708606	0.8388	0.64354
C9orf114	uc004bwd.2	TRUE	4	-	11.912	6.0079	25.9559	24.9747	17.3442	5.49249	5.65435	0.504359	2.17896	2.09658	1.45602	0.461092	0.474679	8.96619	7.80208	17.7307	17.6416	19.3863	4.77038	4.9036	0.870168	1.9775	1.96755	2.16214	0.532046	0.546904
C9orf116	uc004cft.1	TRUE	2	-	5.85734	6.02008	6.93499	25.1294	14.7693	5.94034	5.48136	1.02778	1.18398	4.29019	2.52147	1.01417	0.935811	3.52786	2.57125	4.1896	9.32724	8.91025	2.72636	2.31248	0.728849	1.18757	2.64384	2.52564	0.772816	0.6555
C9orf123	uc003zkj.2	FALSE	-	-	76.2458	67.4678	86.0951	138.652	126.528	76.371	49.4996	0.884873	1.12918	1.81848	1.65947	1.00164	0.649211	18.3748	27.3713	18.5387	39.4393	84.1165	20.4077	15.0735	1.48961	1.00892	2.14637	4.57781	1.11063	0.820335
C9orf125	uc004bbm.2	TRUE	6	-	19.9261	4.63524	9.40802	35.5774	29.6894	7.26891	12.3848	0.232625	0.472148	1.78546	1.48997	0.364796	0.62154	15.7503	4.15902	8.41002	34.0544	31.6424	2.70644	9.59925	0.264064	0.533961	2.16213	2.00899	0.171839	0.609465
C9orf142	uc004cki.2	FALSE	-	-	25.2109	18.1605	28.6206	47.3137	29.3604	32.0229	19.194	0.720343	1.13525	1.87671	1.16459	1.2702	0.761337	15.5405	14.6739	16.7855	39.6712	39.068	10.36	15.9672	0.944233	1.08011	2.55275	2.51394	0.666648	1.02745
C9orf150	uc003zkw.2	TRUE	6	-	21.4064	2.48094	1.45255	4.99227	3.13254	2.20361	6.96503	0.115902	0.0678603	0.233218	0.146341	0.102946	0.325375	11.782	2.2376	1.44719	3.43883	4.84767	2.18152	6.03832	0.189924	0.122838	0.291877	0.411452	0.185163	0.512507
C9orf156	uc004axv.1	TRUE	2	-	9.91933	9.04414	27.2389	16.3452	4.78162	9.71729	7.37148	0.91177	2.74602	1.6478	0.482056	0.979632	0.743145	6.53475	7.27395	21.9935	12.2928	6.71245	6.18056	5.63455	1.11311	3.36558	1.88113	1.02719	0.945798	0.862245
C9orf16	uc004btp.1	FALSE	-	-	94.8738	113.402	137.316	99.9909	138.462	128.476	73.2936	1.19529	1.44735	1.05394	1.45943	1.35418	0.772538	54.1573	51.2749	47.3031	34.8945	58.9439	43.5879	43.5179	0.946778	0.873438	0.644317	1.08838	0.804839	0.803545
C9orf167	uc004cmn.2	FALSE	-	-	32.057	16.0286	24.554	38.3642	18.4173	24.4646	25.6892	0.500004	0.765949	1.19675	0.57452	0.763162	0.801362	18.5874	21.2454	24.6156	25.1128	14.5198	14.8039	18.8088	1.143	1.32432	1.35106	0.781162	0.796447	1.01191
C9orf21	uc004awm.2	FALSE	-	-	32.9266	49.514	38.6378	43.8422	30.3357	67.4877	61.6779	1.50377	1.17345	1.33151	0.921312	2.04964	1.87319	12.2588	27.9558	15.1753	24.0352	20.823	31.3626	29.2308	2.28046	1.23791	1.96064	1.69861	2.55837	2.38448
C9orf23	uc003zuv.2	TRUE	4	-	19.4001	7.67925	11.4847	32.1297	48.2379	12.1674	7.26193	0.395838	0.591993	1.65616	2.48647	0.627186	0.374327	11.6846	4.80755	5.56641	12.1977	43.0904	3.54099	4.86736	0.411447	0.476392	1.04391	3.68777	0.303053	0.416566
C9orf25	uc003zuj.2	TRUE	1	-	18.8014	15.7984	51.676	96.9728	69.136	24.0856	14.2222	0.840282	2.74852	5.15774	3.67717	1.28105	0.756447	7.73954	8.78586	17.4951	40.2503	33.2096	5.83419	6.67676	1.13519	2.26047	5.20056	4.29086	0.753819	0.862684
C9orf3	uc004auy.2	FALSE	-	-	11.1386	12.2051	6.22317	13.0533	10.9057	11.4988	12.7745	1.09575	0.558706	1.1719	0.979092	1.03234	1.14686	8.29353	8.25712	4.28595	10.4364	12.3389	8.83135	8.64231	0.99561	0.516789	1.25837	1.48777	1.06485	1.04205
C9orf37	uc004cnz.2	TRUE	6	-	2.48841	0.373264	1.51521	3.67377	1.25491	0.95634	1.39721	0.150035	0.60892	1.47633	0.504319	0.384342	0.561503	6.80994	3.72258	4.45478	8.52391	9.02048	3.43455	2.98774	0.546646	0.654163	1.25168	1.3246	0.50435	0.438741
C9orf40	uc004ajo.3	TRUE	1	-	14.8511	6.5255	30.828	59.0298	99.0074	8.43156	8.33866	0.4394	2.0758	3.97477	6.66665	0.567744	0.561489	3.46437	4.72822	11.6627	25.7785	79.3121	3.06555	4.30541	1.3648	3.3664	7.44085	22.893	0.884882	1.24276
C9orf41	uc004ajq.2	FALSE	-	-	10.602	14.8009	20.2936	22.5493	7.94047	10.8923	8.01575	1.39604	1.91412	2.12688	0.748962	1.02738	0.756062	3.78848	6.99488	9.65187	8.23752	5.26468	5.00055	2.4096	1.84633	2.54765	2.17433	1.38964	1.31993	0.636043
C9orf46	uc003zjc.2	FALSE	-	-	15.0011	28.3522	21.0087	29.6427	37.0687	25.9433	27.2902	1.89	1.40048	1.97603	2.47106	1.72942	1.81921	7.56646	12.9084	5.87692	10.3145	23.4457	10.8127	11.2857	1.706	0.77671	1.36318	3.09861	1.42902	1.49154
TRNP1	uc001bnj.3	TRUE	3	1	102.982	45.1745	59.7341	29.5641	11.5837	103.726	40.8415	0.438664	0.580044	0.28708	0.112484	1.00722	0.396589	40.0726	72.8331	46.5691	17.6039	15.9459	44.0248	41.366	1.81753	1.16212	0.439303	0.397927	1.09863	1.03228
C9orf5	uc004bdt.3	FALSE	-	-	13.691	14.7124	21.9986	31.4274	20.7182	15.1311	18.0933	1.0746	1.60678	2.29546	1.51326	1.10518	1.32154	17.7057	14.4003	19.2475	23.8347	14.3852	12.5597	13.1559	0.813315	1.08708	1.34616	0.812463	0.70936	0.743033
C9orf64	uc004anb.2	TRUE	2	-	12.2611	7.32414	20.7606	30.2892	24.0638	6.91562	7.74385	0.597349	1.6932	2.47033	1.9626	0.564031	0.63158	3.89007	3.80185	9.87494	13.3202	9.66638	3.24499	3.72826	0.977323	2.53846	3.42409	2.48485	0.834178	0.958406
APOE	uc002pab.2	TRUE	4	1	20.2674	7.88935	16.3579	14.6751	108.21	14.5065	7.2556	0.389267	0.807106	0.724076	5.33912	0.715759	0.357997	5.77192	9.26706	10.0301	10.4529	79.5574	6.48837	5.40437	1.60553	1.73772	1.81098	13.7833	1.12412	0.936322
C9orf7	uc011mdg.1	TRUE	4	-	17.5838	7.77258	14.3534	15.3386	21.8475	12.9768	6.43895	0.442034	0.816286	0.872314	1.24248	0.738001	0.36619	8.72288	6.43062	8.76825	8.63286	11.5157	4.14643	4.77038	0.737215	1.0052	0.98968	1.32016	0.475357	0.546886
C9orf72	uc003zqq.2	TRUE	1	-	1.06871	2.31555	13.0148	14.7665	8.19652	1.36908	0.850091	2.16657	12.1771	13.8159	7.66893	1.28103	0.795457	0.893904	1.38569	5.68067	8.91752	8.33173	1.23365	0.664227	1.5501	6.3543	9.97492	9.31968	1.38003	0.743092
C9orf78	uc004byp.2	FALSE	-	-	36.0105	44.9194	61.6036	65.5113	36.3915	34.5529	28.2375	1.2474	1.71071	1.81923	1.01058	0.959524	0.784148	20.7459	28.0673	38.2082	34.3521	22.3724	24.7945	16.0532	1.3529	1.84172	1.65585	1.0784	1.19515	0.773805
C9orf82	uc003zqc.2	TRUE	2	-	14.8954	16.8021	32.833	28.2836	13.3709	17.1737	9.3003	1.128	2.20423	1.89881	0.897654	1.15295	0.624375	5.42661	11.1985	15.4983	12.9888	7.10749	8.29315	5.26099	2.06362	2.85595	2.39351	1.30974	1.52823	0.969481
C9orf85	uc004ain.2	FALSE	-	-	8.69241	5.01736	6.58598	7.54939	8.61829	7.38161	10.7559	0.577217	0.757674	0.868506	0.991474	0.849204	1.23738	4.09217	2.29962	1.92642	3.57278	3.55041	2.19043	3.87535	0.561966	0.470771	0.873081	0.867613	0.535285	0.947018
C9orf86	uc004cji.1	TRUE	4	-	10.2346	5.70044	10.8381	17.455	11.7092	5.42815	6.19195	0.556981	1.05896	1.70548	1.14408	0.530376	0.605005	32.5398	29.1881	25.5453	41.0085	30.6574	24.4318	27.5984	0.896999	0.785048	1.26026	0.942152	0.750829	0.848143
C9orf89	uc004atd.2	FALSE	-	-	54.9701	50.6683	74.9471	52.3843	62.3731	66.363	35.025	0.921743	1.36342	0.952961	1.13467	1.20726	0.637165	27.1889	41.7215	35.3616	41.1807	63.8584	29.9718	26.1965	1.53451	1.30059	1.51461	2.34869	1.10235	0.963501
C9orf91	uc004bjd.3	TRUE	6	-	8.81313	2.7069	6.8996	10.4376	6.98415	2.54028	16.0471	0.307152	0.78288	1.18432	0.792473	0.288246	1.82081	7.04473	3.37292	6.54407	9.30252	5.69494	2.49187	10.1338	0.478794	0.928931	1.32049	0.808399	0.353731	1.43849
C9orf95	uc004ajr.3	TRUE	4	-	12.2745	12.1649	10.6771	21.905	25.9759	8.21312	16.8606	0.991076	0.869865	1.78459	2.11625	0.669126	1.37363	8.87858	10.1297	7.30694	12.2316	33.0363	7.57117	13.3209	1.14091	0.822987	1.37764	3.72087	0.852747	1.50033
CA11	uc002pjz.1	TRUE	2	-	4.72953	3.61285	4.39975	5.9679	12.588	5.68012	12.0976	0.763897	0.930272	1.26183	2.66154	1.20099	2.55785	10.2062	9.72115	8.49865	16.2549	26.0951	9.33544	14.4361	0.95248	0.8327	1.59266	2.55679	0.914688	1.41444
CA12	uc002amc.2	TRUE	3	-	10.0895	6.44273	6.84673	8.69718	3.06514	8.1756	6.41592	0.638561	0.678602	0.862003	0.303802	0.810309	0.635903	4.17743	5.01951	3.70971	3.90873	1.08759	3.85616	4.16269	1.20158	0.88804	0.935681	0.260367	0.923097	0.996472
CA13	uc003ydg.2	TRUE	7	2	2.1482	5.78364	15.8475	20.6429	12.5	8.41467	12.8041	2.69224	7.37682	9.60898	5.81862	3.91694	5.96016	0.643909	1.38995	5.72784	2.9591	5.66193	3.47576	2.72095	2.15843	8.89419	4.59497	8.79185	5.39722	4.22517
CA8	uc003xtz.1	TRUE	2	-	0.297909	0.597222	6.12218	0.845803	15.0412	3.72097	0.669872	2.00438	20.544	2.83851	50.4725	12.4864	2.24816	0	0.607473	2.70613	0.584551	13.1816	1.98954	0.206542	6075.73	27062.3	5846.51	131817	19896.4	2066.42
CAB39	uc002vqx.2	TRUE	2	-	32.6192	75.0926	83.52	105.496	37.8358	52.6979	42.9429	2.30209	2.56045	3.23417	1.15992	1.61555	1.31649	18.6181	37.1266	39.8901	43.8009	20.6883	32.75	20.8475	1.99411	2.14254	2.35259	1.11119	1.75904	1.11974
CAB39L	uc001vcw.2	TRUE	10	-	6.14076	7.76343	9.77677	13.7401	8.40407	9.51253	34.5799	1.26424	1.5921	2.2375	1.36856	1.54907	5.63112	8.87331	13.13	11.0966	16.9499	9.18507	14.1007	43.5815	1.47972	1.25056	1.9102	1.03513	1.58911	4.91148
CABIN1	uc002zzi.1	TRUE	6	-	5.75123	2.56036	3.25763	8.48431	5.17918	2.47832	6.69449	0.445194	0.56643	1.47521	0.900536	0.43093	1.16401	10.4913	4.68175	8.34294	12.0326	6.35518	3.50055	9.69984	0.446257	0.795229	1.14691	0.605762	0.33367	0.924564
CABLES1	uc002kuc.2	TRUE	6	-	4.65784	1.31635	1.13217	9.13251	5.27942	1.16745	1.17437	0.282625	0.243083	1.96066	1.13345	0.250658	0.252144	9.7453	3.05528	3.9345	15.0693	10.9131	3.31448	2.67195	0.31352	0.403739	1.54631	1.11983	0.340117	0.274186
CABLES2	uc002ycv.2	TRUE	1	-	2.868	2.87004	16.4183	14.9939	13.3522	4.99444	1.25808	1.00071	5.72449	5.22784	4.65546	1.74141	0.43868	2.46884	3.05126	13.617	9.21455	11.7631	2.1436	1.22982	1.2359	5.51536	3.73222	4.76446	0.868266	0.498158
CACHD1	uc001dbo.1	TRUE	6	-	6.3611	3.26746	2.53987	3.86859	8.10739	4.8426	5.6405	0.513671	0.399291	0.60817	1.27452	0.761287	0.88672	7.57069	4.0701	4.26474	4.58521	4.94341	4.33813	5.22581	0.537618	0.563329	0.605658	0.652971	0.573021	0.690272
CACNA1C	uc001qkl.2	TRUE	3	-	2.8029	3.37764	1.09347	1.03639	1.83852	3.13559	2.87259	1.20504	0.390141	0.36978	0.655948	1.11869	1.02486	9.85317	11.2058	3.3104	3.24736	2.40334	11.4344	7.15728	1.13728	0.335979	0.329582	0.243923	1.16048	0.726396
CACNA2D1	uc003uhr.1	FALSE	-	-	7.44689	10.4686	9.49623	10.4053	6.73428	9.96444	11.7559	1.40576	1.27519	1.39726	0.904308	1.33806	1.57862	6.02208	7.77107	7.42611	6.93991	3.19652	7.27266	6.78594	1.29043	1.23314	1.15241	0.530807	1.20766	1.12684
CACNB1	uc002hrm.1	TRUE	4	-	1.57384	0.536238	3.26516	2.9297	1.26411	0.412401	0.602177	0.34076	2.07457	1.86143	0.803212	0.262081	0.382654	3.84971	1.55607	7.01771	6.32744	3.74693	0.86386	1.95333	0.40422	1.8229	1.6436	0.973303	0.224416	0.50741
CACNB3	uc001rsl.1	FALSE	-	-	12.682	7.9706	12.6725	15.5429	10.6294	11.0771	13.8335	0.628498	0.999251	1.22558	0.838147	0.873449	1.0908	18.713	11.9225	16.7403	21.0139	21.3461	8.96831	18.9675	0.637124	0.894581	1.12295	1.14071	0.479258	1.0136
CAD	uc002rji.2	TRUE	4	3	5.39511	3.23136	2.49576	9.15937	10.3591	3.11382	2.16224	0.59895	0.462605	1.6977	1.92006	0.577162	0.400789	13.0385	8.66211	8.65472	18.4569	13.103	5.13817	5.43795	0.66435	0.663784	1.41557	1.00495	0.394081	0.417073
CADM1	uc001ppi.3	FALSE	-	-	124.859	114.589	80.2613	56.7229	96.6157	141.443	116.554	0.917746	0.642816	0.454296	0.773798	1.13282	0.933482	42.7073	55.0368	43.3819	32.493	48.6	44.2478	33.9515	1.2887	1.0158	0.760832	1.13798	1.03607	0.794982
CADM4	uc002oxc.1	TRUE	7	-	1.77185	2.04872	30.681	82.5007	141.013	1.80878	1.92756	1.15625	17.3148	46.5592	79.5803	1.02084	1.08787	1.08732	1.58208	26.5876	65.0431	96.5715	1.65538	1.07488	1.45499	24.4503	59.8143	88.8081	1.5224	0.988566
CALB2	uc002faa.3	TRUE	3	-	2.71378	6.30558	6.07512	1.26902	0.603775	9.04914	3.13713	2.32349	2.23857	0.467642	0.222514	3.33443	1.15599	1.47312	3.13702	2.45109	0.351971	0.634161	4.27512	0.886518	2.12942	1.66383	0.23898	0.430526	2.90195	0.601822
CALCOCO1	uc001sef.2	FALSE	-	-	41.9529	29.9519	20.682	31.7004	40.331	34.9483	32.6294	0.713942	0.492983	0.75562	0.96134	0.833036	0.777763	46.5361	29.5351	24.0761	27.3721	34.7271	28.506	31.6904	0.634671	0.517364	0.588191	0.746239	0.612557	0.680985
CALCOCO2	uc002iof.2	FALSE	-	-	61.3394	82.7317	103.473	103.477	103.637	91.4269	142.515	1.34875	1.68689	1.68696	1.68956	1.49051	2.32339	38.8205	48.917	49.7589	45.5472	57.6318	55.7035	68.9835	1.26008	1.28177	1.17328	1.48457	1.4349	1.77699
CALCRL	uc002upv.3	TRUE	2	-	0.929737	1.67353	1.13224	0.52793	6.56412	1.07194	0.522034	1.79992	1.21779	0.567874	7.05954	1.15293	0.561533	0.533288	1.66009	0.467544	0.455877	3.74238	0.689657	0.258026	3.11253	0.876743	0.854869	7.01643	1.29316	0.483937
CALD1	uc003vrz.2	TRUE	8	-	321.907	479.247	262.566	96.2263	71.3754	429.207	468.628	1.48878	0.81566	0.298926	0.221727	1.33333	1.45579	251.826	389.179	144.124	47.0948	34.9211	341.797	369.671	1.54542	0.572314	0.187013	0.138672	1.35727	1.46796
CALHM2	uc001kxa.2	TRUE	8	-	19.2165	4.13691	10.1571	13.0334	2.18718	7.82117	29.8967	0.215283	0.528566	0.678239	0.113822	0.407005	1.55578	33.6953	13.7368	19.983	27.0398	8.43363	13.0229	61.7846	0.407679	0.593049	0.802479	0.250293	0.386491	1.83362
CALM1	uc001xyl.1	TRUE	2	-	138.508	294.902	331.335	512.334	192.001	194.296	224.83	2.12913	2.39217	3.69894	1.3862	1.40277	1.62322	77.3924	117.986	145.06	194.14	142.537	111.849	108.739	1.52451	1.87435	2.50851	1.84174	1.44522	1.40503
CALM2	uc002rvt.2	TRUE	4	-	483.417	862.986	172.114	523.989	684.14	400.259	542.746	1.78518	0.356036	1.08393	1.41522	0.827979	1.12273	117.318	147.293	77.5019	175.534	265.753	152.988	144.244	1.2555	0.660614	1.49622	2.26524	1.30405	1.22951
CALM3	uc002pew.2	FALSE	-	-	434.369	374.334	403.496	606.383	545.002	309.979	347.106	0.861788	0.928923	1.39601	1.2547	0.71363	0.799102	124.944	101.202	122.335	174.026	205.428	82.1462	122.512	0.809975	0.979118	1.39283	1.64416	0.657462	0.980533
CALR	uc002mvu.2	FALSE	-	-	1136.95	1201.32	1608.34	1711.15	3219.26	1370.33	1204.85	1.05661	1.41461	1.50503	2.83149	1.20526	1.05972	519.244	688.426	969.195	897.183	1593.92	626.595	661.019	1.32582	1.86655	1.72786	3.0697	1.20675	1.27304
CALU	uc003vnq.2	FALSE	-	-	824.635	1103.7	912.745	631.872	822.119	985.221	760.262	1.33841	1.10685	0.766245	0.99695	1.19474	0.921938	297.03	480.827	339.082	184.257	293.552	417.953	263.137	1.61878	1.14157	0.62033	0.988291	1.4071	0.885892
CAMK1	uc003bst.2	TRUE	2	-	16.8432	13.2392	14.9153	29.2235	36.4577	14.3056	10.7509	0.786026	0.885538	1.73502	2.16452	0.849342	0.638295	10.4516	15.4944	10.7342	26.7246	49.3971	10.9763	9.60044	1.48248	1.02704	2.55697	4.72622	1.0502	0.91856
CAMK1D	uc001ilo.2	TRUE	2	-	8.27425	8.3861	10.3737	18.1905	30.4157	9.22275	14.5783	1.01352	1.25373	2.19843	3.67591	1.11463	1.76188	5.146	4.21435	6.42746	10.9587	15.2117	3.45464	5.63521	0.81896	1.24902	2.12953	2.95598	0.671332	1.09506
CAMK2D	uc003ibi.2	TRUE	3	-	47.58	51.3264	31.9124	44.6598	62.9005	48.4542	238.763	1.07874	0.670712	0.938625	1.32199	1.01837	5.01814	24.3259	24.2498	13.1337	15.9673	23.1607	26.2376	86.6221	0.996873	0.53991	0.656393	0.952103	1.07859	3.56089
CAMK2G	uc001jvm.1	TRUE	6	-	14.014	6.23953	9.10376	30.9859	10.9225	5.30795	6.87302	0.445239	0.64962	2.21106	0.779402	0.378764	0.490442	14.2729	5.07811	7.28211	21.9071	9.82984	4.01579	6.79823	0.35579	0.510208	1.53487	0.688707	0.281362	0.476306
RAD9A	uc001okr.2	TRUE	5	1	2.19756	0.71421	8.36316	4.11785	12.6061	2.53368	10.3031	0.325032	3.80553	1.87379	5.73619	1.15294	4.68824	2.97455	3.98042	8.85736	12.1824	28.8294	9.27533	12.2884	1.33815	2.97765	4.09544	9.69171	3.11816	4.13106
CAMK4	uc003kpf.2	FALSE	-	-	1.90228	2.30992	4.96771	4.21778	3.88295	2.17583	1.98362	1.21428	2.61137	2.21716	2.04116	1.14379	1.04276	1.07701	0.970439	2.32822	1.37688	1.80185	1.01265	1.02201	0.901057	2.16163	1.2784	1.67295	0.940245	0.948933
CAMKK1	uc002fwt.2	TRUE	4	-	3.81745	2.80135	7.87209	8.58575	5.56151	1.79554	0.571204	0.733834	2.0621	2.24904	1.45685	0.470363	0.149652	3.68112	2.36639	5.54403	11.9209	7.22762	1.21166	1.25653	0.642857	1.50606	3.23834	1.96341	0.329175	0.341364
CAMKK2	uc001tzv.2	FALSE	-	-	12.6618	13.5715	13.5066	16.5376	7.70203	17.919	22.4315	1.07184	1.06672	1.3061	0.608291	1.4152	1.77158	13.37	24.7126	16.4764	18.4416	10.0933	22.227	24.8194	1.84835	1.23234	1.37932	0.754923	1.66245	1.85635
CAMKMT	uc002rum.2	TRUE	2	-	5.73827	5.4714	6.50057	11.0632	19.1799	5.76971	5.09518	0.953493	1.13284	1.92795	3.34241	1.00548	0.887933	2.65342	2.28138	3.58779	5.8971	11.9406	1.76622	2.43892	0.859796	1.35213	2.22241	4.49995	0.665653	0.919165
CAMLG	uc003kzt.2	TRUE	2	-	31.9461	36.6142	78.1638	74.713	42.8507	43.7278	23.0154	1.14612	2.44674	2.33872	1.34134	1.3688	0.720446	29.423	29.571	31.5882	43.9422	32.8925	27.7342	22.8143	1.00503	1.07359	1.49346	1.11792	0.942602	0.775389
CAMSAP1	uc004cgr.3	TRUE	2	-	1.98917	2.73638	4.52187	6.72381	5.18722	2.39485	1.08688	1.37562	2.27318	3.38009	2.60765	1.20393	0.546421	6.35447	7.57761	11.9843	13.573	9.5034	5.54352	3.3635	1.19248	1.88594	2.13596	1.49554	0.872383	0.52932
CAMSAP2	uc001gvk.2	FALSE	-	-	7.01219	15.6769	16.0116	19.0643	10.7609	14.4961	11.5374	2.23565	2.28337	2.71871	1.53459	2.06726	1.64533	13.7528	26.427	23.9403	21.5217	15.4828	28.7045	15.9378	1.92156	1.74076	1.56489	1.12579	2.08717	1.15888
CAMTA1	uc001aoi.2	FALSE	-	-	6.36956	9.0287	13.5259	14.2684	14.7609	9.75466	8.02361	1.41747	2.12351	2.24006	2.31739	1.53144	1.25968	1.6723	2.54713	3.25698	3.84892	5.57876	2.13306	1.67203	1.5231	1.94755	2.3015	3.33584	1.27551	0.999842
CAMTA2	uc002gah.1	TRUE	4	5	4.27982	1.84081	3.34013	5.90642	8.08038	2.9574	2.38386	0.430127	0.780442	1.38005	1.888	0.691017	0.557011	12.5134	8.10735	10.6764	14.0275	7.34467	6.87517	7.86038	0.647895	0.853198	1.121	0.586947	0.549427	0.628159
CAND1	uc001stn.2	TRUE	2	-	27.7679	34.6165	56.5662	90.869	65.1515	26.8785	46.3583	1.24664	2.03711	3.27244	2.34629	0.967971	1.66949	45.7834	38.9775	65.7037	85.5613	62.4838	33.6022	51.4578	0.851347	1.4351	1.86883	1.36477	0.73394	1.12394
CAND2	uc003bxk.2	TRUE	6	-	2.16733	0.56779	1.30958	6.91518	2.95012	0.892437	1.00526	0.262011	0.604254	3.19054	1.36116	0.411795	0.46385	3.18234	0.596599	2.71276	6.59271	2.00144	0.305851	1.02158	0.187497	0.852447	2.07162	0.628933	0.0961372	0.321035
CANT1	uc002jwk.2	FALSE	-	-	23.8363	18.6535	40.8637	43.0519	35.8149	28.3542	21.2619	0.78257	1.71435	1.80615	1.50253	1.18954	0.891997	20.1008	25.3682	62.6637	53.9308	42.3039	21.0013	18.7153	1.26205	3.11747	2.68302	2.10459	1.0448	0.931077
CANX	uc003mkl.2	FALSE	-	-	347.446	497.37	647.01	743.504	954.704	509.11	409.927	1.4315	1.86219	2.13991	2.74778	1.46529	1.17983	216.743	246.056	334.215	320.779	309.193	246.443	186.077	1.13524	1.54199	1.48	1.42654	1.13703	0.858515
CAP1	uc001cey.3	FALSE	-	-	41.3871	78.2234	52.8228	94.4563	74.3053	58.6515	45.9652	1.89004	1.27631	2.28226	1.79537	1.41714	1.11062	34.9387	64.4615	43.623	66.2134	59.1786	43.7186	38.9389	1.84499	1.24856	1.89513	1.69378	1.25129	1.11449
CAP2	uc003ncb.2	TRUE	3	-	34.858	41.7303	9.10098	24.7945	23.7383	40.3475	40.9229	1.19715	0.26109	0.711303	0.681001	1.15748	1.17399	18.3981	27.0997	5.79847	12.1975	15.5226	24.8378	21.2202	1.47296	0.315171	0.662981	0.843708	1.35002	1.15339
CAPG	uc002spl.1	TRUE	2	-	56.0966	47.5597	59.8828	84.418	167.945	71.4284	51.4639	0.847819	1.06749	1.50487	2.99385	1.27331	0.917415	34.077	35.4608	28.4419	47.6331	119.009	31.2333	37.6899	1.04061	0.834636	1.39781	3.49236	0.916552	1.10602
CAPN1	uc001odg.1	TRUE	2	-	77.4617	63.3342	99.6216	201.267	191.435	78.4478	88.2076	0.81762	1.28608	2.59828	2.47134	1.01273	1.13873	76.4313	58.5256	85.5504	166.11	162.959	48.0312	85.7671	0.765728	1.11931	2.17332	2.1321	0.628424	1.12215
CAPN10	uc002vzk.1	TRUE	2	-	1.96906	1.11157	2.80404	3.751	2.08209	2.50213	0.927277	0.56454	1.42403	1.90492	1.0574	1.27071	0.47095	7.51945	7.40261	13.3105	17.2222	16.4578	6.17323	5.37232	0.984461	1.77013	2.29033	2.18868	0.82097	0.71446
CAPN2	uc001hob.3	FALSE	-	-	127.465	151.299	106.817	181.069	143.4	191.051	137.069	1.18698	0.838004	1.42053	1.12501	1.49884	1.07534	130.871	169.436	70.4726	146.872	111.432	159.824	140.556	1.29467	0.538488	1.12226	0.851462	1.22123	1.074
CAPN5	uc001oxx.2	TRUE	4	-	11.4765	9.14123	17.6734	27.7338	15.3944	9.68539	7.08081	0.796517	1.53996	2.41655	1.34137	0.843931	0.616985	9.94027	6.56829	14.7094	13.9679	7.26386	4.61971	5.48466	0.660779	1.47977	1.40518	0.730753	0.464753	0.551766
CAPN7	uc003bzn.2	TRUE	2	-	8.28238	7.39127	13.4857	24.7649	23.9902	6.09415	6.29869	0.89241	1.62823	2.99005	2.89651	0.7358	0.760496	12.6192	12.7488	16.1003	18.8232	16.9357	10.9175	7.18335	1.01028	1.27586	1.49164	1.34206	0.865151	0.569245
CAPNS1	uc002odk.2	FALSE	-	-	616.727	527.716	637.954	499.85	323.112	754.441	603.492	0.855671	1.03442	0.810488	0.523914	1.2233	0.978539	354.865	333.451	302.124	229.018	190.897	275.389	356.096	0.939656	0.851378	0.645368	0.537944	0.776038	1.00347
CAPRIN1	uc001mvh.1	FALSE	-	-	97.301	93.8318	129.866	228.835	167.398	88.5731	86.6023	0.964346	1.33469	2.35183	1.72041	0.9103	0.890045	75.6356	78.5033	101.031	131.322	78.3415	63.9814	67.5792	1.03792	1.33575	1.73625	1.03578	0.845917	0.893484
CAPRIN2	uc001rji.1	TRUE	1	2	1.92458	1.03777	6.95089	8.61406	8.18319	0.39883	0.911115	0.539242	3.6115	4.47563	4.25177	0.207271	0.473437	7.05739	7.57162	14.568	17.6928	15.769	3.56778	3.82666	1.07286	2.06421	2.50697	2.23438	0.505545	0.542227
CAPZA1	uc001ecj.1	TRUE	2	-	49.4251	93.1609	59.6101	128.881	36.9479	53.1169	67.6588	1.88489	1.20607	2.6076	0.747555	1.0747	1.36892	13.6361	20.5681	21.1315	32.2824	12.1192	19.0721	18.5337	1.50835	1.54966	2.36741	0.888756	1.39864	1.35916
CAPZA2	uc003vil.2	FALSE	-	-	94.0878	213.515	151.639	205.304	196.191	147.29	130.104	2.26932	1.61168	2.18205	2.08519	1.56545	1.3828	21.8525	76.4788	55.9785	67.4969	96.5669	78.8691	42.1204	3.49976	2.56165	3.08874	4.41902	3.60915	1.92748
CAPZB	uc001bce.2	FALSE	-	-	414.448	519.062	455.825	538.86	857.552	550.677	444.775	1.25242	1.09984	1.30019	2.06914	1.3287	1.07317	217.137	254.257	186.526	221.062	445.179	213.75	224.22	1.17095	0.859021	1.01807	2.05022	0.984402	1.03262
CARD10	uc003asx.1	TRUE	4	-	1.52555	1.23734	0.628052	1.63938	4.73497	0.396145	0.046301	0.811091	0.411728	1.07461	3.10365	0.259722	0.030414	1.23336	1.50333	1.07118	1.75202	7.17115	0.721164	0.264848	1.21887	0.868512	1.42049	5.81392	0.584748	0.2148
CARD8	uc002pie.3	TRUE	2	2	1.89119	0.796296	4.09106	5.1998	3.38825	1.05197	2.79442	0.421085	2.16315	2.74938	1.79155	0.556272	1.47757	3.58627	2.87368	7.84847	6.02308	5.24752	3.63155	4.4546	0.801305	2.18844	1.67946	1.46321	1.01262	1.24212
CARHSP1	uc002czi.1	FALSE	-	-	153.611	109.958	113.721	268.828	274.989	145.571	155.823	0.715824	0.740319	1.75006	1.79016	0.947657	1.0144	56.4933	61.7692	34.7562	90.4048	148.343	43.0299	70.0617	1.09339	0.615228	1.60027	2.62586	0.761683	1.24018
CARKD	uc001vrc.2	TRUE	4	-	15.2027	6.94037	28.1734	21.0182	17.6389	10.5845	12.8041	0.456527	1.85318	1.38253	1.16025	0.696228	0.84223	11.2741	10.9792	23.928	26.8277	24.5596	8.3141	11.0175	0.973847	2.12238	2.37958	2.1784	0.737456	0.977243
CARM1	uc002mpz.2	FALSE	-	-	52.02	35.7968	32.448	63.6738	26.7111	52.596	43.6804	0.688136	0.623761	1.22402	0.513478	1.01107	0.839685	44.2212	25.1495	18.788	39.2818	21.859	18.8648	30.0201	0.568722	0.424866	0.888302	0.494311	0.426603	0.678862
CARS	uc001lxf.2	TRUE	4	-	30.5923	17.3927	66.3817	35.5907	50.4236	17.419	29.2139	0.568532	2.16988	1.16339	1.64824	0.569394	0.954943	50.4178	25.7854	67.0565	47.3419	60.3918	20.4219	38.8445	0.511435	1.33002	0.938993	1.19783	0.405054	0.770453
CARS2	uc001vrd.2	TRUE	6	-	29.036	17.3989	9.23796	25.5705	19.4983	23.3815	22.6884	0.599221	0.318158	0.880651	0.671523	0.80526	0.781389	34.8687	29.0317	11.1392	23.7842	29.4117	23.7388	31.829	0.832602	0.319463	0.682108	0.843501	0.680806	0.912825
CASC3	uc002hue.2	TRUE	4	-	23.8524	11.289	26.3313	39.3569	33.2856	12.7706	21.7079	0.473287	1.10393	1.65002	1.39548	0.535405	0.910093	21.4667	14.5356	24.4376	30.5496	23.7194	14.1356	18.3781	0.677126	1.1384	1.42311	1.10494	0.658491	0.856122
CASC4	uc001ztp.2	FALSE	-	-	16.3383	14.108	19.6891	19.8608	12.3624	19.3322	16.0313	0.863495	1.20509	1.2156	0.756654	1.18325	0.981215	18.9389	25.4252	23.8754	20.0066	10.423	26.9901	18.5687	1.34248	1.26065	1.05637	0.550348	1.42511	0.980449
CASD1	uc003uni.3	TRUE	2	-	1.9253	1.57768	3.90774	4.06926	3.03542	1.59289	0.870827	0.819458	2.02963	2.11352	1.57657	0.827358	0.452337	4.33028	4.19376	8.29677	8.56771	6.99629	2.67374	2.59987	0.968473	1.91597	1.97854	1.61565	0.617461	0.600401
CASK	uc004dfl.3	FALSE	-	-	9.38527	15.1182	14.4276	17.0114	16.0933	16.8797	17.6781	1.61084	1.53725	1.81256	1.71474	1.79852	1.8836	11.3562	15.5767	12.4405	15.4941	10.0813	13.0517	14.6807	1.37164	1.09548	1.36437	0.887739	1.1493	1.29274
CASKIN2	uc002joc.2	TRUE	4	-	3.89183	1.09649	4.30745	7.75253	7.49375	1.66566	2.6811	0.281759	1.10679	1.99197	1.92548	0.428004	0.688912	6.00241	2.48067	9.12741	8.35185	6.57628	2.16641	3.3293	0.413289	1.52062	1.39141	1.0956	0.360933	0.554668
CASP1	uc010rve.1	TRUE	8	-	14.8206	13.5516	9.50666	6.71231	0.945949	16.2277	99.5317	0.914376	0.641452	0.452908	0.063833	1.09494	6.71573	18.5514	14.303	7.5071	3.02351	0.852338	25.5226	81.9848	0.770997	0.404668	0.162985	0.0459498	1.37578	4.41932
CASP10	uc002uxj.1	TRUE	10	-	0.164071	0.450907	0.749278	0.558623	0.413438	0.551378	3.68257	2.74718	4.56462	3.4033	2.51895	3.35917	22.4319	0.403258	0.376139	0.389586	0.281729	0.122131	0.418097	1.37122	0.932767	0.966105	0.698707	0.303034	1.03679	3.39977
CASP12	uc001pht.1	TRUE	3	-	6.35181	5.79758	4.81048	4.31942	1.75125	8.03154	9.56766	0.912747	0.757344	0.680036	0.27572	1.26444	1.50628	1.71677	2.74683	1.44826	1.37211	1.44512	6.16704	6.16174	1.59996	0.843604	0.79925	0.841773	3.59207	3.58898
CASP2	uc003wco.2	TRUE	4	-	15.6502	7.1612	41.2945	57.6284	34.4396	8.20179	13.9533	0.457581	2.63858	3.68225	2.20057	0.524072	0.891572	6.69865	2.29847	12.2088	12.7253	7.58877	1.92623	3.88856	0.343134	1.82256	1.89967	1.13288	0.287566	0.580505
CASP3	uc003iwi.2	TRUE	10	-	21.8177	65.6397	88.2067	74.5909	25.1188	54.6832	38.8863	3.00854	4.04288	3.41881	1.1513	2.50636	1.78232	9.77608	28.9223	29.5334	23.3762	12.0837	30.0578	11.9304	2.95845	3.02096	2.39115	1.23604	3.07461	1.22037
CASP4	uc001pid.1	TRUE	3	-	28.8879	59.4671	40.7716	37.5019	6.02389	55.6598	59.9617	2.05854	1.41137	1.29819	0.208529	1.92675	2.07566	35.4338	68.1789	35.4294	28.8168	6.14533	79.7047	65.5538	1.92412	0.999877	0.813257	0.173434	2.24939	1.85003
CASP6	uc003hzn.1	TRUE	4	-	16.2137	8.25429	20.4183	39.3372	30.2905	10.1965	15.973	0.509096	1.25932	2.42616	1.86819	0.628885	0.985152	7.56402	5.34117	8.723	15.4181	20.8354	3.95538	6.95711	0.706133	1.15322	2.03834	2.75452	0.522927	0.919764
CASP7	uc001lao.2	TRUE	10	-	26.4608	60.186	46.4904	48.4783	12.4445	103.668	85.1193	2.27453	1.75695	1.83208	0.470301	3.91778	3.2168	11.6661	39.3572	22.3689	25.1265	9.94043	70.4565	38.1548	3.37362	1.91742	2.15379	0.852079	6.03937	3.27055
CASP8	uc002uxt.1	TRUE	6	-	7.87712	2.38552	2.42243	16.0841	6.42008	2.06278	7.46083	0.302851	0.307536	2.04187	0.815032	0.26188	0.947153	4.34022	1.23636	2.35308	7.90013	2.17719	1.34293	3.94281	0.284877	0.542169	1.8202	0.501643	0.309431	0.908439
CASP8AP2	uc011dzz.1	TRUE	2	2	1.29499	1.295	3.61408	6.2258	4.4369	0.891689	1.36941	1	2.79067	4.80731	3.42601	0.688592	1.05746	3.02289	3.65663	9.13684	9.94885	6.10353	3.97395	3.20559	1.20964	3.02249	3.2911	2.01907	1.31461	1.06044
CASP9	uc001awn.2	TRUE	4	3	5.98433	3.35331	3.76954	5.74156	12.748	5.25404	0.984862	0.560355	0.629907	0.959432	2.13021	0.877967	0.164587	3.84119	3.13214	3.66114	4.12688	9.42735	3.33254	2.20146	0.815414	0.953126	1.07437	2.45424	0.867583	0.573131
cast	uc003klu.2	FALSE	-	-	93.8869	122.456	134.699	223.2	117.452	141.668	146.999	1.3043	1.43469	2.37733	1.25099	1.50893	1.56571	104.056	107.524	88.7113	134.796	84.8167	119.268	119.647	1.03333	0.852535	1.29542	0.815108	1.14619	1.14983
CAT	uc001mvm.2	FALSE	-	-	39.9484	40.5575	26.3271	35.3166	51.4909	37.2119	44.2682	1.01525	0.659029	0.884056	1.28894	0.9315	1.10814	24.575	32.7635	11.0462	21.1225	36.1615	25.5774	24.0802	1.3332	0.449491	0.859512	1.47148	1.04079	0.979866
CAV1	uc003vif.1	TRUE	8	-	1650.81	2124.31	816.355	366.889	227.238	2029.2	1709.77	1.28683	0.494518	0.222248	0.137653	1.22922	1.03571	349.529	718.343	183.324	89.5592	75.2291	472.616	454.139	2.05517	0.52449	0.256228	0.21523	1.35215	1.29929
CAV2	uc003vid.2	TRUE	3	-	231.853	411.507	181.218	179.848	117.265	312.389	358.268	1.77486	0.781606	0.775698	0.505774	1.34736	1.54523	62.7967	200.458	68.0458	84.787	73.8386	134.015	136.928	3.19217	1.08359	1.35018	1.17584	2.13411	2.1805
CBFA2T2	uc002wze.1	FALSE	-	-	7.97222	5.35075	12.1358	9.78776	9.59822	7.24561	5.89106	0.671178	1.52226	1.22773	1.20396	0.908859	0.738952	5.39231	5.69984	8.35051	7.67107	5.21297	4.65798	3.92132	1.05703	1.54858	1.42259	0.966741	0.863822	0.72721
CBFB	uc002erb.2	TRUE	5	-	53.989	135.09	166.861	187.123	74.2544	112.951	57.8722	2.50217	3.09065	3.46595	1.37536	2.09211	1.07193	12.5488	42.6296	55.8822	49.5021	22.3993	28.3038	15.194	3.39708	4.45316	3.94475	1.78497	2.25549	1.2108
CBL	uc001pwe.2	TRUE	2	-	8.75235	12.2345	30.3941	28.3656	16.6543	15.1795	10.4589	1.39785	3.47265	3.24088	1.90283	1.73433	1.19498	4.49414	5.51726	11.0117	6.72359	4.98263	5.46913	3.70557	1.22765	2.4502	1.49607	1.10869	1.21694	0.824538
CBLB	uc003dwc.2	TRUE	4	-	6.67943	3.66628	6.20846	5.17194	15.2381	4.37261	7.77135	0.548898	0.929491	0.774312	2.28134	0.654643	1.16347	8.71855	4.18751	5.99388	4.38967	10.5213	3.81553	6.03197	0.480305	0.68749	0.503492	1.20677	0.43764	0.691859
CBLL1	uc003veq.2	FALSE	-	-	14.2565	13.5569	37.3054	31.0331	34.8165	15.7875	14.5955	0.950925	2.61672	2.17676	2.44214	1.10739	1.02378	9.10299	9.97041	30.4033	19.9406	22.0069	10.1592	8.68252	1.09529	3.3399	2.19054	2.41753	1.11603	0.95381
CBR1	uc002yvb.1	TRUE	2	-	128.081	98.2766	128.459	414.685	272.634	98.1612	324.64	0.7673	1.00295	3.23768	2.1286	0.766399	2.53465	47.2748	57.1825	65.0845	201.928	144.554	47.6424	120.401	1.20958	1.37673	4.27136	3.05774	1.00778	2.54684
CBR3	uc002yve.2	TRUE	10	-	20.5392	27.7358	29.4146	36.6317	13.0435	61.1279	98.6492	1.35038	1.43211	1.7835	0.635055	2.97614	4.80294	10.1332	19.1127	10.9987	15.9921	7.02146	29.6927	52.2462	1.88613	1.08541	1.57818	0.692917	2.93021	5.15588
CBR4	uc003iry.2	TRUE	4	5	12.4528	10.1638	6.69052	29.5321	22.1646	8.97345	6.27232	0.816182	0.537272	2.3715	1.77987	0.720597	0.50369	9.24181	3.87988	3.7321	7.29958	7.55873	3.62978	4.57075	0.419825	0.403835	0.789846	0.817886	0.392763	0.494579
CBS	uc002zcu.2	TRUE	4	-	41.1387	23.4802	26.113	21.3322	106.178	32.1427	28.198	0.570758	0.634755	0.518545	2.58096	0.781324	0.685437	49.8561	28.7647	27.3872	24.4026	102.732	26.2451	34.1343	0.576956	0.549325	0.489461	2.06057	0.526418	0.684657
CBX2	uc002jxc.2	TRUE	4	-	2.09901	0.282022	5.14517	6.79314	8.93971	0.077418	0.271976	0.134401	2.45117	3.23626	4.25887	0.0369291	0.129615	1.15376	0.184845	3.27006	5.24447	6.16193	0.127435	0.293849	0.160283	2.83409	4.54522	5.34034	0.110529	0.254752
CBX4	uc002jxe.2	TRUE	5	-	12.1746	11.6769	29.5052	28.5969	36.3328	27.5333	18.4742	0.959118	2.42348	2.34888	2.98429	2.26152	1.51743	8.63227	19.4598	32.3486	25.963	34.5654	23.597	15.4017	2.25429	3.74737	3.00765	4.00417	2.73355	1.78419
CBX5	uc001sfj.3	TRUE	4	-	103.721	126.91	114.191	242.674	287.537	72.4125	98.643	1.22356	1.10094	2.33967	2.7722	0.698145	0.951038	15.9042	11.11	15.8609	21.7636	23.6174	9.43399	13.9225	0.698562	0.997276	1.36842	1.48498	0.59318	0.875402
CBX6	uc003awl.2	FALSE	-	-	101.444	57.4066	59.0035	124.434	46.9352	64.7771	58.4723	0.565896	0.581638	1.22663	0.462673	0.638552	0.576402	25.9383	10.8891	24.1685	36.579	10.7279	7.60981	11.5256	0.419812	0.931768	1.41023	0.413594	0.293384	0.444348
CBX7	uc003axb.2	TRUE	6	-	12.2592	6.04332	2.89126	7.25526	25.9048	3.31791	1.45424	0.492964	0.23585	0.591823	2.11308	0.270652	0.118631	7.34107	2.07133	1.92813	3.97624	14.51	1.80798	1.28688	0.282166	0.26266	0.54165	1.97654	0.246293	0.175311
CBX8	uc002jxd.1	TRUE	4	-	7.98031	1.83043	9.25557	15.118	26.5271	1.16937	2.7932	0.229378	1.1598	1.8944	3.32404	0.146542	0.35002	4.51178	2.22992	5.88426	9.78077	25.3509	1.19467	2.87915	0.494256	1.30419	2.1678	5.61872	0.264805	0.63815
CBY1	uc003awb.2	FALSE	-	-	45.2205	40.1522	34.8284	53.5321	33.9944	25.8132	37.9635	0.887921	0.770192	1.1838	0.751749	0.57083	0.83952	18.4887	13.1414	9.3341	15.3657	13.8857	8.65425	11.408	0.710777	0.504856	0.831084	0.751037	0.468085	0.617029
CC2D1A	uc002mxo.2	TRUE	1	-	5.68517	3.8722	12.3341	25.2663	32.0001	5.41926	5.22807	0.681111	2.1695	4.44419	5.62861	0.953228	0.9196	11.3643	6.75108	19.7973	35.662	34.279	4.60443	7.13513	0.594066	1.74206	3.13807	3.01637	0.405173	0.62786
CC2D1B	uc001ctq.1	TRUE	4	-	8.78831	6.38024	7.63383	19.5098	10.4539	6.77407	7.83695	0.725995	0.868637	2.21996	1.18952	0.770808	0.891748	15.1585	10.9607	14.7762	25.7346	15.106	10.5833	14.3359	0.723072	0.974779	1.69769	0.996533	0.698175	0.945735
CCAR1	uc001joo.2	TRUE	2	-	8.50746	15.6049	14.8044	28.7745	16.5035	11.6922	7.61992	1.83425	1.74016	3.38224	1.93988	1.37435	0.895676	17.6724	26.9915	22.5564	31.1736	17.137	22.6063	13.8273	1.52732	1.27636	1.76397	0.9697	1.27918	0.782421
CCBE1	uc002lib.2	TRUE	2	-	5.28788	5.92245	4.82972	13.9321	12.2769	17.0849	5.64594	1.12	0.913359	2.63469	2.32169	3.23091	1.06771	3.49166	5.31932	2.90066	7.87011	9.98645	8.9052	4.63864	1.52342	0.830744	2.25394	2.86004	2.55038	1.32848
CCBL1	uc004bwh.2	TRUE	4	-	3.0507	1.06775	1.54799	3.34905	18.2052	1.46555	0.91356	0.350023	0.507437	1.0978	5.96738	0.480413	0.299482	2.77098	1.63426	1.1383	4.30986	12.0881	1.32332	1.78018	0.589791	0.410813	1.55534	4.36226	0.477582	0.642451
CCBL2	uc001dmp.2	FALSE	-	-	19.5463	22.2847	21.705	32.1707	46.4287	18.6892	35.6818	1.1401	1.11044	1.64587	2.37532	0.956151	1.8255	15.8718	19.9269	13.2298	17.2546	44.2931	19.2015	21.9637	1.25549	0.833541	1.08712	2.79066	1.20978	1.38381
CCDC101	uc002dqf.2	FALSE	-	-	6.67943	5.80978	8.49939	8.14166	4.30411	4.45222	4.35929	0.869804	1.27247	1.21891	0.644388	0.666562	0.65265	6.03947	3.56779	7.166	8.72509	2.56608	3.76946	4.10345	0.590752	1.18653	1.44467	0.424894	0.624144	0.679444
CCDC102A	uc002elw.2	TRUE	6	-	7.5569	2.87724	5.21172	6.53908	5.29738	2.46707	3.27672	0.380752	0.689668	0.865314	0.701003	0.326476	0.433614	7.28158	3.47507	5.71935	7.04161	4.40752	2.25163	3.19068	0.477249	0.785458	0.967045	0.605302	0.309232	0.438192
CCDC102B	uc002lki.2	TRUE	8	-	4.34735	2.87862	0.127098	1.23265	0.421054	1.6846	2.48464	0.662164	0.0292581	0.283556	0.0968738	0.387516	0.57154	4.25794	1.76753	0.350324	0.758813	0.704826	1.95293	2.98703	0.415128	0.082297	0.178231	0.165552	0.45867	0.701527
CCDC104	uc002ryy.2	TRUE	2	-	18.8853	25.3693	26.8318	37.0321	19.6826	22.4996	12.0884	1.34334	1.42078	1.96089	1.04222	1.19138	0.640096	23.2626	32.1867	26.422	34.2404	31.3848	29.9051	20.6495	1.38362	1.13581	1.47191	1.34915	1.28554	0.887672
CCDC106	uc002qlr.2	TRUE	4	-	14.9759	6.25285	7.28571	26.4755	16.9344	8.60357	8.062	0.417532	0.486499	1.76787	1.13077	0.574497	0.538335	15.0326	8.03774	9.33263	38.7298	22.8255	6.76531	7.55633	0.534689	0.620827	2.57637	1.51839	0.450045	0.502665
CCDC107	uc011lox.1	FALSE	-	-	32.2309	21.881	27.4309	50.5326	46.7241	34.4562	28.1716	0.678883	0.851077	1.56783	1.44967	1.06904	0.874057	19.9514	25.3844	17.8022	42.8743	53.1606	21.8972	23.191	1.27231	0.892277	2.14893	2.66449	1.09753	1.16237
CCDC109B	uc011cfs.1	TRUE	5	-	10.5223	10.704	45.709	68.3388	31.9353	24.5594	71.1854	1.01727	4.34398	6.49462	3.03499	2.33403	6.76514	6.7744	13.8259	28.6049	56.2349	44.4428	26.3582	50.6931	2.04089	4.22245	8.30099	6.56032	3.8908	7.48294
CCDC111	uc003iwk.2	TRUE	6	-	3.7416	1.87306	1.97606	6.60246	5.22056	1.24721	2.4468	0.500618	0.528144	1.76459	1.39526	0.333354	0.653953	3.9074	1.72001	1.52269	3.77774	5.86141	1.23204	2.37115	0.440207	0.38971	0.966817	1.50007	0.315327	0.606844
CCDC112	uc003kqz.2	TRUE	4	-	3.23748	1.61771	7.52044	8.00182	10.4281	1.55428	3.22453	0.499699	2.32289	2.47158	3.221	0.480106	0.996002	2.31456	0.887093	3.65182	4.95939	7.05145	1.38117	2.32063	0.383293	1.57773	2.14264	3.04647	0.596747	1.00262
CCDC113	uc002ene.2	TRUE	6	-	3.64878	1.76739	1.04145	6.21562	2.01259	1.31465	2.04874	0.484391	0.285444	1.70346	0.55159	0.360315	0.561498	2.12249	0.814517	0.796525	2.51861	0.566725	0.623601	0.969281	0.383784	0.375308	1.18662	0.267044	0.293839	0.456697
CCDC115	uc002tqy.1	TRUE	4	-	42.0599	23.826	20.3552	41.4152	137.931	25.4612	23.7526	0.566478	0.483957	0.984671	3.2794	0.605356	0.564732	10.9541	10.555	8.58483	19.8885	87.2582	9.05071	9.43322	0.963566	0.783711	1.81562	7.96574	0.826241	0.86116
CCDC117	uc003aeb.2	TRUE	5	-	15.5146	32.3099	41.2797	39.5152	77.653	80.4939	30.5763	2.08255	2.66069	2.54697	5.00515	5.18825	1.97081	6.45021	18.7444	17.0409	14.9923	21.7256	37.8311	10.9714	2.90599	2.64189	2.32428	3.36817	5.86503	1.70093
CCDC12	uc003cqo.2	FALSE	-	-	59.9432	66.8678	84.2105	102.617	51.531	49.7204	44.0451	1.11552	1.40484	1.7119	0.859663	0.829458	0.73478	16.6081	21.4161	31.7885	36.7551	22.2785	19.4245	14.6645	1.2895	1.91403	2.21308	1.34142	1.16958	0.882974
CCDC124	uc010xpz.1	FALSE	-	-	118.332	94.0613	101.194	145.453	108.142	122.495	73.3374	0.794897	0.855175	1.2292	0.913887	1.03519	0.619762	41.6722	47.7257	40.53	59.8571	45.0002	37.0644	37.6358	1.14526	0.972591	1.43638	1.07986	0.889429	0.903141
CCDC126	uc003swl.2	TRUE	5	-	10.7336	19.731	52.3821	33.3423	60.4977	10.9194	13.1171	1.83824	4.88016	3.10633	5.63624	1.01731	1.22206	2.64763	6.03507	15.9918	13.3246	27.9739	6.85739	2.41964	2.27937	6.03986	5.03251	10.5653	2.58995	0.913892
CCDC127	uc003jam.1	FALSE	-	-	32.2034	29.4144	36.4854	60.0185	54.2978	24.7118	31.6592	0.913395	1.13297	1.86373	1.68609	0.767367	0.9831	12.1552	13.722	19.3162	33.0563	30.637	9.41714	14.1364	1.1289	1.58913	2.71951	2.52048	0.774746	1.16299
CCDC130	uc002mxc.1	TRUE	2	-	6.7251	6.18278	23.4469	21.4339	28.718	8.33732	5.17684	0.91936	3.48643	3.18712	4.27023	1.23973	0.769782	13.0689	12.8616	23.5691	24.4667	35.601	9.13764	10.1102	0.984135	1.80344	1.87212	2.72409	0.699192	0.773607
CCDC132	uc003umo.2	TRUE	2	-	4.85734	3.99629	9.41073	17.1505	11.7467	2.29102	4.93398	0.822735	1.9374	3.5308	2.41832	0.471673	1.01578	6.18907	6.29614	10.5337	13.9305	9.74601	3.7813	6.242	1.0173	1.70198	2.2508	1.5747	0.61097	1.00855
CCDC134	uc003bbh.1	TRUE	4	-	13.8481	3.31976	24.2569	38.778	46.8761	4.92108	22.6874	0.239733	1.75164	2.80023	3.38501	0.355366	1.6383	2.79805	1.69234	5.94027	9.75673	7.18066	1.31491	4.53744	0.604843	2.12296	3.48688	2.56625	0.469958	1.62162
CCDC136	uc003vnv.1	TRUE	2	4	0.515891	0.589763	0.841415	2.88919	5.3473	0.601878	0.579499	1.14317	1.63087	5.59951	10.3634	1.16664	1.12327	2.97675	1.52336	2.16284	4.69124	7.93935	1.28602	1.64671	0.511769	0.726587	1.57594	2.66706	0.432041	0.553205
CCDC137	uc002kbc.3	TRUE	1	-	14.101	7.32171	49.4033	65.2174	52.9168	6.86331	12.2082	0.519236	3.50351	4.62499	3.75268	0.486728	0.865767	5.75077	3.84528	24.8951	28.2088	20.4916	4.17961	5.85843	0.668661	4.32894	4.90515	3.56323	0.726795	1.01872
CCDC138	uc002ten.1	TRUE	1	-	1.02708	1.02709	2.54067	2.91603	6.23168	0.678435	0.360433	1	2.47353	2.83896	6.06686	0.660578	0.350992	0.617151	1.03082	2.0271	1.6057	4.97525	0.835287	0.412091	1.67017	3.28424	2.60154	8.06049	1.3534	0.667785
CCDC14	uc010hrt.2	FALSE	-	-	4.54083	5.29572	5.69459	8.92808	8.96097	3.41198	3.75593	1.16624	1.25408	1.96616	1.9734	0.751405	0.827151	27.5144	12.8502	13.2087	15.9634	26.574	9.1976	14.946	0.467039	0.480069	0.580184	0.965824	0.334286	0.543208
CCDC142	uc002slq.2	TRUE	4	2	1.09058	0.200897	2.53391	3.84593	3.11172	0.386039	0.483431	0.184286	2.32333	3.52627	2.8531	0.354035	0.44333	3.2905	1.93209	4.9261	8.19218	7.53156	1.67499	2.02143	0.587186	1.49705	2.4896	2.28884	0.509052	0.614334
CCDC149	uc003grc.2	TRUE	4	-	7.60322	5.74289	13.421	12.6845	15.7043	4.27427	5.677	0.755326	1.76517	1.66829	2.06547	0.562171	0.74666	8.50376	8.37581	12.4525	12.082	15.936	6.14426	7.67066	0.984954	1.46434	1.42078	1.87399	0.722537	0.902032
CCDC15	uc001qbm.3	TRUE	1	-	0.313356	0.246383	0.477515	1.78246	4.78975	0.04301	0.150916	0.78634	1.52371	5.6868	15.2808	0.137531	0.481777	0.34109	0.607097	0.578337	1.78078	4.19372	0.307538	0.335649	1.77964	1.69535	5.21961	12.2917	0.901662	0.984053
CCDC159	uc010xlt.1	FALSE	-	-	6.10559	3.6343	2.21293	4.78765	6.59796	2.23475	3.91795	0.595247	0.362454	0.784145	1.08064	0.366027	0.641704	6.82523	6.0096	4.46419	4.6351	7.65189	4.32682	5.07617	0.880499	0.654077	0.679117	1.12112	0.633951	0.74374
CCDC165	uc002knr.2	TRUE	8	-	8.33296	1.18131	1.02044	3.07751	1.99536	1.10708	9.86108	0.141773	0.122468	0.369325	0.239463	0.132866	1.18338	24.3115	4.50432	4.1896	6.78871	4.46491	3.73997	24.7069	0.185279	0.172333	0.279242	0.183658	0.153839	1.01627
CCDC167	uc003ont.2	TRUE	1	-	39.049	42.3032	57.3198	141.485	294.799	40.1978	31.322	1.08334	1.46789	3.62327	7.54947	1.02942	0.802123	9.41396	14.7469	14.9245	47.805	155.682	9.76523	10.3514	1.56648	1.58535	5.07806	16.5372	1.03731	1.09958
CCDC19	uc001fui.2	TRUE	10	-	0.155241	2.6391	0.70895	1.0578	0.587158	4.25089	0.087165	16.9897	4.56447	6.81016	3.78044	27.3655	0.561764	0.33404	4.47681	0.672162	0.609624	0.192957	7.36418	0.228852	13.3983	2.01192	1.82476	0.577773	22.0395	0.685198
CCDC22	uc004dnd.1	TRUE	2	-	6.33524	4.73442	9.85129	16.3233	18.9802	5.82505	3.5189	0.747319	1.55499	2.57657	2.99594	0.919469	0.555455	7.6385	7.07069	9.557	15.428	19.8671	5.14491	6.07337	0.925666	1.25116	2.01976	2.6009	0.673554	0.795103
CCDC23	uc001cib.2	FALSE	-	-	42.303	33.8426	39.7111	40.0347	81.778	36.58	34.0453	0.800004	0.938728	0.946378	1.93315	0.864713	0.804797	18.1283	18.4329	13.3845	18.6194	37.319	13.3437	13.0758	1.0168	0.73832	1.02709	2.0586	0.736074	0.721296
CCDC24	uc001clj.2	TRUE	4	-	1.26487	0.913525	0.427882	3.51135	6.02438	1.62038	1.02586	0.722247	0.338332	2.7759	4.76253	1.28103	0.81105	1.46616	0.933459	0.549294	3.61922	11.8773	0.88739	0.925665	0.636693	0.37469	2.4684	8.10048	0.605273	0.631377
CCDC25	uc003xgc.2	FALSE	-	-	12.8118	12.9526	11.0089	12.9949	14.9334	10.1611	10.2171	1.01099	0.859283	1.01429	1.1656	0.793109	0.797478	5.64091	4.57379	6.24371	9.33459	6.96002	4.82676	4.68016	0.810827	1.10686	1.65479	1.23384	0.855672	0.829684
CCDC28A	uc003qie.2	FALSE	-	-	20.0466	11.5229	30.9967	19.1808	24.8757	12.891	14.801	0.574808	1.54623	0.956811	1.24089	0.643052	0.738333	6.15773	3.58974	10.7215	7.81137	11.9439	5.29654	6.10108	0.58297	1.74113	1.26854	1.93964	0.860147	0.9908
CCDC28B	uc001bul.1	TRUE	6	-	17.9733	5.15091	3.65134	15.8488	9.37934	6.70424	12.8779	0.286591	0.203158	0.881795	0.521851	0.373014	0.716502	7.28852	4.02254	2.32927	8.48419	6.09518	3.2526	5.36599	0.551908	0.31959	1.16405	0.836274	0.446272	0.736228
CCDC34	uc001mrh.1	TRUE	4	-	4.38812	3.45803	1.58064	18.3598	12.2182	2.99019	2.32995	0.788048	0.360222	4.18391	2.78434	0.681435	0.530978	1.96593	2.26848	1.77308	11.4801	8.96179	1.67468	2.02707	1.15389	0.901912	5.8393	4.55838	0.85186	1.0311
CCDC41	uc001tde.2	TRUE	2	-	2.99112	2.93291	5.84577	9.28943	4.61097	3.22265	1.98318	0.98054	1.95434	3.10559	1.54153	1.0774	0.663033	3.80357	2.98188	6.75583	6.01563	4.34305	4.08879	1.92339	0.783974	1.77616	1.58156	1.14183	1.07498	0.505691
CCDC43	uc002ihc.2	TRUE	2	-	30.66	34.011	74.1444	91.5148	63.8039	36.1698	19.2853	1.1093	2.41827	2.98482	2.08101	1.17971	0.629007	8.42692	13.0979	21.9455	28.9666	22.1969	10.2339	6.90556	1.55429	2.60419	3.43736	2.63402	1.21442	0.819466
CCDC47	uc002jbs.3	TRUE	5	-	58.5734	111.368	117.452	175.066	183.161	95.7743	65.5809	1.90134	2.00521	2.98883	3.12703	1.63511	1.11964	33.8046	68.2393	84.0443	106.361	81.8548	65.0798	34.4548	2.01864	2.48618	3.14634	2.42141	1.92517	1.01923
CCDC50	uc003fsv.2	FALSE	-	-	47.902	56.3895	39.9095	64.7956	115.294	47.817	56.587	1.17718	0.833149	1.35267	2.40688	0.998226	1.18131	23.6429	26.8468	19.2054	26.4173	66.719	21.4804	27.4298	1.13551	0.812315	1.11735	2.82194	0.908538	1.16017
CCDC51	uc003ctc.2	TRUE	1	-	6.99828	3.1858	11.1302	30.6043	34.5022	3.7132	5.1024	0.455234	1.59041	4.37306	4.93003	0.530594	0.729097	5.40202	2.60914	10.7956	23.4401	28.1589	1.59806	3.61167	0.483002	1.99842	4.33907	5.21258	0.29584	0.668585
CCDC53	uc010svw.1	FALSE	-	-	26.9849	28.6055	15.4702	41.6863	15.2536	23.4673	31.1752	1.06006	0.573293	1.5448	0.565266	0.869647	1.15528	17.937	16.2113	10.5748	24.7172	13.7	18.4445	18.3578	0.903794	0.589555	1.378	0.763783	1.0283	1.02346
CCDC56	uc002ibl.2	TRUE	4	-	136.036	86.3331	82.6094	291.728	252.69	103.808	88.8909	0.634634	0.607261	2.14449	1.85752	0.763092	0.653436	26.8457	27.0667	23.7798	95.9807	104.383	19.5647	26.6198	1.00823	0.885794	3.57526	3.88826	0.728786	0.991584
CCDC59	uc001szp.3	TRUE	5	-	6.73312	22.5766	44.0177	26.1772	23.9522	12.2334	3.65424	3.35303	6.53741	3.88778	3.55733	1.81689	0.542733	2.46297	10.6186	27.8445	13.0381	17.7677	10.7674	2.64442	4.31115	11.3048	5.29347	7.21367	4.37158	1.07367
CCDC6	uc001jks.3	TRUE	3	-	34.8094	64.362	91.0826	65.1748	37.5465	137.785	34.8903	1.84898	2.61661	1.87233	1.07863	3.95826	1.00232	13.4082	32.3712	19.4684	14.9218	7.19712	54.8044	9.23105	2.41428	1.45198	1.11289	0.536774	4.08736	0.688467
CCDC61	uc002pdw.2	TRUE	4	-	2.01443	1.24895	0.735958	4.48388	4.97779	1.78061	2.17166	0.620022	0.365374	2.22582	2.47099	0.883935	1.07805	3.06767	1.07072	1.10295	4.31982	6.00951	0.855012	1.52619	0.349054	0.359561	1.40816	1.95895	0.278741	0.497525
CCDC66	uc003dhz.2	TRUE	4	-	1.34723	0.85325	1.77739	3.05997	3.56689	0.647204	1.18511	0.633363	1.31927	2.27121	2.64745	0.480434	0.87967	3.70064	1.93584	4.67201	3.96342	4.86829	1.3388	1.99404	0.523122	1.26248	1.07101	1.31552	0.361793	0.538848
CCDC69	uc003ltq.2	TRUE	1	5	0.58349	1.02111	3.5529	7.45473	3.67817	0.42046	0.491432	1.74988	6.08818	12.7741	6.30284	0.720643	0.842256	2.15582	1.78472	3.71438	6.91305	11.3131	2.02155	2.12627	0.827865	1.72292	3.20658	5.2475	0.937718	0.98629
CCDC71	uc003cwg.3	TRUE	4	-	15.9212	3.39527	14.99	26.214	17.0066	4.05563	11.1939	0.21326	0.941515	1.64648	1.06817	0.254737	0.703087	12.1208	3.82913	15.8098	24.3339	19.2395	3.78803	10.4456	0.315919	1.30435	2.0076	1.58731	0.312528	0.861794
CCDC71L	uc003vdt.2	TRUE	3	-	53.5715	57.8206	26.4334	25.804	26.0845	111.446	40.1408	1.07932	0.493424	0.481675	0.486911	2.08033	0.749293	16.5959	31.8743	15.4939	19.4489	22.5467	46.433	32.1068	1.9206	0.933597	1.1719	1.35856	2.79784	1.93461
CCDC76	uc001dsv.2	TRUE	2	-	4.54201	4.58656	9.48998	17.295	10.6667	5.04847	5.6006	1.00981	2.08935	3.80772	2.34842	1.1115	1.23306	5.3232	4.45552	6.69748	10.4074	8.19301	4.62296	3.95725	0.837003	1.25816	1.95509	1.5391	0.868458	0.743401
CCDC77	uc001qig.2	TRUE	1	2	3.51063	3.1157	8.81775	13.7546	30.3182	1.51784	4.13945	0.887507	2.51169	3.91792	8.63591	0.432373	1.17911	2.56902	2.35054	5.36958	7.04351	17.2388	2.57901	2.85058	0.914959	2.09008	2.74164	6.71003	1.00389	1.10959
CCDC8	uc002pep.2	TRUE	6	-	8.11959	1.7593	3.04714	5.91281	6.16572	1.30123	3.61714	0.216684	0.375291	0.728219	0.759367	0.160269	0.44549	9.54478	1.43677	4.93879	6.89539	5.19371	1.11205	5.42567	0.150539	0.517438	0.722428	0.544146	0.116518	0.568447
CCDC80	uc003dzf.2	TRUE	8	-	115.233	103.835	57.2538	24.0887	15.1413	95.2348	111.998	0.901088	0.496852	0.209044	0.131398	0.826453	0.971925	143.553	147.062	105.138	39.6341	17.0089	129.02	135.011	1.02444	0.732398	0.276094	0.118485	0.89876	0.940495
CCDC82	uc001pfx.3	TRUE	5	-	7.52113	14.1907	28.0826	32.7137	42.0039	6.32134	10.4988	1.88676	3.73379	4.34954	5.58473	0.84048	1.3959	7.56464	11.2919	23.8819	21.9999	31.3479	8.78272	8.77896	1.49271	3.15701	2.90823	4.14396	1.16102	1.16052
CCDC84	uc001pul.2	TRUE	2	-	2.21277	2.4105	4.55728	5.18435	7.23538	3.74411	2.04428	1.08935	2.05948	2.34286	3.26972	1.69201	0.923856	5.13251	3.98902	4.34968	7.44612	11.0746	3.32969	3.3701	0.777211	0.847478	1.45077	2.15771	0.648751	0.656624
CCDC85A	uc002rzn.2	TRUE	4	-	1.77874	1.0066	0.942385	0.968462	4.19258	0.371521	1.99869	0.565934	0.529832	0.544491	2.35697	0.208912	1.12365	1.70954	1.34289	1.68609	1.08589	3.8811	1.12824	2.61387	0.785541	0.986281	0.635216	2.27018	0.659986	1.52896
CCDC85B	uc001ogf.2	TRUE	6	-	139.016	40.037	78.6578	88.881	27.5299	33.3865	63.6099	0.288003	0.565818	0.639357	0.198034	0.240163	0.457572	103.48	74.8323	67.638	96.089	57.3394	55.735	82.4972	0.723157	0.653633	0.928574	0.554111	0.538606	0.797227
CCDC85C	uc010avr.2	TRUE	4	-	3.79906	1.02595	6.40319	6.08319	4.13572	2.16508	1.03773	0.270072	1.68545	1.60122	1.08861	0.56991	0.273174	3.15556	2.43395	5.12267	6.88367	6.18442	1.24575	1.51517	0.771328	1.62336	2.18141	1.95982	0.394797	0.480176
CCDC86	uc001nqa.2	TRUE	5	-	10.9643	23.321	34.9089	81.1146	50.4349	26.3468	10.8866	2.12698	3.18383	7.39797	4.59987	2.40294	0.992908	6.54447	14.0392	20.0236	49.2411	23.8968	11.3875	6.40774	2.14518	3.05959	7.52399	3.6514	1.74001	0.979109
CCDC88A	uc002ryv.2	TRUE	4	-	3.94889	5.9276	3.28317	9.40897	10.4205	4.0579	5.23916	1.50107	0.831421	2.38265	2.6388	1.0276	1.32673	10.3708	7.2625	7.45716	8.68549	7.89866	7.71464	8.61621	0.700288	0.719058	0.837499	0.761629	0.743886	0.830819
CCDC9	uc010xym.1	FALSE	-	-	13.0618	7.77574	16.9378	12.9941	16.254	17.3416	13.3014	0.595307	1.29674	0.994817	1.24439	1.32766	1.01835	9.09911	10.2	14.2485	9.57858	8.57357	16.6965	12.2828	1.12099	1.56592	1.05269	0.942244	1.83495	1.34989
CCDC90A	uc003nbd.2	FALSE	-	-	19.674	14.1363	27.191	31.9643	33.1418	23.3539	12.4407	0.71853	1.38208	1.6247	1.68455	1.18705	0.632346	10.2043	15.3661	22.5528	30.6077	37.1742	13.5839	11.1836	1.50585	2.21012	2.99948	3.64297	1.33119	1.09597
CCDC90B	uc001pae.2	FALSE	-	-	18.3684	10.6621	9.13357	15.2791	8.56732	7.09116	8.60549	0.580459	0.497246	0.831811	0.466418	0.386055	0.468497	8.68652	9.40487	8.30841	18.0427	11.1576	7.90172	6.0491	1.0827	0.956472	2.07707	1.28447	0.909654	0.696382
CCDC91	uc001riq.2	TRUE	2	-	10.6973	15.8516	11.991	33.0217	23.822	10.2779	13.6509	1.48182	1.12094	3.08689	2.2269	0.960793	1.2761	8.83947	10.3523	6.86258	15.0634	12.5362	10.4635	9.75757	1.17115	0.776359	1.7041	1.4182	1.18372	1.10386
CCDC92	uc001ufw.1	FALSE	-	-	29.4169	25.9026	28.9288	23.6512	24.7796	25.6373	25.3604	0.880535	0.983408	0.804003	0.842359	0.871516	0.862105	27.6615	29.477	28.3654	23.1651	30.6653	22.1616	24.1577	1.06563	1.02544	0.837447	1.10859	0.801171	0.873333
CCDC93	uc002tlj.2	TRUE	2	-	13.0701	16.5416	45.3834	41.7831	60.1178	13.6711	10.4947	1.2656	3.47228	3.19682	4.5996	1.04598	0.802955	11.0618	12.9877	24.0061	19.2833	37.6429	10.6652	7.51309	1.1741	2.17017	1.74323	3.40294	0.964144	0.679194
CCDC94	uc002lzv.3	TRUE	2	-	18.4158	19.0832	50.3794	41.5249	18.5069	17.3091	8.16728	1.03624	2.73565	2.25484	1.00494	0.939906	0.443495	9.02947	12.4546	28.8684	24.6149	11.5004	9.29821	9.17698	1.37933	3.19711	2.72605	1.27365	1.02976	1.01634
CCDC97	uc002oqg.2	TRUE	4	-	17.8604	8.75891	33.5065	26.1655	12.0396	13.1591	12.6868	0.490414	1.87602	1.465	0.674101	0.736781	0.710336	7.12215	4.63493	15.989	12.2319	7.54989	4.76972	7.65294	0.650782	2.24496	1.71744	1.06006	0.669707	1.07453
CCDC99	uc003mae.3	TRUE	2	3	6.85041	15.4751	11.1869	23.5126	12.1981	4.41295	2.53783	2.25898	1.63302	3.43225	1.78063	0.644194	0.370474	5.76561	13.0258	10.1567	17.7013	14.1645	5.085	5.70513	2.2592	1.76159	3.07013	2.4567	0.881956	0.989512
CCL2	uc002hhy.2	TRUE	10	-	233.493	4212.34	406.517	237.611	33.1637	7654.13	1717.81	18.0406	1.74103	1.01764	0.142034	32.781	7.357	63.916	1400.55	87.6412	44.4838	13.148	1718.43	591.576	21.9123	1.37119	0.695973	0.205709	26.8857	9.25551
CCL5	uc002hkf.2	TRUE	9	-	1.99073	241.626	465.926	279.206	25.7256	1510.06	3.63274	121.37	234.036	140.246	12.9221	758.508	1.82479	0.407211	87.747	95.5738	42.4079	4.44846	313.095	0.866013	215.43	234.646	104.117	10.9218	768.687	2.12642
CCM2	uc003tmo.2	FALSE	-	-	14.4873	15.5981	18.2309	25.2273	16.6819	15.4041	15.5639	1.07667	1.2584	1.74133	1.15148	1.06328	1.07431	31.2633	44.6851	35.754	55.882	42.8784	28.8714	35.3706	1.42931	1.14364	1.78746	1.37152	0.923491	1.13138
CCNA2	uc003iec.3	TRUE	4	2	5.56096	1.68816	10.4386	36.6515	12.5196	2.29162	4.85087	0.303585	1.8771	6.59075	2.25131	0.412101	0.872311	4.04224	3.5717	5.0772	16.4987	9.99215	2.68524	7.53384	0.883597	1.25603	4.08149	2.4719	0.664302	1.86376
CCNB1	uc003jvm.2	TRUE	5	-	11.7894	23.8265	62.7374	110.709	73.3179	48.7353	14.2404	2.02101	5.32148	9.39054	6.21894	4.1338	1.2079	8.09715	17.2522	31.5639	59.5721	49.4767	34.9493	19.7936	2.13064	3.89811	7.35709	6.11032	4.31621	2.44449
CCNB2	uc002afz.2	TRUE	1	3	2.83718	2.14263	9.19947	20.1321	22.4355	1.77017	2.15002	0.755207	3.24239	7.09562	7.90744	0.623932	0.75781	1.86929	1.11152	4.3033	11.1592	22.707	1.61185	4.58441	0.594642	2.30204	5.96951	12.1468	0.86229	2.45241
CCNC	uc003pqe.2	TRUE	5	-	21.8388	53.3754	99.7329	109.785	126.691	46.0735	31.47	2.44406	4.56677	5.02703	5.80118	2.10971	1.44101	18.3947	36.2594	52.8205	63.453	89.8186	39.9376	25.1391	1.97119	2.8715	3.44952	4.88284	2.17114	1.36665
CCND1	uc001opa.2	TRUE	3	-	547.178	571.252	527.753	583.945	229.533	704.819	512.531	1.044	0.964498	1.06719	0.419484	1.2881	0.936679	167.88	215.708	128.261	158.855	53.4298	180.031	196.573	1.2849	0.764005	0.946245	0.318263	1.07238	1.17091
CCND2	uc001qmo.2	TRUE	1	-	3.8977	2.04439	5.47885	4.05737	50.7573	2.68971	2.27047	0.524525	1.40565	1.04096	13.0221	0.690083	0.582525	0.735312	0.476289	0.872646	0.879568	9.12646	0.320254	0.406845	0.647785	1.18674	1.19616	12.4101	0.435612	0.553356
CCND3	uc003orn.2	TRUE	5	-	24.4663	31.8869	70.6671	107.673	60.5461	64.038	79.316	1.3033	2.88834	4.40085	2.47467	2.61739	3.24184	13.178	29.0045	41.0597	48.8748	42.0931	29.2403	46.9517	2.20097	3.11575	3.70879	3.19417	2.21886	3.56286
CCNDBP1	uc001zqv.2	FALSE	-	-	46.127	44.992	77.8577	57.4597	71.4126	55.6852	34.8237	0.975393	1.68789	1.24568	1.54817	1.20721	0.754952	27.828	44.3401	41.6698	34.132	74.7056	38.8839	23.4562	1.59336	1.4974	1.22653	2.68454	1.39729	0.8429
CCNE1	uc002nsn.2	TRUE	7	-	2.61992	4.50257	69.3949	78.0278	20.479	5.43267	1.29346	1.71856	26.4864	29.7814	7.81638	2.07356	0.493719	2.20979	4.35402	42.2439	65.0989	24.383	3.0896	0.799881	1.97028	19.1159	29.458	11.0336	1.39812	0.362
CCNE2	uc003yhc.2	TRUE	7	-	2.12578	4.88932	28.315	35.7894	17.4351	2.65516	0.835517	2.29995	13.3192	16.8351	8.2014	1.24902	0.393069	0.608771	2.41524	11.0159	14.0917	14.5796	2.14601	0.478991	3.96692	18.0925	23.1442	23.9455	3.52473	0.786851
CCNF	uc002cqd.1	TRUE	1	-	2.38632	2.00669	9.742	8.68444	9.84618	0.729516	1.37034	0.84092	4.0823	3.63914	4.12596	0.305736	0.574265	1.86457	1.96551	10.2288	8.77639	6.7656	0.870763	1.51475	1.05414	5.48562	4.70672	3.62836	0.467033	0.812393
CCNG1	uc003lzb.2	FALSE	-	-	32.6772	36.9034	47.1362	34.6999	66.1465	40.5465	27.7208	1.12933	1.44248	1.0619	2.02424	1.24082	0.848322	57.4014	38.7013	27.7605	18.049	59.016	33.9676	49.1212	0.674223	0.483622	0.314436	1.02813	0.591756	0.855749
CCNG2	uc003hkq.3	TRUE	6	-	32.7911	9.19908	25.5299	14.3556	32.1894	7.93649	30.951	0.280538	0.778562	0.437792	0.981652	0.242034	0.943884	19.8561	7.21682	15.3843	8.78653	39.8185	6.29503	19.9733	0.363459	0.774791	0.442514	2.00535	0.317036	1.0059
CCNH	uc003kjb.2	TRUE	2	-	19.9663	23.6647	40.3086	36.3445	57.6933	24.1787	15.6327	1.18523	2.01883	1.82029	2.88953	1.21097	0.782954	11.6045	16.301	19.0379	19.3478	41.8703	14.4202	10.0515	1.40471	1.64055	1.66726	3.60808	1.24264	0.866172
CCNI	uc003hkm.2	FALSE	-	-	75.7122	38.1983	113.344	94.6588	59.2275	45.7935	60.3737	0.504521	1.49704	1.25024	0.782272	0.604837	0.797411	128.722	79.6957	79.8132	79.518	98.6047	68.5739	93.1951	0.619131	0.620043	0.61775	0.766029	0.532729	0.724003
CCNJ	uc010qoq.1	TRUE	5	-	0.564542	1.47295	3.73226	2.36917	3.1402	2.13721	0.255175	2.60883	6.61014	4.19606	5.56157	3.78524	0.452101	0.637951	4.74991	7.10945	3.75967	4.78472	8.61695	1.9089	7.44457	11.1426	5.89258	7.49912	13.5053	2.99192
CCNJL	uc003lyb.1	TRUE	1	-	1.47913	1.28192	5.40388	6.38315	13.5509	0.757938	1.77175	0.86668	3.65325	4.31526	9.16089	0.512455	1.19782	2.59192	1.21021	5.23452	5.94633	13.4972	0.946641	1.59695	0.466938	2.01951	2.29413	5.20726	0.365252	0.616142
CCNK	uc001ygi.3	TRUE	2	-	21.2989	29.5533	50.9337	52.8123	91.4288	33.9176	18.911	1.38755	2.39137	2.47957	4.29264	1.59245	0.887886	15.1066	16.9945	33.9549	22.8926	28.4819	19.5929	13.9055	1.12497	2.24768	1.51541	1.88539	1.29698	0.920496
CCNL1	uc003fbf.2	FALSE	-	-	9.53652	13.4318	22.6771	18.0156	8.8262	25.8883	15.7132	1.40845	2.3779	1.88911	0.925516	2.71463	1.64768	26.0776	62.6846	55.9932	40.5436	35.0426	108.643	40.7976	2.40376	2.14717	1.55472	1.34378	4.16611	1.56447
CCNT1	uc001rse.1	TRUE	2	-	9.58581	14.5914	48.0061	19.4438	23.3659	13.5544	7.45912	1.52218	5.008	2.02838	2.43753	1.414	0.778143	8.2385	9.08988	31.6695	14.4666	10.9714	9.79976	4.91656	1.10334	3.84405	1.75596	1.33172	1.18951	0.596783
CCNT2	uc002tuc.1	TRUE	5	-	4.9918	11.4939	24.6318	12.6637	19.4505	10.8637	7.3237	2.30254	4.93438	2.53687	3.89642	2.17628	1.46714	6.32683	12.3055	22.4897	13.9819	16.0154	11.4087	6.39355	1.94495	3.55461	2.20992	2.53132	1.8032	1.01054
CCNY	uc001iyw.3	FALSE	-	-	12.653	8.29599	16.6309	17.692	16.3528	11.1732	12.0655	0.655659	1.31438	1.39824	1.2924	0.883049	0.953575	28.0162	32.9451	27.8504	30.7706	32.0548	25.6567	21.4564	1.17593	0.994081	1.09832	1.14415	0.915782	0.765857
CCNYL1	uc002vci.2	TRUE	10	-	0.735279	2.44351	6.30725	3.10317	2.31326	1.8389	5.60657	3.32292	8.57701	4.21995	3.14581	2.50075	7.62419	1.90625	5.55906	9.35337	5.69463	4.79049	4.57186	7.30726	2.91612	4.90647	2.98723	2.51296	2.39828	3.83316
CCP110	uc002dgk.3	TRUE	2	-	2.19105	2.49433	6.67749	5.5151	2.59987	1.94135	2.45966	1.13841	3.04753	2.51703	1.18658	0.886041	1.12259	3.24165	3.8567	7.44488	5.351	4.1742	4.2849	3.29615	1.18973	2.29659	1.65068	1.28767	1.32182	1.01681
CCPG1	uc002acv.1	FALSE	-	-	45.0632	64.1308	50.7625	55.4868	66.7556	47.8966	62.2437	1.42313	1.12647	1.23131	1.48138	1.06288	1.38125	35.9928	54.7875	41.1674	42.8781	46.2333	51.3778	35.7098	1.52218	1.14377	1.1913	1.28452	1.42745	0.992136
CCR6	uc001afi.2	TRUE	2	2	7.7464	4.94132	17.1751	21.9788	18.078	7.51698	7.67106	0.637891	2.21716	2.83727	2.33371	0.970384	0.990274	57.1251	67.0504	63.1386	66.5673	112.37	61.6903	45.1922	1.17375	1.10527	1.16529	1.96709	1.07992	0.79111
CCRN4L	uc003ihl.2	TRUE	10	-	9.14389	90.3434	27.2901	20.0109	27.2479	192.861	9.88743	9.8801	2.98449	2.18843	2.97988	21.0916	1.08131	3.42121	34.576	11.2507	6.17798	7.62499	48.0831	4.33564	10.1061	3.28844	1.80577	2.22871	14.054	1.26728
CCS	uc001oir.2	TRUE	4	-	24.3085	21.8619	27.1522	61.8446	82.1893	26.8435	24.0184	0.899355	1.11698	2.54415	3.38109	1.10429	0.988069	20.5406	17.3005	15.2789	31.9824	58.552	13.6635	15.2032	0.84226	0.743842	1.55703	2.85054	0.665198	0.740155
CCT2	uc001svb.1	TRUE	5	-	68.7324	165.385	184.363	358.847	508.907	138.336	64.1725	2.40622	2.68233	5.22092	7.40418	2.01267	0.933658	60.2919	125.048	109.827	197.332	268.05	113.436	61.5075	2.07404	1.82158	3.27295	4.44587	1.88144	1.02016
CCT3	uc001fol.1	TRUE	5	-	85.4808	130.778	224.777	558.507	405.497	139.473	69.6483	1.52992	2.62956	6.5337	4.74372	1.63163	0.814784	94.1529	145.576	164.58	416.177	382.614	119.787	81.7246	1.54617	1.74801	4.42023	4.06375	1.27226	0.867999
CCT4	uc002sbo.2	TRUE	5	-	70.2868	137.102	335.777	478.712	353.017	121.604	76.4565	1.95061	4.77724	6.81082	5.02251	1.73012	1.08778	73.393	135.23	203.893	304.978	299.12	95.4852	74.4904	1.84255	2.7781	4.1554	4.07559	1.30101	1.01495
CCT5	uc003jeq.2	TRUE	5	-	32.7188	61.565	61.5756	201.57	145.49	42.5225	22.7352	1.88164	1.88196	6.16068	4.44668	1.29964	0.694868	37.5273	80.8471	81.6082	193.008	162.397	59.1001	35.7076	2.15435	2.17464	5.14314	4.32744	1.57486	0.951511
CCT6A	uc003trl.1	TRUE	5	-	10.7569	27.8817	56.2201	126.5	99.0479	27.3413	11.9085	2.59198	5.22641	11.7598	9.20781	2.54174	1.10706	20.4134	38.9325	69.6214	134.898	125.816	37.6401	17.9133	1.9072	3.41056	6.60825	6.16335	1.84388	0.877527
CCT7	uc002siz.2	TRUE	5	-	62.9147	90.3076	169.772	407.265	326.839	100.394	58.0514	1.4354	2.69844	6.47328	5.19494	1.59572	0.9227	73.9226	117.515	144.457	298.14	251.516	90.3353	73.1563	1.5897	1.95416	4.03313	3.40242	1.22202	0.989633
CCT8	uc002ynb.2	TRUE	5	5	11.1545	32.0145	53.0717	139.75	128.54	20.0425	17.8301	2.87008	4.75782	12.5285	11.5234	1.79679	1.59846	24.0282	42.1996	63.6187	113.779	105.139	34.1945	23.3976	1.75625	2.64766	4.73522	4.37564	1.4231	0.973757
CD109	uc003php.2	TRUE	3	-	82.3218	93.572	68.6924	42.3995	32.0001	80.017	100.719	1.13666	0.834437	0.515046	0.38872	0.972002	1.22347	63.4112	54.3452	36.4308	31.1419	20.6262	56.2668	61.0267	0.857028	0.574518	0.49111	0.325279	0.887333	0.962397
CD14	uc003lgj.1	TRUE	1	-	0.802497	0.630536	0.174516	2.99446	9.53932	1.21162	0.901181	0.785744	0.217564	3.73109	11.8857	1.50975	1.12296	0.44556	1.63639	2.04831	3.00516	5.92591	0.863064	0.855208	3.67206	4.59636	6.7434	13.2972	1.93682	1.91919
CD151	uc001lsb.2	FALSE	-	-	1031.83	839.338	922.431	834.129	626.941	1119.57	1031.3	0.813449	0.893979	0.808401	0.607603	1.08504	0.99949	484.478	519.18	484.455	383.484	271.416	438.526	482.357	1.07163	0.999951	0.791539	0.560223	0.905151	0.995621
CD164	uc003pte.2	TRUE	10	-	708.653	719.509	1007.88	944.936	473.274	1101.46	1547.2	1.01532	1.42225	1.33343	0.66785	1.5543	2.18329	77.9746	251.073	252.636	238.805	147.161	284.687	221.581	3.21993	3.23998	3.0626	1.88729	3.65102	2.84171
CD248	uc001ohm.1	TRUE	8	-	306.354	138.862	65.0823	60.6336	19.0325	287.418	201.327	0.453274	0.212442	0.19792	0.0621261	0.93819	0.657171	163.957	70.5958	46.271	38.4941	10.8906	84.406	117.9	0.430576	0.282215	0.234782	0.0664241	0.514807	0.719093
CD274	uc003zje.2	TRUE	9	-	4.61759	216.432	50.1112	15.9011	22.9109	549.272	59.0468	46.8702	10.852	3.44354	4.96157	118.95	12.7871	1.64727	100.027	15.6908	4.79164	7.91446	243.791	24.9749	60.7193	9.52482	2.90873	4.80437	147.988	15.1606
CD276	uc002avv.1	TRUE	3	-	67.6368	64.6223	65.0498	110.245	34.6904	120.489	76.9061	0.955431	0.961751	1.62995	0.512893	1.78141	1.13705	49.0577	66.5602	63.6262	93.3239	27.8028	83.2527	63.0799	1.35677	1.29697	1.90233	0.566738	1.69703	1.28583
CD2AP	uc003oyw.2	TRUE	5	-	9.08881	17.0506	27.0749	26.4115	79.5787	17.5291	27.3548	1.87599	2.97891	2.90592	8.7556	1.92864	3.00971	4.76363	9.53719	15.6069	11.9783	33.0311	11.7893	13.6226	2.00206	3.27622	2.5145	6.93389	2.47482	2.85967
CD2BP2	uc002dxs.2	TRUE	2	-	44.1482	36.1707	72.1349	89.6306	62.9656	28.3832	30.9388	0.819302	1.63393	2.03022	1.42623	0.642909	0.700796	27.6758	25.139	53.823	55.8843	41.078	25.8153	26.1966	0.908338	1.94476	2.01924	1.48425	0.932776	0.946552
CD320	uc002mjj.1	TRUE	2	-	42.303	26.0466	46.5346	99.765	169.053	45.725	30.861	0.615716	1.10003	2.35834	3.99624	1.08089	0.729522	20.18	21.4842	28.6057	56.155	102.306	21.0882	19.1105	1.06463	1.41752	2.7827	5.06965	1.04501	0.947004
CD34	uc001hgw.1	TRUE	8	-	2.5672	3.96244	2.54867	0.380276	0.281443	4.61137	7.45793	1.54346	0.99278	0.148162	0.109665	1.79623	2.905	2.56618	2.47517	0.997135	0.574237	0.055426	1.8481	3.02601	0.964536	0.388591	0.223801	0.0216367	0.720184	1.17918
CD3EAP	uc002pbq.1	TRUE	2	-	3.61158	4.28068	5.62562	13.849	12.9358	4.35476	0.659793	1.18526	1.55765	3.83453	3.58168	1.20577	0.182711	2.51334	2.66168	3.95229	7.85539	6.60725	2.3432	0.932312	1.05902	1.5725	3.12539	2.62881	0.932308	0.37097
CD40	uc002xrg.1	TRUE	2	-	8.89769	11.4734	22.0991	22.8685	19.2867	12.1483	26.8202	1.28948	2.48367	2.57015	2.16759	1.36533	3.01427	4.61506	7.13968	7.01616	9.63431	9.99945	5.49676	8.95562	1.54703	1.52026	2.08756	2.16667	1.19104	1.9405
CD44	uc001mvu.2	TRUE	3	-	280.947	404.266	281.209	321.685	145.218	529.979	242.625	1.43894	1.00093	1.145	0.516886	1.8864	0.863594	120.787	148.078	98.3314	121.358	47.4869	167.868	99.2114	1.22594	0.81409	1.00473	0.393147	1.38979	0.821376
CD46	uc001hgj.2	TRUE	2	-	54.2646	75.767	45.8937	65.7992	181.437	61.3719	76.4788	1.39625	0.84574	1.21256	3.34355	1.13098	1.40937	40.6544	60.8574	38.897	45.9799	122.379	59.2922	43.4791	1.49694	0.956771	1.13099	3.01022	1.45844	1.06948
CD47	uc003dwt.1	TRUE	5	-	100.887	117.94	190.545	237.221	307.201	122.576	338.493	1.16904	1.8887	2.35136	3.04501	1.21498	3.35517	36.5145	53.8441	61.0447	89.437	208.8	57.6622	106.399	1.4746	1.67179	2.44935	5.71826	1.57916	2.91388
CD55	uc001hfr.3	TRUE	7	-	45.262	129.405	298.348	186.032	956.786	341.77	66.9756	2.85901	6.59157	4.11011	21.1388	7.55091	1.47973	23.8451	81.5554	127.787	88.7846	649.162	177.952	30.4042	3.42021	5.35903	3.72338	27.224	7.46282	1.27507
CD58	uc001egm.2	TRUE	5	-	22.5385	42.4766	46.7137	77.5754	40.2187	41.6439	40.8855	1.88462	2.07261	3.44189	1.78444	1.84767	1.81403	7.91629	16.2849	14.1039	28.1585	27.3287	15.7904	13.0644	2.05713	1.78162	3.55701	3.45218	1.99466	1.65031
CD59	uc001mus.3	FALSE	-	-	1492.05	1560.12	1700.17	1429.83	1293.56	1609.12	1697.92	1.04562	1.13949	0.958298	0.866966	1.07846	1.13798	392.211	513.178	399.543	424.315	597.955	416.158	427.16	1.30842	1.01869	1.08185	1.52458	1.06106	1.08911
CD63	uc001shn.2	FALSE	-	-	3213.01	3096.15	3335.25	3332.41	3371.35	3113.89	3275.21	0.963628	1.03805	1.03716	1.04928	0.96915	1.01936	1283.44	1688.27	1490.45	1566.41	2155.77	1341.55	1413.01	1.31543	1.1613	1.22048	1.67969	1.04528	1.10096
CD68	uc002ghv.2	TRUE	10	-	32.0638	46.0094	123.075	167.747	72.643	112.7	248.322	1.43493	3.83844	5.23165	2.26557	3.51484	7.7446	19.0439	37.2732	55.7097	65.7882	25.9781	48.4136	114.257	1.95722	2.92532	3.45454	1.36411	2.5422	5.99961
CD7	uc002kel.1	TRUE	3	-	2.35352	1.80783	3.03582	1.64245	0.683763	2.77911	1.32147	0.768148	1.28989	0.697881	0.290558	1.18082	0.561504	1.64113	6.30275	4.87282	0.841489	0.898998	20.2185	10.7139	3.84032	2.96906	0.512779	0.547819	12.3191	6.52804
CD81	uc001lwf.1	FALSE	-	-	1658.69	1321.59	1701.69	1272.37	1230.16	1684.91	1749.6	0.796771	1.02593	0.767094	0.74165	1.01581	1.05481	679.855	703.852	729.191	542.137	406.601	557.784	659.436	1.0353	1.07257	0.79743	0.59807	0.820447	0.969967
CD82	uc001myc.2	FALSE	-	-	39.1615	41.8428	41.2565	43.5512	60.8942	37.3742	34.6733	1.06847	1.0535	1.11209	1.55495	0.954362	0.885393	19.6199	27.1225	23.9683	19.93	20.5482	17.3855	18.8624	1.38239	1.22163	1.0158	1.04731	0.886114	0.96139
CD83	uc003nbi.2	TRUE	7	-	2.34228	14.2966	14.9117	19.3002	19.3104	17.1208	0.956479	6.10348	6.36607	8.2396	8.24396	7.30917	0.408379	0.742955	6.22292	7.12273	8.74258	14.3326	7.40116	0.4053	8.37491	9.58587	11.7659	19.2889	9.96058	0.545585
CD9	uc001qnq.1	FALSE	-	-	403.854	406.723	390.735	511.839	825.942	446.291	406.126	1.0071	0.967517	1.26739	2.04515	1.10508	1.00563	121.671	214.33	148.694	238.48	397.151	170.017	153.558	1.76155	1.2221	1.96004	3.26414	1.39735	1.26208
CD97	uc002myl.2	FALSE	-	-	30.6575	40.323	35.8663	69.4969	54.8176	47.3276	37.5024	1.31527	1.1699	2.26687	1.78806	1.54375	1.22327	23.4909	29.4635	33.7761	69.5797	33.5193	22.1671	29.4062	1.25425	1.43783	2.96198	1.42691	0.943649	1.25181
CD99L2	uc004fel.2	TRUE	3	-	128.072	129.904	123.651	93.2461	38.6424	152.377	134.754	1.0143	0.965481	0.728076	0.301725	1.18978	1.05217	55.2724	59.5816	49.4614	41.9623	17.8171	50.4436	55.1812	1.07796	0.894865	0.759191	0.322352	0.912636	0.99835
CDADC1	uc001vcu.2	FALSE	-	-	2.08184	3.29581	4.18597	3.21749	2.51969	6.16877	2.94569	1.5831	2.01066	1.54548	1.21031	2.96303	1.41492	2.7344	3.88941	6.27008	4.96632	4.96871	7.28873	2.91261	1.42238	2.29299	1.81621	1.81708	2.66551	1.06517
CDAN1	uc001zql.2	TRUE	4	-	2.49453	0.831513	2.79525	5.58715	5.54738	1.16507	0.739228	0.333362	1.12055	2.23971	2.22377	0.467073	0.296368	3.87586	2.28973	5.09038	8.41051	6.30198	1.78519	1.66524	0.590778	1.31335	2.16994	1.62594	0.460606	0.429658
CDC123	uc001ill.2	TRUE	2	-	74.2226	95.8873	158.649	254.62	107.475	86.7081	77.0159	1.29189	2.13747	3.43049	1.44801	1.16822	1.03763	36.6303	47.4721	62.0378	111.946	63.4676	39.6209	35.0831	1.29598	1.69362	3.05611	1.73265	1.08164	0.957763
CDC14A	uc001dtf.2	TRUE	2	-	1.6455	2.33113	2.60925	3.65957	2.24744	3.03022	0.769937	1.41665	1.58565	2.22391	1.36579	1.84147	0.467937	1.2482	2.57035	2.81673	2.22198	2.18014	5.07825	1.08142	2.05916	2.25653	1.78008	1.74657	4.06822	0.866393
CDC16	uc001vul.1	FALSE	-	-	27.9876	29.7638	47.5623	71.0838	43.3679	24.7574	31.9324	1.06347	1.6994	2.53983	1.54954	0.884585	1.14095	40.2127	36.3252	41.5252	62.8541	71.0092	26.4881	36.637	0.903327	1.03264	1.56304	1.76584	0.658701	0.911081
CDC20	uc001cix.2	TRUE	1	-	0.619069	0.442502	1.25357	4.96564	3.2551	0.50351	1.00717	0.714832	2.02476	8.02001	5.25736	0.813364	1.62682	0.761101	0.397625	1.27324	3.73361	3.16249	0.251496	1.73548	0.522497	1.67281	4.90503	4.15474	0.330525	2.28006
CDC23	uc003lcl.2	TRUE	2	-	17.8947	12.5263	36.1752	48.6106	45.2116	10.5222	13.303	0.700005	2.02156	2.71647	2.52653	0.588007	0.743408	9.75874	8.36553	22.5076	27.6618	28.0009	8.49329	7.39438	0.857237	2.3064	2.83455	2.86929	0.870328	0.757721
CDC25A	uc003csh.1	TRUE	7	-	0.816661	2.12333	16.9071	27.0814	29.9808	1.56928	0.275126	2.59982	20.7003	33.1571	36.707	1.92147	0.336973	1.0036	1.9567	10.2042	13.7556	13.8871	1.34042	0.694485	1.94959	10.1667	13.705	13.836	1.33558	0.692027
CDC25B	uc002wjn.2	TRUE	4	2	24.2469	4.64574	12.5651	52.9267	44.5994	16.7818	57.4779	0.191605	0.518219	2.18282	1.83939	0.692122	2.37052	36.4014	13.7451	17.1892	47.6215	33.4391	29.8014	68.6541	0.377599	0.472213	1.30823	0.918622	0.818691	1.88603
CDC25C	uc003lcp.1	TRUE	1	-	0.181169	0.18117	1.65472	4.01204	3.99716	0.261099	0.406896	1.00001	9.1291	22.1336	22.0515	1.44095	2.24526	0.55628	0.277268	0.606928	1.55565	5.00014	0.252981	0.786159	0.498523	1.09103	2.7962	8.98709	0.454871	1.41317
CDC27	uc002ile.3	TRUE	2	-	6.28096	13.9568	17.8509	18.8574	10.0275	11.6546	12.1172	2.22206	2.84204	3.00229	1.59648	1.85553	1.92919	9.02423	13.4749	24.4555	18.3548	7.03532	18.4191	14.6038	1.49319	2.70996	2.03394	0.779605	2.04106	1.61828
CDC34	uc002lov.2	TRUE	2	-	54.0985	28.2227	86.1746	108.777	122.698	53.9559	23.5451	0.521691	1.59292	2.01073	2.26805	0.997365	0.435228	37.7245	37.9861	61.6325	90.0922	152.455	32.5091	24.1668	1.00694	1.63375	2.38816	4.04126	0.861751	0.640614
CDC37	uc002mof.1	TRUE	2	-	87.7377	102.619	166.4	255.918	171.143	126.426	73.727	1.16961	1.89656	2.91685	1.95062	1.44096	0.840312	81.5373	141.114	160.323	194.346	147.53	109.37	81.0368	1.73067	1.96625	2.38353	1.80936	1.34135	0.993862
CDC37L1	uc003zio.2	FALSE	-	-	14.5696	16.359	32.2954	25.3055	21.9356	14.8579	12.7733	1.12281	2.21662	1.73686	1.50556	1.01979	0.876707	8.07635	11.5878	15.7943	14.5994	18.6513	9.93531	6.27207	1.43478	1.95561	1.80767	2.30936	1.23017	0.7766
CDC40	uc003pua.2	TRUE	2	-	17.3494	16.722	39.4469	42.7595	50.1689	10.569	22.5504	0.963834	2.27367	2.4646	2.89166	0.609186	1.29978	11.0648	11.4302	21.5144	23.2585	26.0251	8.74006	10.8696	1.03303	1.94439	2.10202	2.35205	0.7899	0.982357
CDC42BPA	uc001hqr.2	FALSE	-	-	10.4008	14.2644	6.768	15.6243	10.6833	10.2501	11.2936	1.37147	0.650725	1.50222	1.02717	0.985513	1.08584	27.7268	17.8094	10.8259	17.8054	16.7938	16.4704	19.3679	0.642319	0.39045	0.642176	0.60569	0.594027	0.698526
CDC42BPB	uc001ymi.1	FALSE	-	-	14.2916	13.117	15.4748	20.2786	14.0263	15.2626	15.8195	0.917814	1.08279	1.41892	0.981441	1.06794	1.10691	33.9342	33.4102	36.2303	37.2903	21.56	25.4972	32.8834	0.984559	1.06766	1.0989	0.63535	0.751373	0.969035
CDC42EP1	uc003asz.3	TRUE	6	-	51.5638	25.0686	14.7575	31.9006	44.9739	33.0901	30.7718	0.486168	0.2862	0.618664	0.872199	0.641732	0.596772	54.5084	32.7204	17.2963	30.8137	47.362	18.6935	43.1097	0.600283	0.317315	0.565303	0.868894	0.342948	0.790882
CDC42EP2	uc001odl.2	TRUE	3	-	37.3262	10.3684	33.8318	28.0701	33.7808	54.9895	61.6944	0.277781	0.906381	0.752023	0.905015	1.47321	1.65284	20.3664	6.98843	17.541	14.9052	14.4163	22.1485	41.4638	0.343138	0.861274	0.731851	0.707847	1.0875	2.03589
CDC42EP3	uc002rqi.1	TRUE	6	-	112.755	18.7363	11.0869	43.2137	51.1786	29.4063	188.66	0.166169	0.0983282	0.383254	0.453893	0.2608	1.67319	44.964	10.1504	5.98434	19.2178	27.3817	14.3749	77.665	0.225747	0.133094	0.427405	0.608971	0.319699	1.72727
CDC42EP4	uc002jjo.2	TRUE	4	-	37.8182	12.2796	42.9513	58.7787	32.2138	18.8305	27.5902	0.324704	1.13573	1.55424	0.851808	0.497923	0.729549	17.3811	9.16731	22.5739	25.2258	14.9875	9.98842	19.0807	0.527433	1.29876	1.45133	0.86229	0.574675	1.09779
ADARB1	uc002zgy.2	TRUE	4	1	3.17129	0.893324	3.33538	3.27259	7.70561	1.2736	5.63583	0.281714	1.05174	1.03194	2.42976	0.401622	1.77712	4.80037	5.52139	7.54366	6.64612	15.9562	4.13128	9.61918	1.1502	1.57147	1.3845	3.32391	0.86062	2.00382
CDC42SE1	uc001ewp.2	TRUE	2	-	59.1084	125.171	211.714	294.173	246.941	66.256	54.338	2.11765	3.58179	4.97683	4.17777	1.12092	0.919295	31.7947	31.4576	59.5933	80.3776	50.0705	24.2758	27.1428	0.989399	1.87431	2.52802	1.57481	0.763519	0.853689
CDC42SE2	uc003kvj.2	FALSE	-	-	35.2525	35.2527	74.3034	72.0624	42.3933	40.1234	53.5955	1	2.10774	2.04417	1.20256	1.13817	1.52033	9.65169	9.5385	17.8661	22.0171	10.7726	10.0528	15.0405	0.988273	1.85108	2.28115	1.11614	1.04156	1.55832
CDC45	uc002zpr.2	TRUE	1	-	1.51082	1.39752	3.4498	25.9939	19.7143	1.52417	1.31487	0.925009	2.28331	17.2041	13.0479	1.00883	0.870311	1.39319	1.15528	3.52185	19.3035	24.4324	1.33999	1.79485	0.829251	2.5278	13.8547	17.5359	0.961818	1.28828
CDC5L	uc003oxl.2	TRUE	5	-	14.4203	20.9028	69.2625	63.4756	42.6264	16.7179	15.1071	1.44954	4.80311	4.4018	2.95599	1.15933	1.04763	14.3583	21.2494	54.2623	41.4188	30.1585	18.7405	14.1441	1.47993	3.77912	2.88464	2.10041	1.3052	0.985078
CDC6	uc002huj.1	TRUE	1	-	2.51986	1.75627	43.7058	56.5399	39.8557	1.83414	1.02899	0.696985	17.3439	22.4369	15.8161	0.727884	0.408377	2.35997	2.22015	33.9049	37.8208	31.9478	1.34604	1.11443	0.940754	14.3661	16.0253	13.5368	0.570382	0.472244
CDC7	uc001dof.2	TRUE	1	-	1.34059	1.04269	8.61641	20.3838	19.8123	1.71737	1.50544	0.777798	6.42692	15.2041	14.7778	1.28104	1.12296	1.24997	0.987144	5.50198	12.6054	15.7827	1.70315	1.66818	0.789752	4.40142	10.0838	12.6256	1.36252	1.33455
CDC73	uc001gtb.2	TRUE	5	-	34.516	57.15	96.2843	100.386	103.99	58.1636	60.8308	1.65575	2.78955	2.90838	3.0128	1.68512	1.76239	15.3742	28.1132	44.7444	40.4099	40.8689	34.8718	28.94	1.82859	2.91035	2.62841	2.65826	2.26819	1.88237
CDCA2	uc003xep.1	TRUE	1	4	0.665535	0.582345	2.65943	6.14101	4.61489	0.719371	0.957576	0.875022	3.99548	9.22594	6.93322	1.08088	1.43874	1.31161	0.731806	1.59403	3.89911	4.53097	0.602621	1.97537	0.557977	1.21531	2.97261	3.45431	0.459492	1.50602
CDCA3	uc001qrg.2	TRUE	6	-	4.54988	1.37593	2.2149	4.79187	2.85351	3.41724	2.53844	0.302426	0.486817	1.05319	0.62717	0.751067	0.557924	1.87097	0.994047	1.4951	2.10988	4.03456	0.794323	3.9652	0.531325	0.799117	1.12768	2.15634	0.424582	2.11927
CDCA4	uc001yqb.2	TRUE	1	-	12.239	8.20619	46.7591	43.812	20.6061	7.22437	5.00054	0.670497	3.82047	3.57968	1.68364	0.590278	0.408579	4.92609	3.13823	19.7868	26.1532	18.9157	1.62085	3.72769	0.637071	4.01667	5.30903	3.83985	0.329048	0.756729
CDCA5	uc001ocp.2	TRUE	1	-	3.95516	3.18134	24.0832	47.4557	24.0651	2.14788	1.35177	0.804357	6.08892	11.9981	6.08435	0.543068	0.341791	2.21607	1.88477	13.0276	19.9083	15.7976	2.05186	2.47389	0.850508	5.87849	8.98323	7.12839	0.925902	1.11633
CDCA7	uc002uic.1	TRUE	4	-	3.06498	0.238373	2.33461	15.4698	6.09758	0.091748	1.77472	0.0778033	0.761713	5.04714	1.98941	0.029966	0.579046	1.67038	0.341018	2.10152	10.3311	8.00482	0.301927	1.09486	0.204203	1.25809	6.18457	4.79198	0.180802	0.655475
CDCA7L	uc010kuk.2	TRUE	4	-	13.0628	9.24887	11.2369	32.7308	32.8702	8.38406	7.18431	0.708035	0.860227	2.50565	2.51631	0.641831	0.549987	12.2387	5.93898	7.1661	16.4077	18.7861	4.91058	5.4449	0.485265	0.585531	1.34064	1.53497	0.401238	0.444896
CDCA8	uc001cbr.2	TRUE	1	-	3.25011	2.63105	8.10916	18.7103	22.3919	0.446642	2.70709	0.809533	2.495	5.75667	6.8894	0.13745	0.832928	1.52517	0.874269	3.08849	6.81992	10.86	0.550352	2.47773	0.573254	2.02495	4.47134	7.12011	0.360888	1.62452
CDCP1	uc003com.2	TRUE	1	-	0.254838	0.254839	1.31896	3.64653	7.19681	0.146908	0.11447	1	5.17404	14.304	28.23	0.576642	0.449403	0.146311	0.181876	0.384329	2.46673	2.42968	0.055743	0.13251	1.24291	2.62568	16.8487	16.5956	0.381413	0.905738
CDH11	uc002eoi.2	TRUE	8	-	173.674	156.844	46.5357	59.9143	18.3652	140.312	192.517	0.903098	0.26795	0.344982	0.105746	0.807905	1.1085	127.513	140.641	40.6231	57.6532	15.5076	116.25	127.941	1.10295	0.318581	0.452137	0.121617	0.911677	1.00336
CDH13	uc002fgx.2	TRUE	3	-	100.702	99.7148	92.9056	47.0903	12.3716	104.687	107.878	0.990201	0.922583	0.467623	0.122855	1.03957	1.07126	64.737	95.2845	73.2737	40.0693	8.41254	73.4344	66.2124	1.47187	1.13187	0.618956	0.129951	1.13435	1.02279
CDH2	uc002kwg.2	TRUE	3	-	135.133	249.561	128.912	58.8603	75.8336	255.633	158.117	1.84677	0.953964	0.435572	0.561176	1.89171	1.17008	125.767	180.346	80.905	44.956	44.6645	160.66	110.693	1.43396	0.643291	0.357454	0.355136	1.27744	0.880138
CDH3	uc002ewf.2	TRUE	4	-	0.411208	0.436911	0.078246	0.116747	11.5351	0.444471	0.548358	1.06249	0.19048	0.284086	28.0451	1.08087	1.33345	0.421082	0.301582	0.43084	0.176724	8.25776	0.212464	0.463277	0.716275	1.02317	0.419828	19.6064	0.504684	1.10018
CDH4	uc002ybn.1	TRUE	2	-	3.06926	2.35018	3.9643	2.90468	12.6687	3.70985	3.2378	0.765724	1.29161	0.94638	4.1275	1.20871	1.05491	2.60743	2.38866	3.47016	3.70347	6.60933	2.02255	2.74352	0.9161	1.33086	1.42033	2.53475	0.775693	1.05219
CDIPT	uc002dum.2	FALSE	-	-	102.386	59.3676	119.149	142.036	121.868	87.1794	79.6342	0.579843	1.16372	1.38726	1.19029	0.851481	0.777787	72.755	66.8979	78.5208	127.709	107.595	61.5897	66.4598	0.919496	1.07925	1.75533	1.47886	0.846536	0.913474
CDK1	uc001jld.2	TRUE	1	-	10.176	13.4469	42.537	147.757	143.506	10.196	11.0192	1.32143	4.1801	14.52	14.1022	1.00197	1.08286	3.54673	4.56808	12.3657	37.8703	79.6541	5.58586	8.12538	1.28796	3.48644	10.6772	22.4578	1.57491	2.29091
CDK10	uc010cio.2	FALSE	-	-	16.8495	12.3683	19.8282	21.4423	10.3955	11.9407	11.8763	0.734047	1.17678	1.27257	0.616964	0.708671	0.704846	23.376	22.004	18.5487	31.0908	18.0396	14.8284	15.846	0.941304	0.793495	1.33003	0.771712	0.634342	0.677874
CDK11B	uc001agv.1	TRUE	2	-	5.28288	6.52252	11.3641	20.3688	22.5762	5.33771	5.39229	1.23465	2.15109	3.85557	4.27341	1.01038	1.02071	9.46021	8.64997	18.2583	21.6653	16.5647	8.33571	7.71869	0.914354	1.93	2.29014	1.75098	0.881135	0.815913
CDK12	uc010cvv.2	TRUE	2	-	4.99081	3.96415	12.0255	17.2665	10.7554	4.7382	6.41975	0.794294	2.40949	3.4596	2.15502	0.949386	1.28631	9.60492	7.15772	21.9965	20.527	10.6474	8.66718	10.1611	0.745217	2.29011	2.13712	1.10854	0.90237	1.05791
CDK13	uc003thh.3	FALSE	-	-	5.03028	4.65092	8.08519	8.61876	5.60161	5.94138	4.5591	0.924587	1.60729	1.71336	1.11358	1.18112	0.906334	10.4233	10.4332	16.8317	12.6406	8.65963	9.6917	8.18767	1.00095	1.61482	1.21273	0.8308	0.929815	0.785521
CDK14	uc003ukz.1	FALSE	-	-	7.50998	8.41311	8.82736	15.0063	7.67044	12.239	6.1383	1.12026	1.17541	1.99816	1.02137	1.62969	0.817355	6.97193	8.35958	7.9856	9.87122	8.40894	7.6818	3.23433	1.19903	1.14539	1.41585	1.20611	1.10182	0.463915
CDK16	uc004dho.2	FALSE	-	-	9.59599	6.55382	12.6336	12.1171	15.0137	6.40441	9.47834	0.682978	1.31655	1.26272	1.56458	0.667408	0.98774	36.5264	31.9436	42.7179	39.7308	35.0643	29.0425	31.7936	0.874535	1.16951	1.08773	0.959971	0.79511	0.870428
CDK17	uc001tep.1	FALSE	-	-	13.9919	22.1887	32.1359	25.8495	37.3438	17.5314	29.4495	1.58582	2.29674	1.84745	2.66894	1.25296	2.10474	8.87698	15.7759	20.4586	13.0368	21.6465	16.8363	17.8688	1.77716	2.30467	1.4686	2.43848	1.89662	2.01292
CDK19	uc003puh.1	FALSE	-	-	11.2732	10.5829	9.49044	10.6759	6.24077	7.86667	9.19454	0.938767	0.841858	0.947016	0.553597	0.697822	0.81561	9.15504	4.86091	6.03613	6.30219	4.41351	4.31809	5.01342	0.53096	0.659326	0.688388	0.48209	0.471668	0.547617
CDK2	uc001sit.3	TRUE	5	-	14.922	26.9356	57.6255	107.681	54.7997	22.5751	27.1186	1.80509	3.86177	7.21626	3.6724	1.51287	1.81736	8.95266	13.7998	26.2047	41.5269	27.4125	11.6505	14.2764	1.54141	2.92701	4.63846	3.06192	1.30134	1.59464
CDK20	uc004apr.2	TRUE	5	-	5.22567	8.14959	13.0687	10.0322	12.5614	24.8648	5.02995	1.55952	2.50083	1.91978	2.40376	4.75814	0.962548	2.92143	8.89728	7.64914	8.13992	10.4518	16.2457	4.24346	3.04545	2.61823	2.78622	3.57753	5.56072	1.45251
CDK2AP1	uc001ueq.2	TRUE	3	-	500.336	288.134	369.26	417.335	140.997	472.167	369.992	0.575881	0.738023	0.834109	0.281804	0.9437	0.739486	154.602	284.726	216.724	247.156	142.706	219.088	195.991	1.84167	1.40182	1.59866	0.923056	1.41711	1.26772
CDK2AP2	uc001oma.2	TRUE	1	-	32.8064	20.5041	138.832	123.019	282.741	54.3703	19.2464	0.625004	4.23183	3.74982	8.61842	1.6573	0.586668	10.7482	9.85948	62.7991	45.5906	117.485	9.2105	7.91578	0.917312	5.84269	4.24165	10.9305	0.856933	0.736475
CDK4	uc001spv.2	TRUE	4	-	130.624	97.0486	100.048	233.214	114.655	127.591	74.3057	0.74296	0.765924	1.78538	0.877745	0.976782	0.568851	107.602	101.616	75.204	180.428	150.749	73.697	69.3254	0.944369	0.698912	1.67681	1.40099	0.684906	0.644279
CDK5	uc003wir.1	TRUE	4	-	13.6427	11.1693	7.95209	26.0833	45.7469	9.18263	9.63658	0.818705	0.582884	1.91188	3.35319	0.673081	0.706355	6.92977	6.29591	3.54294	18.0298	34.8293	5.25774	6.96866	0.908532	0.511271	2.60177	5.02597	0.758721	1.00561
CDK5R1	uc002hhn.2	TRUE	1	-	0.84325	0.070271	4.72239	4.79351	7.67003	1.08025	0.315649	0.0834422	5.59969	5.68401	9.09484	1.28102	0.374399	0.895163	1.76509	9.3866	4.64094	7.03346	0.754209	0.439935	1.9717	10.4849	5.184	7.85641	0.842556	0.491515
CDK5RAP1	uc002wyz.2	TRUE	2	-	7.49951	6.11613	16.1822	29.702	31.3942	5.52652	4.1291	0.81554	2.15775	3.96048	4.18613	0.736922	0.550589	6.83307	6.08728	13.7238	21.9465	19.9677	4.222	5.44536	0.890857	2.00842	3.21177	2.92219	0.617883	0.796916
CDK5RAP2	uc004bkf.2	TRUE	4	4	2.60051	2.63414	2.38884	9.9054	21.8517	2.67086	2.71889	1.01294	0.918609	3.80892	8.40257	1.02705	1.04552	9.51933	4.64648	7.27401	11.6197	17.4571	3.42744	6.04092	0.488115	0.764133	1.22065	1.83385	0.360058	0.634599
CDK5RAP3	uc002imr.2	FALSE	-	-	2.79741	2.61111	2.75787	4.14905	5.95471	2.55127	3.00258	0.933405	0.985867	1.48316	2.12861	0.912016	1.07334	6.67086	5.0107	4.14849	5.61641	13.3201	4.19089	4.24033	0.751136	0.621888	0.841934	1.99674	0.628244	0.635656
CDK6	uc010lez.2	FALSE	-	-	56.7125	66.0988	28.2028	39.8259	38.5001	71.8899	54.7051	1.16551	0.497294	0.702243	0.678865	1.26762	0.964604	16.6903	10.2418	4.6968	5.47511	6.57141	6.92398	8.55556	0.613641	0.281413	0.328045	0.393729	0.414853	0.512609
CDK7	uc003jvs.3	TRUE	5	-	6.99076	13.233	17.4024	19.8972	21.3598	15.1751	6.92351	1.89292	2.48933	2.84619	3.0554	2.17072	0.99038	3.31332	9.08699	9.46697	11.1963	23.5439	9.92376	4.28867	2.74251	2.85719	3.37909	7.10565	2.99505	1.29436
CDK8	uc001uqr.1	TRUE	5	-	3.6313	5.74273	11.0435	17.4598	17.7912	4.47298	3.50276	1.58144	3.04113	4.80804	4.8993	1.23178	0.964605	4.37321	8.54006	14.6682	17.0337	16.8118	7.07358	5.36256	1.95279	3.35406	3.89493	3.84421	1.61747	1.22622
CDK9	uc004bse.2	TRUE	2	-	43.1121	30.5138	91.668	95.2956	121.35	37.424	46.5316	0.707779	2.12627	2.21041	2.81474	0.868062	1.07932	24.6272	16.9132	48.7603	58.3823	75.3935	15.0147	23.3728	0.686769	1.97993	2.37063	3.06138	0.609682	0.949063
CDKAL1	uc003ndc.1	TRUE	2	-	6.20149	7.08745	14.4976	23.2243	26.1548	5.74555	8.29059	1.14286	2.33774	3.74491	4.21745	0.92648	1.33687	4.88636	4.02937	10.3086	10.5157	9.62751	3.75126	4.48913	0.824621	2.10965	2.15204	1.97026	0.767706	0.918709
CDKL3	uc003kzf.3	FALSE	-	-	2.59882	2.0935	3.18685	3.27929	5.73381	2.01141	1.9456	0.805567	1.22626	1.26183	2.20626	0.77398	0.748657	1.0638	1.65793	1.87746	1.84032	5.30542	1.39531	0.863844	1.55844	1.76478	1.72988	4.98685	1.3116	0.812052
CDKL5	uc004cym.2	TRUE	10	-	1.48722	4.62692	5.21962	3.42484	4.1146	5.67593	5.98453	3.11098	3.50949	2.30277	2.76652	3.81629	4.02378	1.53848	3.01647	3.43313	1.57229	1.74542	3.20055	3.65654	1.96062	2.23143	1.02198	1.1345	2.08026	2.37664
CDKN1A	uc003omm.3	TRUE	3	-	658.642	539.5	511.91	342.98	326.752	1153.99	380.342	0.819109	0.77722	0.520739	0.496099	1.75208	0.577463	206.498	345.88	191.749	136.544	158.89	366.374	161.566	1.67498	0.928578	0.661237	0.769453	1.77423	0.782408
[truncated: 8,692 more rows]
