# Supplementary material for: The Transcription and Translation Landscapes during Human Cytomegalovirus Infection Reveal Novel Host-Pathogen Interactions
Source: PLoS Pathog. 2015 Nov 24;11(11):e1005288. doi: 10.1371/journal.ppat.1005288 (PMC4658056; doi:10.1371/journal.ppat.1005288)
Supplement: S2 Table — Each sheet presents the analysis of the indicated cluster. (XLSX) [file ppat.1005288.s020.xlsx]

## Sheet: cluster_1
Annotation Cluster 1	Enrichment Score: 26.332159936509
Category	Term	Count	%	PValue	Genes	List Total	Pop Hits	Pop Total	Fold Enrichment	Bonferroni	Benjamini	FDR
GOTERM_BP_FAT	GO:0007049~cell cycle	110	18.2119	8.82307e-39	XRCC2, PRC1, KNTC1, PKMYT1, TTK, AURKA, CDCA8, OIP5, CDKN2D, CDCA2, H2AFX, CDCA5, RBL1, SGOL1, POLE, PIM1, PIM2, NCAPD3, UHRF1, TIMELESS, SPAG5, STMN1, DSCC1, BLM, MRE11A, TIPIN, SESN3, SPC25, SKA1, HELLS, ERCC6L, CKAP2, YEATS4, MKI67, NUF2, SUV39H1, CDC20, RAD54L, BRCA1, SUV39H2, POLD1, RAD54B, CHAF1A, CHAF1B, E2F1, E2F2, KIF22, CLSPN, E2F7, MLH1, RHOU, GTSE1, CDT1, CGREF1, CDC45, MCM8, MCM7, FA…	465	776	13528	4.12393	1.86079e-35	1.86079e-35	1.52637e-35
GOTERM_BP_FAT	GO:0022403~cell cycle phase	77	12.7483	1.05375e-34	E2F1, KIF22, XRCC2, PRC1, KNTC1, PKMYT1, MLH1, TTK, AURKA, RHOU, GTSE1, CDCA8, OIP5, CDKN2D, PSMC3IP, MTBP, CDCA2, H2AFX, FANCA, CDCA5, CDC7, CDC6, CDK1, KIF11, DSN1, SGOL1, POLE, CCNF, PIM1, TPX2, NUSAP1, PIM2, PBK, UBE2C, NCAPD3, RAD51, TIMELESS, CCND2, FANCD2, SPAG5, BUB1B, STMN1, HAUS8, DSCC1, HAUS5, BLM, MRE11A, TIPIN, CEP55, SPC25, NCAPH, NCAPG, BUB1, SKA1, ZWILCH, HELLS, ERCC6L, TRIP13, EX…	465	414	13528	5.41092	2.22236e-31	1.11118e-31	1.82296e-31
GOTERM_BP_FAT	GO:0022402~cell cycle process	87	14.404	6.08979e-33	E2F1, KIF22, XRCC2, PRC1, KNTC1, PKMYT1, MLH1, TTK, AURKA, RHOU, GTSE1, CGREF1, CDCA8, OIP5, CDKN2D, PSMC3IP, MTBP, CDCA2, H2AFX, C11ORF82, FANCA, CDCA5, CDC7, CDC6, CDK1, KIF11, DSN1, SGOL1, POLE, CCNF, PIM1, TPX2, NUSAP1, PIM2, PBK, UBE2C, NCAPD3, RAD51, SASS6, TIMELESS, CCND2, SPAG5, FANCD2, BUB1B, STMN1, HAUS8, DSCC1, HAUS5, BLM, MRE11A, TIPIN, CEP55, SESN3, SPC25, NCAPH, NCAPG, BUB1, SKA1, Z…	465	565	13528	4.47973	1.28434e-29	4.28112e-30	1.05352e-29
GOTERM_BP_FAT	GO:0000279~M phase	65	10.7616	9.62944e-31	KIF22, XRCC2, PRC1, KNTC1, PKMYT1, MLH1, TTK, AURKA, CDCA8, OIP5, PSMC3IP, CDCA2, H2AFX, CDCA5, FANCA, CDC6, CDK1, KIF11, DSN1, SGOL1, CCNF, TPX2, NUSAP1, PBK, PIM2, UBE2C, NCAPD3, RAD51, TIMELESS, FANCD2, SPAG5, BUB1B, STMN1, HAUS8, DSCC1, HAUS5, MRE11A, TIPIN, CEP55, SPC25, NCAPH, NCAPG, BUB1, SKA1, ZWILCH, HELLS, ERCC6L, TRIP13, EXO1, MSH6, YEATS4, MKI67, DLGAP5, KIF18A, NUF2, CDC20, CENPE, CD…	465	329	13528	5.74775	2.03085e-27	4.0617e-28	1.66587e-27
GOTERM_BP_FAT	GO:0000278~mitotic cell cycle	62	10.2649	2.96815e-25	E2F1, KIF22, PRC1, KNTC1, PKMYT1, TTK, AURKA, RHOU, GTSE1, CDCA8, OIP5, CDKN2D, MTBP, CDCA2, CDCA5, CDC7, CDC6, CDK1, KIF11, DSN1, SGOL1, POLE, CCNF, PIM1, TPX2, NUSAP1, PBK, UBE2C, NCAPD3, TIMELESS, CCND2, SPAG5, BUB1B, STMN1, HAUS8, DSCC1, HAUS5, BLM, TIPIN, CEP55, SPC25, NCAPH, NCAPG, BUB1, SKA1, ZWILCH, HELLS, ERCC6L, YEATS4, DLGAP5, NUF2, KIF18A, CENPE, CDC20, CDKN3, CDC25C, SMC2, FSD1, CCNB…	465	370	13528	4.87495	6.25982e-22	8.9426e-23	5.13481e-22
GOTERM_BP_FAT	GO:0000280~nuclear division	46	7.61589	9.47548e-23	KIF22, HAUS5, TIPIN, KNTC1, PKMYT1, AURKA, CEP55, SPC25, NCAPH, CDCA8, OIP5, NCAPG, BUB1, CDCA2, SKA1, ZWILCH, CDCA5, HELLS, ERCC6L, YEATS4, CDK1, CDC6, KIF11, DSN1, DLGAP5, SGOL1, CCNF, TPX2, NUF2, KIF18A, NUSAP1, CDC20, CENPE, PBK, CDC25C, UBE2C, SMC2, NCAPD3, FSD1, CCNB2, TIMELESS, SPAG5, KIF20B, BUB1B, HAUS8, DSCC1	465	220	13528	6.08297	1.99838e-19	2.49797e-20	1.63923e-19
GOTERM_BP_FAT	GO:0007067~mitosis	46	7.61589	9.47548e-23	KIF22, HAUS5, TIPIN, KNTC1, PKMYT1, AURKA, CEP55, SPC25, NCAPH, CDCA8, OIP5, NCAPG, BUB1, CDCA2, SKA1, ZWILCH, CDCA5, HELLS, ERCC6L, YEATS4, CDK1, CDC6, KIF11, DSN1, DLGAP5, SGOL1, CCNF, TPX2, NUF2, KIF18A, NUSAP1, CDC20, CENPE, PBK, CDC25C, UBE2C, SMC2, NCAPD3, FSD1, CCNB2, TIMELESS, SPAG5, KIF20B, BUB1B, HAUS8, DSCC1	465	220	13528	6.08297	1.99838e-19	2.49797e-20	1.63923e-19
GOTERM_BP_FAT	GO:0000087~M phase of mitotic cell cycle	46	7.61589	2.05854e-22	KIF22, HAUS5, TIPIN, KNTC1, PKMYT1, AURKA, CEP55, SPC25, NCAPH, CDCA8, OIP5, NCAPG, BUB1, CDCA2, SKA1, ZWILCH, CDCA5, HELLS, ERCC6L, YEATS4, CDK1, CDC6, KIF11, DSN1, DLGAP5, SGOL1, CCNF, TPX2, NUF2, KIF18A, NUSAP1, CDC20, CENPE, PBK, CDC25C, UBE2C, SMC2, NCAPD3, FSD1, CCNB2, TIMELESS, SPAG5, KIF20B, BUB1B, HAUS8, DSCC1	465	224	13528	5.97435	4.34146e-19	4.82385e-20	3.56122e-19
GOTERM_BP_FAT	GO:0048285~organelle fission	46	7.61589	5.29487e-22	KIF22, HAUS5, TIPIN, KNTC1, PKMYT1, AURKA, CEP55, SPC25, NCAPH, CDCA8, OIP5, NCAPG, BUB1, CDCA2, SKA1, ZWILCH, CDCA5, HELLS, ERCC6L, YEATS4, CDK1, CDC6, KIF11, DSN1, DLGAP5, SGOL1, CCNF, TPX2, NUF2, KIF18A, NUSAP1, CDC20, CENPE, PBK, CDC25C, UBE2C, SMC2, NCAPD3, FSD1, CCNB2, TIMELESS, SPAG5, KIF20B, BUB1B, HAUS8, DSCC1	465	229	13528	5.8439	1.11669e-18	1.11669e-19	9.15999e-19
GOTERM_BP_FAT	GO:0051301~cell division	47	7.78146	3.01118e-18	HAUS5, PRC1, TIPIN, KNTC1, CEP55, SPC25, NCAPH, CDCA8, OIP5, NCAPG, BUB1, CDCA2, CABLES2, SKA1, ZWILCH, CDCA5, HELLS, ERCC6L, CENPO, CDC7, CDK1, CDC6, KIF11, PIK3CB, DSN1, SGOL1, CCNF, NUF2, NUSAP1, CDC20, CENPE, RACGAP1, CDC25C, UBE2C, CENPJ, SMC2, MCM5, NCAPD3, CENPH, FSD1, CCNB2, TIMELESS, CCND2, SPAG5, KIF20B, BUB1B, HAUS8	465	295	13528	4.63507	6.35057e-15	4.88505e-16	5.20925e-15
Annotation Cluster 2	Enrichment Score: 21.90071739144092
Category	Term	Count	%	PValue	Genes	List Total	Pop Hits	Pop Total	Fold Enrichment	Bonferroni	Benjamini	FDR
GOTERM_BP_FAT	GO:0006259~DNA metabolic process	81	13.4106	8.80696e-32	KIF22, CLSPN, XRCC2, MLH1, MCM10, CDT1, PRIM1, IGHMBP2, FANCM, MCM8, CDC45, MCM7, FANCI, CDKN2D, PSMC3IP, H2AFX, FANCG, FANCA, FANCC, CDC7, CDC6, DTL, NEIL3, PICK1, POLE, POLB, MCM2, MCM3, RNASEH2A, RMI1, MCM4, MCM5, MCM6, RAD51, RFC5, RFC3, UHRF1, DCLRE1B, RFC4, RFC2, FANCD2, RRM2, WRAP53, RRM1, RAD18, DSCC1, BLM, LIN9, MRE11A, UNG, TIPIN, TK1, RPA3, TYMS, RPA2, TFAM, POLE2, ATRIP, FEN1, HELLS, …	465	506	13528	4.6571	1.85739e-28	4.64347e-29	1.52358e-28
GOTERM_BP_FAT	GO:0006974~response to DNA damage stimulus	57	9.43709	3.25343e-21	CLSPN, KIF22, XRCC2, MLH1, GTSE1, IGHMBP2, FANCM, MCM7, FANCI, CDKN2D, H2AFX, FANCG, FANCA, FANCC, CDK1, DTL, NEIL3, POLE, POLB, RAD51, RFC5, RFC3, UHRF1, DCLRE1B, RFC4, TIMELESS, FANCD2, RFC2, RAD18, BLM, UNG, MRE11A, TIPIN, BRSK1, RPA3, RPA2, TYMS, POLE2, ATRIP, FEN1, TRIP13, RECQL4, EXO1, MSH6, RAD51AP1, MSH2, EME1, ATAD5, RAD54L, BRCA1, POLD1, PCNA, RAD54B, CHAF1A, PARP2, CHAF1B, BARD1	465	373	13528	4.44577	6.86149e-18	6.23772e-19	5.62835e-18
GOTERM_BP_FAT	GO:0006281~DNA repair	49	8.11258	1.6975e-20	CLSPN, KIF22, XRCC2, MLH1, IGHMBP2, FANCM, FANCI, CDKN2D, H2AFX, FANCG, FANCA, FANCC, NEIL3, POLE, POLB, RAD51, RFC5, UHRF1, RFC3, RFC4, DCLRE1B, FANCD2, RFC2, RAD18, BLM, UNG, MRE11A, RPA3, RPA2, TYMS, POLE2, ATRIP, FEN1, TRIP13, EXO1, RECQL4, MSH6, RAD51AP1, MSH2, EME1, RAD54L, BRCA1, POLD1, PCNA, RAD54B, CHAF1A, CHAF1B, PARP2, BARD1	465	284	13528	5.01948	3.58003e-17	2.98335e-18	2.93663e-17
GOTERM_BP_FAT	GO:0033554~cellular response to stress	64	10.596	5.13042e-17	CLSPN, KIF22, XRCC2, SNCA, MLH1, PRDX2, GTSE1, IGHMBP2, FANCM, MCM7, FANCI, MAP3K9, CDKN2D, H2AFX, FANCG, FANCA, FANCC, CDK1, DTL, NEIL3, POLE, POLB, RAD51, RFC5, RFC3, UHRF1, DCLRE1B, RFC4, ATG4C, TIMELESS, RFC2, FANCD2, RAD18, BLM, MRE11A, UNG, TIPIN, BRSK1, RPA3, RPA2, TYMS, POLE2, RTN4RL2, ATRIP, FEN1, TRIP13, RECQL4, EXO1, MSH6, RAD51AP1, MSH2, EME1, ATAD5, RAD54L, BRCA1, POLD1, MAPK8IP2, PC…	465	566	13528	3.28961	1.08201e-13	7.72862e-15	8.8755e-14
Annotation Cluster 3	Enrichment Score: 5.2464222021571345
Category	Term	Count	%	PValue	Genes	List Total	Pop Hits	Pop Total	Fold Enrichment	Bonferroni	Benjamini	FDR
GOTERM_BP_FAT	GO:0051726~regulation of cell cycle	40	6.62252	1.41869e-11	E2F1, E2F2, CDK5R1, BLM, KNTC1, TIPIN, TTK, PKMYT1, AFAP1L2, BRSK1, GTSE1, CDT1, CDC45, CDKN2D, MTBP, BUB1, CABLES2, H2AFX, FANCG, ZWILCH, ATRIP, CDC7, CDK1, CDC6, MSH2, GMNN, DLGAP5, PIM1, NUSAP1, CENPE, CDKN3, UBE2C, CDC25C, BRCA1, PLK4, TIMELESS, CCND2, KIF20B, BUB1B, PPP1R13B	465	331	13528	3.51571	2.99201e-08	1.87001e-09	2.45429e-08
GOTERM_BP_FAT	GO:0000075~cell cycle checkpoint	19	3.1457	1.45523e-09	CDC6, CDK1, BLM, MSH2, TIPIN, KNTC1, TTK, CENPE, BRSK1, BRCA1, GTSE1, CDT1, CDC45, BUB1, BUB1B, H2AFX, FANCG, ZWILCH, ATRIP	465	91	13528	6.07425	3.06908e-06	1.61531e-07	2.51752e-06
GOTERM_BP_FAT	GO:0010564~regulation of cell cycle process	17	2.81457	1.65845e-06	CDC7, DLGAP5, TIPIN, KNTC1, NUSAP1, PKMYT1, TTK, CENPE, UBE2C, CDC25C, GTSE1, BRCA1, CDT1, PLK4, TIMELESS, BUB1, KIF20B	465	114	13528	4.33835	0.00349157	0.000120603	0.00286904
GOTERM_BP_FAT	GO:0007346~regulation of mitotic cell cycle	18	2.98013	1.80706e-05	CDC6, CDK1, DLGAP5, KNTC1, TTK, NUSAP1, PKMYT1, AFAP1L2, CENPE, UBE2C, CDC25C, GTSE1, CDT1, MTBP, BUB1, KIF20B, BUB1B, ZWILCH	465	152	13528	3.44516	0.0373941	0.000929109	0.031257
GOTERM_BP_FAT	GO:0007088~regulation of mitosis	8	1.3245	0.00289473	DLGAP5, KIF20B, BUB1, PKMYT1, NUSAP1, TTK, CENPE, CDC25C	465	56	13528	4.15607	0.997788	0.0847942	4.89139
GOTERM_BP_FAT	GO:0051783~regulation of nuclear division	8	1.3245	0.00289473	DLGAP5, KIF20B, BUB1, PKMYT1, NUSAP1, TTK, CENPE, CDC25C	465	56	13528	4.15607	0.997788	0.0847942	4.89139
GOTERM_BP_FAT	GO:0033043~regulation of organelle organization	14	2.31788	0.0363357	RAB3A, DLGAP5, SNCA, NUSAP1, PKMYT1, TTK, CENPE, CDC25C, BRCA1, PLK4, S1PR1, BUB1, KIF20B, SKA1	465	217	13528	1.87693	1	0.5019	47.2868
Annotation Cluster 4	Enrichment Score: 4.900498744945667
Category	Term	Count	%	PValue	Genes	List Total	Pop Hits	Pop Total	Fold Enrichment	Bonferroni	Benjamini	FDR
GOTERM_BP_FAT	GO:0006310~DNA recombination	19	3.1457	1.58397e-08	RECQL4, EXO1, MSH6, XRCC2, RAD51AP1, BLM, MSH2, UNG, MRE11A, EME1, MLH1, RAD54L, BRCA1, RAD51, IGHMBP2, PSMC3IP, H2AFX, RAD54B, TRIP13	465	105	13528	5.26435	3.34054e-05	1.59076e-06	2.74023e-05
GOTERM_BP_FAT	GO:0006302~double-strand break repair	14	2.31788	1.37699e-07	RECQL4, XRCC2, RAD51AP1, BLM, MSH2, MRE11A, MLH1, RAD54L, BRCA1, RAD51, H2AFX, RAD54B, FEN1, TRIP13	465	62	13528	6.56927	0.000290365	1.32002e-05	0.000238215
GOTERM_BP_FAT	GO:0051327~M phase of meiotic cell cycle	17	2.81457	2.01847e-07	EXO1, MSH6, XRCC2, MKI67, MRE11A, SGOL1, MLH1, PIM2, RAD54L, SUV39H2, RAD51, FANCD2, PSMC3IP, H2AFX, RAD54B, FANCA, TRIP13	465	98	13528	5.04665	0.000425606	1.85084e-05	0.00034919
GOTERM_BP_FAT	GO:0007126~meiosis	17	2.81457	2.01847e-07	EXO1, MSH6, XRCC2, MKI67, MRE11A, SGOL1, MLH1, PIM2, RAD54L, SUV39H2, RAD51, FANCD2, PSMC3IP, H2AFX, RAD54B, FANCA, TRIP13	465	98	13528	5.04665	0.000425606	1.85084e-05	0.00034919
GOTERM_BP_FAT	GO:0051321~meiotic cell cycle	17	2.81457	2.69093e-07	EXO1, MSH6, XRCC2, MKI67, MRE11A, SGOL1, MLH1, PIM2, RAD54L, SUV39H2, RAD51, FANCD2, PSMC3IP, H2AFX, RAD54B, FANCA, TRIP13	465	100	13528	4.94572	0.000567357	2.27005e-05	0.000465524
GOTERM_BP_FAT	GO:0000725~recombinational repair	8	1.3245	1.88003e-06	XRCC2, RAD51AP1, BLM, H2AFX, RAD54B, RAD54L, BRCA1, RAD51	465	19	13528	12.2495	0.00395713	0.000132157	0.00325235
GOTERM_BP_FAT	GO:0000724~double-strand break repair via homologous recombination	8	1.3245	1.88003e-06	XRCC2, RAD51AP1, BLM, H2AFX, RAD54B, RAD54L, BRCA1, RAD51	465	19	13528	12.2495	0.00395713	0.000132157	0.00325235
GOTERM_BP_FAT	GO:0010212~response to ionizing radiation	9	1.49007	0.000963294	XRCC2, BLM, FANCD2, MSH2, H2AFX, RAD54B, BRSK1, RAD54L, BRCA1	465	60	13528	4.36387	0.869001	0.0344373	1.65345
GOTERM_BP_FAT	GO:0007127~meiosis I	7	1.15894	0.00289868	MSH6, FANCD2, MRE11A, MLH1, RAD54B, TRIP13, RAD51	465	42	13528	4.84875	0.997806	0.0837444	4.89791
GOTERM_BP_FAT	GO:0009314~response to radiation	15	2.48344	0.00912632	MSH6, XRCC2, BLM, HMGCR, MSH2, BRSK1, RAD54L, BRCA1, FANCD2, CDKN2D, POLD1, H2AFX, RAD54B, FANCG, FEN1	465	200	13528	2.18194	1	0.203461	14.6669
GOTERM_BP_FAT	GO:0051054~positive regulation of DNA metabolic process	3	0.496689	0.57717	H2AFX, BRCA1, RAD51	465	56	13528	1.55853	1	0.997138	100
Annotation Cluster 5	Enrichment Score: 4.3043300360341705
Category	Term	Count	%	PValue	Genes	List Total	Pop Hits	Pop Total	Fold Enrichment	Bonferroni	Benjamini	FDR
GOTERM_BP_FAT	GO:0007051~spindle organization	12	1.98675	2.42689e-07	SPC25, HAUS5, KIF11, PRC1, SPAG5, MLH1, BUB1B, TTK, AURKA, HAUS8, STMN1, UBE2C	465	45	13528	7.75799	0.0005117	2.13261e-05	0.000419845
GOTERM_BP_FAT	GO:0007017~microtubule-based process	24	3.97351	2.0621e-05	KIF22, HAUS5, KIF11, PRC1, KIF18A, MLH1, TTK, NUSAP1, KIF18B, AURKA, CENPE, UBE2C, CENPJ, BRCA1, GTSE1, SPC25, SASS6, SPAG5, TUBD1, KIF20B, BUB1B, TUBA4A, STMN1, HAUS8	465	253	13528	2.75976	0.0425579	0.00103494	0.0356677
GOTERM_BP_FAT	GO:0000226~microtubule cytoskeleton organization	17	2.81457	4.43897e-05	HAUS5, KIF11, PRC1, KIF18A, MLH1, NUSAP1, TTK, AURKA, UBE2C, CENPJ, BRCA1, SPC25, SASS6, SPAG5, BUB1B, HAUS8, STMN1	465	147	13528	3.36444	0.0893712	0.00207828	0.0767652
GOTERM_BP_FAT	GO:0007010~cytoskeleton organization	24	3.97351	0.0272922	INA, HAUS5, KIF11, PRC1, KIF18A, MLH1, TTK, NUSAP1, AURKA, UBE2C, DAAM1, RACGAP1, RHOU, CENPJ, BRCA1, SPC25, SASS6, RAC3, SPAG5, BUB1B, STMN1, HAUS8, RHOF, TMOD1	465	436	13528	1.60142	1	0.432546	38.0418
Annotation Cluster 6	Enrichment Score: 4.282535085056286
Category	Term	Count	%	PValue	Genes	List Total	Pop Hits	Pop Total	Fold Enrichment	Bonferroni	Benjamini	FDR
GOTERM_BP_FAT	GO:0016126~sterol biosynthetic process	12	1.98675	1.36076e-08	TM7SF2, EBP, CNBP, MVD, HMGCR, PRKAG2, HMGCS1, PRKAA2, C14ORF1, SC5DL, FDFT1, NSDHL	465	35	13528	9.97456	2.8698e-05	1.43492e-06	2.35408e-05
GOTERM_BP_FAT	GO:0006695~cholesterol biosynthetic process	9	1.49007	1.63423e-06	TM7SF2, EBP, CNBP, MVD, HMGCR, HMGCS1, PRKAA2, FDFT1, NSDHL	465	26	13528	10.0705	0.00344065	0.000123085	0.00282713
GOTERM_BP_FAT	GO:0016125~sterol metabolic process	15	2.48344	8.5671e-06	TM7SF2, EBP, CNBP, MVD, HMGCR, PCTP, PRKAG2, HMGCS1, C14ORF1, ABCG1, FDFT1, PRKAA2, LIPE, SC5DL, NSDHL	465	101	13528	4.32066	0.0179058	0.000516098	0.0148198
GOTERM_BP_FAT	GO:0006694~steroid biosynthetic process	12	1.98675	0.000148259	TM7SF2, EBP, CNBP, MVD, HMGCR, PRKAG2, HMGCS1, PRKAA2, C14ORF1, SC5DL, FDFT1, NSDHL	465	85	13528	4.10717	0.268532	0.00636136	0.256175
GOTERM_BP_FAT	GO:0008203~cholesterol metabolic process	12	1.98675	0.000301247	TM7SF2, EBP, CNBP, MVD, HMGCR, PCTP, HMGCS1, PRKAA2, LIPE, ABCG1, FDFT1, NSDHL	465	92	13528	3.79467	0.47029	0.0119176	0.519872
GOTERM_BP_FAT	GO:0008202~steroid metabolic process	16	2.64901	0.00415055	TM7SF2, EBP, CNBP, MVD, HMGCR, PCTP, PRKAG2, HMGCS1, C14ORF1, ABCG1, FDFT1, CYP2R1, PRKAA2, LIPE, SC5DL, NSDHL	465	202	13528	2.30435	0.999845	0.113222	6.94253
GOTERM_BP_FAT	GO:0008610~lipid biosynthetic process	19	3.1457	0.0298041	TM7SF2, EBP, CNBP, MVD, HMGCR, PRKAG2, HMGCS1, C14ORF1, BRCA1, FDFT1, GLT25D2, ELOVL2, MBOAT2, PRKAA2, SC5DL, PIGA, PC, NSDHL, B4GALNT1	465	323	13528	1.71132	1	0.452288	40.7523
Annotation Cluster 7	Enrichment Score: 3.913849580721086
Category	Term	Count	%	PValue	Genes	List Total	Pop Hits	Pop Total	Fold Enrichment	Bonferroni	Benjamini	FDR
GOTERM_BP_FAT	GO:0051329~interphase of mitotic cell cycle	15	2.48344	1.0795e-05	E2F1, CDC7, CDC6, BLM, POLE, PIM1, CDC25C, CDKN3, RHOU, GTSE1, CCND2, CDKN2D, POLD1, MTBP, CDCA5	465	103	13528	4.23677	0.0225096	0.000615129	0.0186734
GOTERM_BP_FAT	GO:0051325~interphase	15	2.48344	1.50983e-05	E2F1, CDC7, CDC6, BLM, POLE, PIM1, CDC25C, CDKN3, RHOU, GTSE1, CCND2, CDKN2D, POLD1, MTBP, CDCA5	465	106	13528	4.11686	0.031341	0.000816145	0.0261165
GOTERM_BP_FAT	GO:0000079~regulation of cyclin-dependent protein kinase activity	9	1.49007	0.000468643	CDC6, CDK5R1, BLM, CCND2, CDKN2D, PIM1, PKMYT1, CDKN3, CDC25C	465	54	13528	4.84875	0.627903	0.017814	0.807651
GOTERM_BP_FAT	GO:0000082~G1/S transition of mitotic cell cycle	8	1.3245	0.00289473	CDC7, CCND2, CDKN2D, POLE, PIM1, CDKN3, CDCA5, RHOU	465	56	13528	4.15607	0.997788	0.0847942	4.89139
Annotation Cluster 8	Enrichment Score: 3.782759914600041
Category	Term	Count	%	PValue	Genes	List Total	Pop Hits	Pop Total	Fold Enrichment	Bonferroni	Benjamini	FDR
GOTERM_BP_FAT	GO:0006270~DNA replication initiation	7	1.15894	9.41884e-06	CDC45, MCM7, MCM2, MCM3, MCM4, MCM5, MCM6	465	16	13528	12.728	0.0196684	0.000551638	0.0162931
GOTERM_BP_FAT	GO:0032392~DNA geometric change	6	0.993377	0.000274798	RECQL4, MCM7, MCM2, MCM4, MCM6, RAD51	465	18	13528	9.69749	0.439894	0.0110848	0.47433
GOTERM_BP_FAT	GO:0032508~DNA duplex unwinding	6	0.993377	0.000274798	RECQL4, MCM7, MCM2, MCM4, MCM6, RAD51	465	18	13528	9.69749	0.439894	0.0110848	0.47433
GOTERM_BP_FAT	GO:0006268~DNA unwinding during replication	5	0.827815	0.00103977	MCM7, MCM2, MCM4, MCM6, RAD51	465	14	13528	10.3902	0.888531	0.0365036	1.78361
Annotation Cluster 9	Enrichment Score: 3.418894431576349
Category	Term	Count	%	PValue	Genes	List Total	Pop Hits	Pop Total	Fold Enrichment	Bonferroni	Benjamini	FDR
GOTERM_BP_FAT	GO:0043933~macromolecular complex subunit organization	52	8.60927	4.19048e-07	E2F2, OCLN, KNTC1, MLH1, IGHMBP2, H2AFZ, HIST3H2A, H2AFX, FANCA, DCTPP1, FANCC, MTERF, BRF2, PICK1, MCM2, TTF2, RAD51, MED7, CTH, RRM2, RRM1, TUBA4A, STMN1, UNC13B, TRAF2, BLM, FKBP4, GFM2, TFAM, CSE1L, HJURP, PRKAA2, ASF1B, GEMIN6, GCHFR, OLFM1, GEMIN4, HELLS, SHMT1, TAF5, KIF18A, CENPE, CENPJ, ABCG1, CENPH, TMEM48, HIST1H3A, MAPK8IP2, TUBD1, ATG16L1, CHAF1A, CHAF1B, HIST1H3H	465	710	13528	2.13072	0.000883382	3.39907e-05	0.00072494
GOTERM_BP_FAT	GO:0051276~chromosome organization	38	6.29139	4.56091e-06	ING2, BLM, MRE11A, EZH2, TADA1, CDCA8, NCAPH, HJURP, NCAPG, H2AFZ, H2AFX, HIST3H2A, ASF1B, CDCA5, HELLS, MSH6, YEATS4, TAF5, MSH2, DLGAP5, RBL1, SUV39H1, KIF18A, NUSAP1, CENPE, MCM2, SMC2, RAD54L, GSG2, NCAPD3, CENPH, SUV39H2, FANCD2, WRAP53, HIST1H3A, CHAF1A, CHAF1B, HIST1H3H, DSCC1	465	485	13528	2.27941	0.00957287	0.000282871	0.00788996
GOTERM_BP_FAT	GO:0006323~DNA packaging	16	2.64901	1.08677e-05	NUSAP1, MCM2, SMC2, NCAPD3, NCAPH, NCAPG, HJURP, HIST1H3A, H2AFZ, H2AFX, HIST3H2A, ASF1B, CHAF1A, CDCA5, CHAF1B, HELLS, HIST1H3H	465	117	13528	3.97846	0.0226593	0.000602976	0.0187991
GOTERM_BP_FAT	GO:0034621~cellular macromolecular complex subunit organization	30	4.96689	1.57395e-05	FKBP4, MLH1, TFAM, GFM2, CSE1L, HJURP, H2AFZ, HIST3H2A, H2AFX, GEMIN6, ASF1B, HELLS, GEMIN4, MTERF, PICK1, KIF18A, CENPE, MCM2, CENPJ, TTF2, CENPH, TMEM48, HIST1H3A, MAPK8IP2, TUBD1, TUBA4A, STMN1, CHAF1A, UNC13B, CHAF1B, HIST1H3H	465	357	13528	2.44475	0.0326499	0.000829526	0.0272254
GOTERM_BP_FAT	GO:0065003~macromolecular complex assembly	45	7.45033	2.18984e-05	E2F2, TRAF2, OCLN, BLM, FKBP4, KNTC1, MLH1, IGHMBP2, TFAM, CSE1L, HJURP, H2AFZ, H2AFX, HIST3H2A, PRKAA2, ASF1B, GEMIN6, FANCA, GCHFR, DCTPP1, GEMIN4, HELLS, OLFM1, FANCC, SHMT1, BRF2, TAF5, PICK1, CENPE, MCM2, CENPJ, RAD51, MED7, CTH, TMEM48, RRM2, HIST1H3A, RRM1, MAPK8IP2, TUBD1, TUBA4A, ATG16L1, CHAF1A, UNC13B, CHAF1B, HIST1H3H	465	665	13528	1.96866	0.045134	0.00107348	0.0378769
GOTERM_BP_FAT	GO:0006461~protein complex assembly	35	5.7947	0.000138737	E2F2, TRAF2, OCLN, BLM, FKBP4, KNTC1, MLH1, IGHMBP2, TFAM, CSE1L, PRKAA2, FANCA, GCHFR, DCTPP1, OLFM1, FANCC, SHMT1, BRF2, TAF5, PICK1, CENPE, CENPJ, RAD51, MED7, CTH, TMEM48, RRM2, RRM1, MAPK8IP2, TUBD1, TUBA4A, CHAF1A, ATG16L1, UNC13B, CHAF1B	465	505	13528	2.01631	0.253692	0.00620654	0.23974
GOTERM_BP_FAT	GO:0070271~protein complex biogenesis	35	5.7947	0.000138737	E2F2, TRAF2, OCLN, BLM, FKBP4, KNTC1, MLH1, IGHMBP2, TFAM, CSE1L, PRKAA2, FANCA, GCHFR, DCTPP1, OLFM1, FANCC, SHMT1, BRF2, TAF5, PICK1, CENPE, CENPJ, RAD51, MED7, CTH, TMEM48, RRM2, RRM1, MAPK8IP2, TUBD1, TUBA4A, CHAF1A, ATG16L1, UNC13B, CHAF1B	465	505	13528	2.01631	0.253692	0.00620654	0.23974
GOTERM_BP_FAT	GO:0034622~cellular macromolecular complex assembly	24	3.97351	0.000627821	FKBP4, MLH1, TFAM, CSE1L, HJURP, H2AFZ, HIST3H2A, H2AFX, ASF1B, GEMIN6, GEMIN4, HELLS, PICK1, CENPE, MCM2, CENPJ, TMEM48, HIST1H3A, TUBD1, MAPK8IP2, TUBA4A, CHAF1A, CHAF1B, UNC13B, HIST1H3H	465	318	13528	2.19566	0.734062	0.0229688	1.08057
GOTERM_BP_FAT	GO:0065004~protein-DNA complex assembly	11	1.82119	0.00109481	HJURP, HIST1H3A, H2AFZ, HIST3H2A, H2AFX, CENPE, MCM2, ASF1B, CHAF1A, CHAF1B, HELLS, HIST1H3H	465	91	13528	3.51667	0.900761	0.0377719	1.87719
GOTERM_BP_FAT	GO:0031497~chromatin assembly	10	1.65563	0.00291622	HJURP, HIST1H3A, H2AFZ, HIST3H2A, H2AFX, MCM2, ASF1B, CHAF1A, CHAF1B, HELLS, HIST1H3H	465	87	13528	3.34396	0.997886	0.0830941	4.92684
GOTERM_BP_FAT	GO:0006333~chromatin assembly or disassembly	12	1.98675	0.00427975	SUV39H1, MCM2, SUV39H2, HJURP, HIST1H3A, H2AFZ, H2AFX, HIST3H2A, CHAF1A, ASF1B, CHAF1B, HIST1H3H, HELLS	465	127	13528	2.7489	0.999882	0.115059	7.15117
GOTERM_BP_FAT	GO:0006334~nucleosome assembly	9	1.49007	0.00805279	HJURP, HIST1H3A, H2AFZ, HIST3H2A, H2AFX, MCM2, ASF1B, CHAF1A, CHAF1B, HIST1H3H	465	84	13528	3.11705	1	0.187754	13.0533
GOTERM_BP_FAT	GO:0034728~nucleosome organization	9	1.49007	0.014436	HJURP, HIST1H3A, H2AFZ, HIST3H2A, H2AFX, MCM2, ASF1B, CHAF1A, CHAF1B, HIST1H3H	465	93	13528	2.8154	1	0.288763	22.2413
GOTERM_BP_FAT	GO:0051259~protein oligomerization	12	1.98675	0.0374886	IGHMBP2, SHMT1, CTH, BLM, RRM2, RRM1, PRKAA2, ATG16L1, DCTPP1, GCHFR, OLFM1, RAD51	465	174	13528	2.00638	1	0.509892	48.3671
GOTERM_BP_FAT	GO:0006325~chromatin organization	19	3.1457	0.101073	YEATS4, ING2, TAF5, EZH2, RBL1, SUV39H1, TADA1, MCM2, GSG2, SUV39H2, HJURP, HIST1H3A, H2AFZ, H2AFX, HIST3H2A, ASF1B, CHAF1A, CHAF1B, HELLS, HIST1H3H	465	378	13528	1.46232	1	0.815414	84.1714
Annotation Cluster 10	Enrichment Score: 3.3756766499048014
Category	Term	Count	%	PValue	Genes	List Total	Pop Hits	Pop Total	Fold Enrichment	Bonferroni	Benjamini	FDR
GOTERM_BP_FAT	GO:0031570~DNA integrity checkpoint	12	1.98675	1.16247e-06	CDK1, CDC6, CDC45, BLM, MSH2, TIPIN, H2AFX, BRSK1, ATRIP, GTSE1, BRCA1, CDT1	465	52	13528	6.71365	0.00244864	9.07975e-05	0.00201102
GOTERM_BP_FAT	GO:0000077~DNA damage checkpoint	9	1.49007	0.000203434	CDK1, BLM, MSH2, TIPIN, H2AFX, BRSK1, ATRIP, GTSE1, BRCA1	465	48	13528	5.45484	0.348896	0.00837815	0.351352
GOTERM_BP_FAT	GO:0042770~DNA damage response, signal transduction	11	1.82119	0.000391958	CDK1, MSH6, BLM, MSH2, TIPIN, MLH1, H2AFX, BRSK1, ATRIP, GTSE1, BRCA1	465	80	13528	4.00022	0.562554	0.0151945	0.675916
GOTERM_BP_FAT	GO:0031572~G2/M transition DNA damage checkpoint	4	0.662252	0.00886988	CDK1, BLM, BRSK1, BRCA1	465	13	13528	8.95153	1	0.200438	14.284
GOTERM_BP_FAT	GO:0031576~G2/M transition checkpoint	4	0.662252	0.0160937	CDK1, BLM, BRSK1, BRCA1	465	16	13528	7.27312	1	0.310598	24.4731
Annotation Cluster 11	Enrichment Score: 3.3586228490344263
Category	Term	Count	%	PValue	Genes	List Total	Pop Hits	Pop Total	Fold Enrichment	Bonferroni	Benjamini	FDR
GOTERM_BP_FAT	GO:0031570~DNA integrity checkpoint	12	1.98675	1.16247e-06	CDK1, CDC6, CDC45, BLM, MSH2, TIPIN, H2AFX, BRSK1, ATRIP, GTSE1, BRCA1, CDT1	465	52	13528	6.71365	0.00244864	9.07975e-05	0.00201102
GOTERM_BP_FAT	GO:0051053~negative regulation of DNA metabolic process	9	1.49007	4.34699e-05	MSH6, CDC6, CDC45, BLM, MSH2, GMNN, TIPIN, MLH1, CDT1	465	39	13528	6.71365	0.087603	0.00208147	0.0751752
GOTERM_BP_FAT	GO:0051052~regulation of DNA metabolic process	14	2.31788	0.000141929	CDC6, MSH6, BLM, MSH2, MRE11A, GMNN, TIPIN, MLH1, BRCA1, RAD51, CDT1, CDC45, PCNA, H2AFX	465	114	13528	3.57276	0.258699	0.00621702	0.245249
GOTERM_BP_FAT	GO:0042770~DNA damage response, signal transduction	11	1.82119	0.000391958	CDK1, MSH6, BLM, MSH2, TIPIN, MLH1, H2AFX, BRSK1, ATRIP, GTSE1, BRCA1	465	80	13528	4.00022	0.562554	0.0151945	0.675916
GOTERM_BP_FAT	GO:0032297~negative regulation of DNA replication initiation	4	0.662252	0.00126571	CDC6, CDC45, TIPIN, CDT1	465	7	13528	16.6243	0.930822	0.0428432	2.1672
GOTERM_BP_FAT	GO:0000076~DNA replication checkpoint	4	0.662252	0.00126571	CDC6, CDC45, TIPIN, CDT1	465	7	13528	16.6243	0.930822	0.0428432	2.1672
GOTERM_BP_FAT	GO:0008156~negative regulation of DNA replication	6	0.993377	0.00237567	CDC6, CDC45, BLM, GMNN, TIPIN, CDT1	465	28	13528	6.2341	0.993371	0.0731872	4.03123
GOTERM_BP_FAT	GO:0030174~regulation of DNA replication initiation	4	0.662252	0.00288554	CDC6, CDC45, TIPIN, CDT1	465	9	13528	12.93	0.997745	0.0857248	4.87623
GOTERM_BP_FAT	GO:0006275~regulation of DNA replication	7	1.15894	0.0191793	CDC6, CDC45, BLM, GMNN, TIPIN, PCNA, CDT1	465	62	13528	3.28463	1	0.349437	28.4677
Annotation Cluster 12	Enrichment Score: 2.8381957252406074
Category	Term	Count	%	PValue	Genes	List Total	Pop Hits	Pop Total	Fold Enrichment	Bonferroni	Benjamini	FDR
GOTERM_BP_FAT	GO:0006695~cholesterol biosynthetic process	9	1.49007	1.63423e-06	TM7SF2, EBP, CNBP, MVD, HMGCR, HMGCS1, PRKAA2, FDFT1, NSDHL	465	26	13528	10.0705	0.00344065	0.000123085	0.00282713
GOTERM_BP_FAT	GO:0008299~isoprenoid biosynthetic process	4	0.662252	0.0296176	MVD, HMGCR, HMGCS1, FDFT1	465	20	13528	5.81849	1	0.453313	40.5549
GOTERM_BP_FAT	GO:0006720~isoprenoid metabolic process	5	0.827815	0.0631758	MVD, HMGCR, ALDH1A3, HMGCS1, FDFT1	465	44	13528	3.30596	1	0.679368	67.6636
Annotation Cluster 13	Enrichment Score: 2.6662149174677814
Category	Term	Count	%	PValue	Genes	List Total	Pop Hits	Pop Total	Fold Enrichment	Bonferroni	Benjamini	FDR
GOTERM_BP_FAT	GO:0007059~chromosome segregation	20	3.31126	2.17882e-11	CENPO, DSN1, DLGAP5, SGOL1, NUF2, KIF18A, MLH1, NUSAP1, CENPE, SMC2, BRCA1, NCAPD3, CENPH, SPC25, NCAPH, NCAPG, HJURP, SKA1, CDCA5, DSCC1	465	81	13528	7.18333	4.59512e-08	2.70301e-09	3.76929e-08
GOTERM_BP_FAT	GO:0000070~mitotic sister chromatid segregation	10	1.65563	2.5071e-06	NCAPH, NCAPG, DLGAP5, KIF18A, NUSAP1, CENPE, CDCA5, SMC2, NCAPD3, DSCC1	465	36	13528	8.08124	0.00527352	0.00016522	0.00433713
GOTERM_BP_FAT	GO:0000819~sister chromatid segregation	10	1.65563	3.21333e-06	NCAPH, NCAPG, DLGAP5, KIF18A, NUSAP1, CENPE, CDCA5, SMC2, NCAPD3, DSCC1	465	37	13528	7.86283	0.00675401	0.00020534	0.00555883
GOTERM_BP_FAT	GO:0007076~mitotic chromosome condensation	6	0.993377	4.75902e-05	NCAPH, NCAPG, NUSAP1, CDCA5, SMC2, NCAPD3	465	13	13528	13.4273	0.0954975	0.00217958	0.0822979
GOTERM_BP_FAT	GO:0051303~establishment of chromosome localization	5	0.827815	0.00137972	DLGAP5, KIF18A, MLH1, CENPE, CDCA5	465	15	13528	9.69749	0.945624	0.0458793	2.36023
GOTERM_BP_FAT	GO:0050000~chromosome localization	5	0.827815	0.00137972	DLGAP5, KIF18A, MLH1, CENPE, CDCA5	465	15	13528	9.69749	0.945624	0.0458793	2.36023
GOTERM_BP_FAT	GO:0030261~chromosome condensation	6	0.993377	0.00139762	NCAPH, NCAPG, NUSAP1, CDCA5, SMC2, NCAPD3	465	25	13528	6.98219	0.947642	0.0457407	2.39051
GOTERM_BP_FAT	GO:0051310~metaphase plate congression	4	0.662252	0.0053851	KIF18A, MLH1, CENPE, CDCA5	465	11	13528	10.5791	0.999989	0.137478	8.91823
GOTERM_BP_FAT	GO:0007080~mitotic metaphase plate congression	3	0.496689	0.0360208	KIF18A, CENPE, CDCA5	465	9	13528	9.69749	1	0.501935	46.9879
GOTERM_BP_FAT	GO:0051656~establishment of organelle localization	6	0.993377	0.087699	DLGAP5, KIF18A, MLH1, NUSAP1, CENPE, CDCA5	465	69	13528	2.52978	1	0.774411	79.5638
GOTERM_BP_FAT	GO:0045787~positive regulation of cell cycle	5	0.827815	0.131198	CCND2, DLGAP5, PIM1, NUSAP1, CENPE	465	57	13528	2.55197	1	0.877985	91.223
GOTERM_BP_FAT	GO:0051640~organelle localization	6	0.993377	0.208342	DLGAP5, KIF18A, MLH1, NUSAP1, CENPE, CDCA5	465	92	13528	1.89734	1	0.95043	98.2432
GOTERM_BP_FAT	GO:0045840~positive regulation of mitosis	3	0.496689	0.210985	DLGAP5, NUSAP1, CENPE	465	25	13528	3.4911	1	0.951632	98.3419
GOTERM_BP_FAT	GO:0051785~positive regulation of nuclear division	3	0.496689	0.210985	DLGAP5, NUSAP1, CENPE	465	25	13528	3.4911	1	0.951632	98.3419
GOTERM_BP_FAT	GO:0010638~positive regulation of organelle organization	4	0.662252	0.545712	PLK4, DLGAP5, NUSAP1, CENPE	465	83	13528	1.40205	1	0.996172	99.9999
GOTERM_BP_FAT	GO:0051130~positive regulation of cellular component organization	5	0.827815	0.87259	PLK4, DLGAP5, SNCA, NUSAP1, CENPE	465	181	13528	0.803659	1	0.999939	100
Annotation Cluster 14	Enrichment Score: 2.6232270485952833
Category	Term	Count	%	PValue	Genes	List Total	Pop Hits	Pop Total	Fold Enrichment	Bonferroni	Benjamini	FDR
GOTERM_BP_FAT	GO:0000226~microtubule cytoskeleton organization	17	2.81457	4.43897e-05	HAUS5, KIF11, PRC1, KIF18A, MLH1, NUSAP1, TTK, AURKA, UBE2C, CENPJ, BRCA1, SPC25, SASS6, SPAG5, BUB1B, HAUS8, STMN1	465	147	13528	3.36444	0.0893712	0.00207828	0.0767652
GOTERM_BP_FAT	GO:0051297~centrosome organization	6	0.993377	0.00435023	SASS6, HAUS5, KIF11, HAUS8, CENPJ, BRCA1	465	32	13528	5.45484	0.999898	0.115378	7.2648
GOTERM_BP_FAT	GO:0031023~microtubule organizing center organization	6	0.993377	0.0064477	SASS6, HAUS5, KIF11, HAUS8, CENPJ, BRCA1	465	35	13528	4.98728	0.999999	0.158598	10.587
GOTERM_BP_FAT	GO:0007098~centrosome cycle	4	0.662252	0.0258162	SASS6, KIF11, CENPJ, BRCA1	465	19	13528	6.12473	1	0.420827	36.3951
Annotation Cluster 15	Enrichment Score: 1.760172755020215
Category	Term	Count	%	PValue	Genes	List Total	Pop Hits	Pop Total	Fold Enrichment	Bonferroni	Benjamini	FDR
GOTERM_BP_FAT	GO:0032984~macromolecular complex disassembly	5	0.827815	0.0112199	GFM2, MTERF, KIF18A, STMN1, TTF2	465	26	13528	5.59471	1	0.236937	17.7329
GOTERM_BP_FAT	GO:0034623~cellular macromolecular complex disassembly	5	0.827815	0.0112199	GFM2, MTERF, KIF18A, STMN1, TTF2	465	26	13528	5.59471	1	0.236937	17.7329
GOTERM_BP_FAT	GO:0043241~protein complex disassembly	4	0.662252	0.0190541	MTERF, KIF18A, STMN1, TTF2	465	17	13528	6.84529	1	0.350549	28.3095
GOTERM_BP_FAT	GO:0043624~cellular protein complex disassembly	4	0.662252	0.0190541	MTERF, KIF18A, STMN1, TTF2	465	17	13528	6.84529	1	0.350549	28.3095
GOTERM_BP_FAT	GO:0022411~cellular component disassembly	6	0.993377	0.0346082	GFM2, MOAP1, MTERF, KIF18A, STMN1, TTF2	465	53	13528	3.29349	1	0.49099	45.6278
Annotation Cluster 16	Enrichment Score: 1.6394290486707566
Category	Term	Count	%	PValue	Genes	List Total	Pop Hits	Pop Total	Fold Enrichment	Bonferroni	Benjamini	FDR
GOTERM_BP_FAT	GO:0007089~traversing start control point of mitotic cell cycle	3	0.496689	0.0160663	CDC6, MTBP, CDC25C	465	6	13528	14.5462	1	0.312967	24.4367
GOTERM_BP_FAT	GO:0000080~G1 phase of mitotic cell cycle	4	0.662252	0.0222948	E2F1, CDC6, MTBP, CDC25C	465	18	13528	6.46499	1	0.38444	32.2983
GOTERM_BP_FAT	GO:0051318~G1 phase	4	0.662252	0.0336972	E2F1, CDC6, MTBP, CDC25C	465	21	13528	5.54142	1	0.484817	44.7334
Annotation Cluster 17	Enrichment Score: 1.6236398251351318
Category	Term	Count	%	PValue	Genes	List Total	Pop Hits	Pop Total	Fold Enrichment	Bonferroni	Benjamini	FDR
GOTERM_BP_FAT	GO:0010212~response to ionizing radiation	9	1.49007	0.000963294	XRCC2, BLM, FANCD2, MSH2, H2AFX, RAD54B, BRSK1, RAD54L, BRCA1	465	60	13528	4.36387	0.869001	0.0344373	1.65345
GOTERM_BP_FAT	GO:0009314~response to radiation	15	2.48344	0.00912632	MSH6, XRCC2, BLM, HMGCR, MSH2, BRSK1, RAD54L, BRCA1, FANCD2, CDKN2D, POLD1, H2AFX, RAD54B, FANCG, FEN1	465	200	13528	2.18194	1	0.203461	14.6669
GOTERM_BP_FAT	GO:0009628~response to abiotic stimulus	20	3.31126	0.0502955	RAB3A, MSH6, XRCC2, BLM, HMGCR, MSH2, BRSK1, HVCN1, RAD54L, BRCA1, TIMELESS, FANCD2, CDKN2D, POLD1, H2AFX, PTCH1, RAD54B, FANCG, STRBP, FEN1	465	368	13528	1.58111	1	0.611857	59.0469
GOTERM_BP_FAT	GO:0009411~response to UV	6	0.993377	0.0512346	MSH6, MSH2, POLD1, CDKN2D, BRSK1, FEN1	465	59	13528	2.95856	1	0.615653	59.7418
GOTERM_BP_FAT	GO:0009416~response to light stimulus	7	1.15894	0.336243	MSH6, HMGCR, MSH2, POLD1, CDKN2D, BRSK1, FEN1	465	138	13528	1.47571	1	0.979267	99.9167
Annotation Cluster 18	Enrichment Score: 1.4712203380664877
Category	Term	Count	%	PValue	Genes	List Total	Pop Hits	Pop Total	Fold Enrichment	Bonferroni	Benjamini	FDR
GOTERM_BP_FAT	GO:0002566~somatic diversification of immune receptors via somatic mutation	5	0.827815	0.000150072	EXO1, MSH6, MSH2, UNG, MLH1	465	9	13528	16.1625	0.271323	0.00631051	0.259303
GOTERM_BP_FAT	GO:0016446~somatic hypermutation of immunoglobulin genes	5	0.827815	0.000150072	EXO1, MSH6, MSH2, UNG, MLH1	465	9	13528	16.1625	0.271323	0.00631051	0.259303
GOTERM_BP_FAT	GO:0045910~negative regulation of DNA recombination	4	0.662252	0.00126571	MSH6, BLM, MSH2, MLH1	465	7	13528	16.6243	0.930822	0.0428432	2.1672
GOTERM_BP_FAT	GO:0016447~somatic recombination of immunoglobulin gene segments	5	0.827815	0.0028506	EXO1, MSH6, MSH2, UNG, MLH1	465	18	13528	8.08124	0.997572	0.0859393	4.81855
GOTERM_BP_FAT	GO:0016445~somatic diversification of immunoglobulins	5	0.827815	0.00611472	EXO1, MSH6, MSH2, UNG, MLH1	465	22	13528	6.61193	0.999998	0.152818	10.0672
GOTERM_BP_FAT	GO:0045190~isotype switching	4	0.662252	0.00699912	EXO1, MSH6, MSH2, MLH1	465	12	13528	9.69749	1	0.167129	11.4417
GOTERM_BP_FAT	GO:0002208~somatic diversification of immunoglobulins during immune response	4	0.662252	0.00699912	EXO1, MSH6, MSH2, MLH1	465	12	13528	9.69749	1	0.167129	11.4417
GOTERM_BP_FAT	GO:0002204~somatic recombination of immunoglobulin genes during immune response	4	0.662252	0.00699912	EXO1, MSH6, MSH2, MLH1	465	12	13528	9.69749	1	0.167129	11.4417
GOTERM_BP_FAT	GO:0016444~somatic cell DNA recombination	5	0.827815	0.00841579	EXO1, MSH6, MSH2, UNG, MLH1	465	24	13528	6.06093	1	0.193254	13.6021
GOTERM_BP_FAT	GO:0002562~somatic diversification of immune receptors via germline recombination within a single locus	5	0.827815	0.00841579	EXO1, MSH6, MSH2, UNG, MLH1	465	24	13528	6.06093	1	0.193254	13.6021
GOTERM_BP_FAT	GO:0002381~immunoglobulin production during immune response	4	0.662252	0.00886988	EXO1, MSH6, MSH2, MLH1	465	13	13528	8.95153	1	0.200438	14.284
GOTERM_BP_FAT	GO:0006298~mismatch repair	5	0.827815	0.00975258	EXO1, MSH6, MSH2, PCNA, MLH1	465	25	13528	5.81849	1	0.213639	15.5951
GOTERM_BP_FAT	GO:0000018~regulation of DNA recombination	5	0.827815	0.0112199	MSH6, BLM, MSH2, MRE11A, MLH1	465	26	13528	5.59471	1	0.236937	17.7329
GOTERM_BP_FAT	GO:0002200~somatic diversification of immune receptors	5	0.827815	0.0128221	EXO1, MSH6, MSH2, UNG, MLH1	465	27	13528	5.3875	1	0.26347	20.0088
GOTERM_BP_FAT	GO:0002377~immunoglobulin production	5	0.827815	0.0184761	EXO1, MSH6, MSH2, UNG, MLH1	465	30	13528	4.84875	1	0.344861	27.5751
GOTERM_BP_FAT	GO:0002440~production of molecular mediator of immune response	5	0.827815	0.020654	EXO1, MSH6, MSH2, UNG, MLH1	465	31	13528	4.69233	1	0.364769	30.3056
GOTERM_BP_FAT	GO:0002520~immune system development	13	2.15232	0.23968	EXO1, CEBPA, EBP, MSH6, BLM, MSH2, UNG, ROGDI, MLH1, PRDX2, CCNB2, RTKN2, FLVCR1	465	276	13528	1.3703	1	0.962504	99.1265
GOTERM_BP_FAT	GO:0001775~cell activation	13	2.15232	0.281997	EXO1, MSH6, BLM, MSH2, PIK3CB, SNCA, STXBP1, STXBP2, MLH1, PRDX2, FKBP1B, ULBP1, HELLS	465	287	13528	1.31778	1	0.972715	99.6756
GOTERM_BP_FAT	GO:0016064~immunoglobulin mediated immune response	4	0.662252	0.282553	EXO1, MSH6, MSH2, MLH1	465	54	13528	2.155	1	0.972438	99.68
GOTERM_BP_FAT	GO:0019724~B cell mediated immunity	4	0.662252	0.301416	EXO1, MSH6, MSH2, MLH1	465	56	13528	2.07803	1	0.976365	99.7982
GOTERM_BP_FAT	GO:0002252~immune effector process	7	1.15894	0.311938	EXO1, MSH6, MSH2, UNG, MLH1, STXBP2, PRDX2	465	134	13528	1.51976	1	0.977424	99.8448
GOTERM_BP_FAT	GO:0045321~leukocyte activation	11	1.82119	0.318941	EXO1, MSH6, BLM, MSH2, ULBP1, SNCA, MLH1, STXBP2, PRDX2, FKBP1B, HELLS	465	242	13528	1.32239	1	0.977701	99.8699
GOTERM_BP_FAT	GO:0002443~leukocyte mediated immunity	5	0.827815	0.341224	EXO1, MSH6, MSH2, MLH1, STXBP2	465	86	13528	1.69142	1	0.978947	99.9269
GOTERM_BP_FAT	GO:0046649~lymphocyte activation	9	1.49007	0.374602	EXO1, MSH6, BLM, MSH2, ULBP1, MLH1, PRDX2, FKBP1B, HELLS	465	199	13528	1.31574	1	0.984652	99.9702
GOTERM_BP_FAT	GO:0002449~lymphocyte mediated immunity	4	0.662252	0.432611	EXO1, MSH6, MSH2, MLH1	465	70	13528	1.66243	1	0.989557	99.9945
GOTERM_BP_FAT	GO:0042113~B cell activation	4	0.662252	0.486326	EXO1, MSH6, MSH2, MLH1	465	76	13528	1.53118	1	0.992895	99.999
GOTERM_BP_FAT	GO:0002250~adaptive immune response	4	0.662252	0.495044	EXO1, MSH6, MSH2, MLH1	465	77	13528	1.5113	1	0.993517	99.9993
GOTERM_BP_FAT	GO:0002460~adaptive immune response based on somatic recombination of immune receptors built from immunoglobulin superfamily domains	4	0.662252	0.495044	EXO1, MSH6, MSH2, MLH1	465	77	13528	1.5113	1	0.993517	99.9993
GOTERM_BP_FAT	GO:0006955~immune response	12	1.98675	0.999084	EXO1, MSH6, TNFRSF1B, MSH2, ULBP1, UNG, SNCA, MLH1, STXBP2, PRDX2, YTHDF2, CD14	465	690	13528	0.505956	1	1	100
Annotation Cluster 19	Enrichment Score: 1.3600477537025695
Category	Term	Count	%	PValue	Genes	List Total	Pop Hits	Pop Total	Fold Enrichment	Bonferroni	Benjamini	FDR
GOTERM_BP_FAT	GO:0007093~mitotic cell cycle checkpoint	8	1.3245	0.000589511	CDK1, KNTC1, BUB1, BUB1B, TTK, CENPE, ZWILCH, GTSE1	465	43	13528	5.41255	0.711669	0.0219632	1.01495
GOTERM_BP_FAT	GO:0007088~regulation of mitosis	8	1.3245	0.00289473	DLGAP5, KIF20B, BUB1, PKMYT1, NUSAP1, TTK, CENPE, CDC25C	465	56	13528	4.15607	0.997788	0.0847942	4.89139
GOTERM_BP_FAT	GO:0051783~regulation of nuclear division	8	1.3245	0.00289473	DLGAP5, KIF20B, BUB1, PKMYT1, NUSAP1, TTK, CENPE, CDC25C	465	56	13528	4.15607	0.997788	0.0847942	4.89139
GOTERM_BP_FAT	GO:0033043~regulation of organelle organization	14	2.31788	0.0363357	RAB3A, DLGAP5, SNCA, NUSAP1, PKMYT1, TTK, CENPE, CDC25C, BRCA1, PLK4, S1PR1, BUB1, KIF20B, SKA1	465	217	13528	1.87693	1	0.5019	47.2868
GOTERM_BP_FAT	GO:0030071~regulation of mitotic metaphase/anaphase transition	4	0.662252	0.0380523	DLGAP5, BUB1, TTK, CENPE	465	22	13528	5.28954	1	0.512133	48.8878
GOTERM_BP_FAT	GO:0007094~mitotic cell cycle spindle assembly checkpoint	3	0.496689	0.0526074	BUB1, TTK, CENPE	465	11	13528	7.93431	1	0.622481	60.7377
GOTERM_BP_FAT	GO:0045841~negative regulation of mitotic metaphase/anaphase transition	3	0.496689	0.0526074	BUB1, TTK, CENPE	465	11	13528	7.93431	1	0.622481	60.7377
GOTERM_BP_FAT	GO:0010948~negative regulation of cell cycle process	4	0.662252	0.0527318	BUB1, TTK, CENPE, BRCA1	465	25	13528	4.6548	1	0.620244	60.8268
GOTERM_BP_FAT	GO:0031577~spindle checkpoint	3	0.496689	0.061729	BUB1, TTK, CENPE	465	12	13528	7.27312	1	0.67366	66.7886
GOTERM_BP_FAT	GO:0045839~negative regulation of mitosis	3	0.496689	0.061729	BUB1, TTK, CENPE	465	12	13528	7.27312	1	0.67366	66.7886
GOTERM_BP_FAT	GO:0051784~negative regulation of nuclear division	3	0.496689	0.061729	BUB1, TTK, CENPE	465	12	13528	7.27312	1	0.67366	66.7886
GOTERM_BP_FAT	GO:0010639~negative regulation of organelle organization	6	0.993377	0.150413	S1PR1, SNCA, BUB1, TTK, CENPE, BRCA1	465	82	13528	2.12872	1	0.906602	94.0391
GOTERM_BP_FAT	GO:0045786~negative regulation of cell cycle	5	0.827815	0.302159	GMNN, BUB1, TTK, PPP1R13B, CENPE	465	81	13528	1.79583	1	0.97619	99.8018
GOTERM_BP_FAT	GO:0051129~negative regulation of cellular component organization	6	0.993377	0.540039	S1PR1, SNCA, BUB1, TTK, CENPE, BRCA1	465	142	13528	1.22926	1	0.995898	99.9999
GOTERM_BP_FAT	GO:0051493~regulation of cytoskeleton organization	5	0.827815	0.690687	PLK4, S1PR1, CENPE, SKA1, BRCA1	465	136	13528	1.06958	1	0.999201	100
Annotation Cluster 20	Enrichment Score: 1.0598146307897536
Category	Term	Count	%	PValue	Genes	List Total	Pop Hits	Pop Total	Fold Enrichment	Bonferroni	Benjamini	FDR
GOTERM_BP_FAT	GO:0000079~regulation of cyclin-dependent protein kinase activity	9	1.49007	0.000468643	CDC6, CDK5R1, BLM, CCND2, CDKN2D, PIM1, PKMYT1, CDKN3, CDC25C	465	54	13528	4.84875	0.627903	0.017814	0.807651
GOTERM_BP_FAT	GO:0051338~regulation of transferase activity	20	3.31126	0.0549323	CDC6, TRAF2, CDK5R1, BLM, HMGCR, PIK3CB, PRKAG2, PICK1, RBL1, PIM1, PKMYT1, CENPE, PRDX2, CDC25C, CDKN3, CCND2, MAP3K9, WRAP53, CDKN2D, GAP43	465	372	13528	1.56411	1	0.632602	62.3717
GOTERM_BP_FAT	GO:0043549~regulation of kinase activity	19	3.1457	0.067213	TRAF2, CDC6, CDK5R1, BLM, HMGCR, PIK3CB, PRKAG2, PICK1, RBL1, PIM1, PKMYT1, CENPE, PRDX2, CDC25C, CDKN3, CCND2, MAP3K9, CDKN2D, GAP43	465	357	13528	1.54834	1	0.699646	69.9914
GOTERM_BP_FAT	GO:0051174~regulation of phosphorus metabolic process	24	3.97351	0.0730874	CDC6, TRAF2, CDK5R1, BLM, HMGCR, PIK3CB, PRKAG2, PICK1, RBL1, PIM1, TTK, PKMYT1, CENPE, PRDX2, CDC25C, CDKN3, FKBP1B, MCM7, CCND2, MAP3K9, CDKN2D, RAPGEF3, GAP43, BARD1	465	485	13528	1.43963	1	0.722107	73.0983
GOTERM_BP_FAT	GO:0019220~regulation of phosphate metabolic process	24	3.97351	0.0730874	CDC6, TRAF2, CDK5R1, BLM, HMGCR, PIK3CB, PRKAG2, PICK1, RBL1, PIM1, TTK, PKMYT1, CENPE, PRDX2, CDC25C, CDKN3, FKBP1B, MCM7, CCND2, MAP3K9, CDKN2D, RAPGEF3, GAP43, BARD1	465	485	13528	1.43963	1	0.722107	73.0983
GOTERM_BP_FAT	GO:0042325~regulation of phosphorylation	23	3.80795	0.0812546	CDC6, TRAF2, CDK5R1, BLM, HMGCR, PIK3CB, PRKAG2, PICK1, RBL1, PIM1, PKMYT1, TTK, CENPE, PRDX2, CDC25C, CDKN3, MCM7, CCND2, MAP3K9, CDKN2D, RAPGEF3, GAP43, BARD1	465	466	13528	1.43589	1	0.755202	76.9173
GOTERM_BP_FAT	GO:0045859~regulation of protein kinase activity	18	2.98013	0.0862299	TRAF2, CDC6, CDK5R1, BLM, HMGCR, PIK3CB, PRKAG2, PICK1, PIM1, PKMYT1, CENPE, PRDX2, CDC25C, CDKN3, CCND2, MAP3K9, CDKN2D, GAP43	465	345	13528	1.51787	1	0.771056	78.9869
GOTERM_BP_FAT	GO:0043085~positive regulation of catalytic activity	23	3.80795	0.184686	MSH6, TRAF2, CDK1, MSH2, PIK3CB, PRKAG2, PICK1, PIM1, CDC20, CENPE, PRDX2, UBE2C, PTHLH, MOAP1, S1PR1, CCND2, PSMD11, MAP3K9, WRAP53, HTR7, GIPR, RGS9, GAP43	465	520	13528	1.28678	1	0.93561	97.0762
GOTERM_BP_FAT	GO:0051347~positive regulation of transferase activity	11	1.82119	0.309992	TRAF2, CCND2, PIK3CB, WRAP53, MAP3K9, PRKAG2, PICK1, PIM1, PRDX2, CENPE, GAP43	465	240	13528	1.33341	1	0.977602	99.837
GOTERM_BP_FAT	GO:0045860~positive regulation of protein kinase activity	10	1.65563	0.357349	TRAF2, CCND2, PIK3CB, MAP3K9, PRKAG2, PICK1, PIM1, PRDX2, CENPE, GAP43	465	223	13528	1.3046	1	0.982036	99.9524
GOTERM_BP_FAT	GO:0044093~positive regulation of molecular function	23	3.80795	0.362972	MSH6, TRAF2, CDK1, MSH2, PIK3CB, PRKAG2, PICK1, PIM1, CDC20, CENPE, PRDX2, UBE2C, PTHLH, MOAP1, S1PR1, CCND2, PSMD11, MAP3K9, WRAP53, HTR7, GIPR, RGS9, GAP43	465	586	13528	1.14185	1	0.982824	99.9591
GOTERM_BP_FAT	GO:0033674~positive regulation of kinase activity	10	1.65563	0.398253	TRAF2, CCND2, PIK3CB, MAP3K9, PRKAG2, PICK1, PIM1, PRDX2, CENPE, GAP43	465	231	13528	1.25941	1	0.987377	99.9847
Annotation Cluster 21	Enrichment Score: 0.6588601934847997
Category	Term	Count	%	PValue	Genes	List Total	Pop Hits	Pop Total	Fold Enrichment	Bonferroni	Benjamini	FDR
GOTERM_BP_FAT	GO:0007276~gamete generation	19	3.1457	0.134279	HMGCR, MSH2, PICK1, MLH1, RACGAP1, PAQR5, DAZAP1, CCND2, HSF2, FANCD2, TUBD1, PAFAH1B3, H2AFX, FANCG, STRBP, ASF1B, TRIP13, FANCC, B4GALNT1	465	395	13528	1.39938	1	0.882528	91.7461
GOTERM_BP_FAT	GO:0032504~multicellular organism reproduction	22	3.64238	0.166807	HMGCR, MSH2, PICK1, MLH1, RACGAP1, CENPI, PAQR5, DAZAP1, INHBB, PTHLH, CCND2, HSF2, FANCD2, TUBD1, PAFAH1B3, H2AFX, FANCG, STRBP, ASF1B, B4GALNT1, TRIP13, FANCC	465	487	13528	1.31424	1	0.923144	95.7448
GOTERM_BP_FAT	GO:0048609~reproductive process in a multicellular organism	22	3.64238	0.166807	HMGCR, MSH2, PICK1, MLH1, RACGAP1, CENPI, PAQR5, DAZAP1, INHBB, PTHLH, CCND2, HSF2, FANCD2, TUBD1, PAFAH1B3, H2AFX, FANCG, STRBP, ASF1B, B4GALNT1, TRIP13, FANCC	465	487	13528	1.31424	1	0.923144	95.7448
GOTERM_BP_FAT	GO:0007283~spermatogenesis	14	2.31788	0.257361	MSH2, MLH1, RACGAP1, DAZAP1, HSF2, CCND2, TUBD1, PAFAH1B3, H2AFX, STRBP, FANCG, ASF1B, TRIP13, B4GALNT1	465	308	13528	1.32239	1	0.968789	99.4186
GOTERM_BP_FAT	GO:0048232~male gamete generation	14	2.31788	0.257361	MSH2, MLH1, RACGAP1, DAZAP1, HSF2, CCND2, TUBD1, PAFAH1B3, H2AFX, STRBP, FANCG, ASF1B, TRIP13, B4GALNT1	465	308	13528	1.32239	1	0.968789	99.4186
GOTERM_BP_FAT	GO:0019953~sexual reproduction	19	3.1457	0.307436	HMGCR, MSH2, PICK1, MLH1, RACGAP1, PAQR5, DAZAP1, CCND2, HSF2, FANCD2, TUBD1, PAFAH1B3, H2AFX, FANCG, STRBP, ASF1B, TRIP13, FANCC, B4GALNT1	465	458	13528	1.20689	1	0.97758	99.8262
GOTERM_BP_FAT	GO:0048610~reproductive cellular process	8	1.3245	0.321145	HMGCR, MSH2, PICK1, FANCG, STRBP, CENPI, TRIP13, FANCC	465	162	13528	1.43667	1	0.97762	99.877
Annotation Cluster 22	Enrichment Score: 0.6289628833294247
Category	Term	Count	%	PValue	Genes	List Total	Pop Hits	Pop Total	Fold Enrichment	Bonferroni	Benjamini	FDR
GOTERM_BP_FAT	GO:0009123~nucleoside monophosphate metabolic process	6	0.993377	0.075623	PTHLH, TYMS, UMPS, GUCY1B3, PDE4D, PPAT	465	66	13528	2.64477	1	0.731849	74.3434
GOTERM_BP_FAT	GO:0009187~cyclic nucleotide metabolic process	3	0.496689	0.376368	PTHLH, GUCY1B3, PDE4D	465	38	13528	2.29677	1	0.984767	99.9717
GOTERM_BP_FAT	GO:0006163~purine nucleotide metabolic process	8	1.3245	0.455874	PTHLH, MSH2, FIGNL1, PRKAG2, GUCY1B3, PDE4D, ATP13A2, PPAT	465	186	13528	1.25129	1	0.991531	99.9973
Annotation Cluster 23	Enrichment Score: 0.6161907970489394
Category	Term	Count	%	PValue	Genes	List Total	Pop Hits	Pop Total	Fold Enrichment	Bonferroni	Benjamini	FDR
GOTERM_BP_FAT	GO:0048608~reproductive structure development	8	1.3245	0.142293	INHBB, NOG, HMGCR, CCND2, MSH2, FANCG, FANCA, CENPI	465	126	13528	1.84714	1	0.89604	92.9728
GOTERM_BP_FAT	GO:0001541~ovarian follicle development	4	0.662252	0.165221	INHBB, CCND2, FANCG, CENPI	465	41	13528	2.83829	1	0.922394	95.6025
GOTERM_BP_FAT	GO:0008585~female gonad development	5	0.827815	0.176497	INHBB, CCND2, FANCG, FANCA, CENPI	465	64	13528	2.27285	1	0.928796	96.5244
GOTERM_BP_FAT	GO:0008406~gonad development	7	1.15894	0.186803	INHBB, HMGCR, CCND2, MSH2, FANCG, FANCA, CENPI	465	112	13528	1.81828	1	0.935609	97.2048
GOTERM_BP_FAT	GO:0003006~reproductive developmental process	13	2.15232	0.190389	NOG, MSH2, HMGCR, FKBP4, CENPI, INHBB, CCND2, EPOR, STRBP, FANCG, FANCA, TRIP13, FANCC	465	262	13528	1.44352	1	0.937125	97.4106
GOTERM_BP_FAT	GO:0046545~development of primary female sexual characteristics	5	0.827815	0.211642	INHBB, CCND2, FANCG, FANCA, CENPI	465	69	13528	2.10815	1	0.951259	98.3657
GOTERM_BP_FAT	GO:0046660~female sex differentiation	5	0.827815	0.211642	INHBB, CCND2, FANCG, FANCA, CENPI	465	69	13528	2.10815	1	0.951259	98.3657
GOTERM_BP_FAT	GO:0007548~sex differentiation	8	1.3245	0.261523	INHBB, HMGCR, CCND2, MSH2, FKBP4, FANCG, FANCA, CENPI	465	151	13528	1.54132	1	0.969617	99.4725
GOTERM_BP_FAT	GO:0045137~development of primary sexual characteristics	7	1.15894	0.270222	INHBB, HMGCR, CCND2, MSH2, FANCG, FANCA, CENPI	465	127	13528	1.60352	1	0.970257	99.5702
GOTERM_BP_FAT	GO:0048610~reproductive cellular process	8	1.3245	0.321145	HMGCR, MSH2, PICK1, FANCG, STRBP, CENPI, TRIP13, FANCC	465	162	13528	1.43667	1	0.97762	99.877
GOTERM_BP_FAT	GO:0022602~ovulation cycle process	4	0.662252	0.358166	INHBB, CCND2, FANCG, CENPI	465	62	13528	1.87693	1	0.981933	99.9534
GOTERM_BP_FAT	GO:0042698~ovulation cycle	4	0.662252	0.404988	INHBB, CCND2, FANCG, CENPI	465	67	13528	1.73686	1	0.98812	99.9874
GOTERM_BP_FAT	GO:0048511~rhythmic process	6	0.993377	0.448586	INHBB, TIMELESS, CCND2, HTR7, FANCG, CENPI	465	128	13528	1.36371	1	0.990762	99.9966
Annotation Cluster 24	Enrichment Score: 0.5767216017905737
Category	Term	Count	%	PValue	Genes	List Total	Pop Hits	Pop Total	Fold Enrichment	Bonferroni	Benjamini	FDR
GOTERM_BP_FAT	GO:0001505~regulation of neurotransmitter levels	7	1.15894	0.0270276	RAB3A, PPFIA3, SLC25A4, AGTPBP1, UNC13B, GAD1, GCHFR	465	67	13528	3.03951	1	0.432507	37.7496
GOTERM_BP_FAT	GO:0019226~transmission of nerve impulse	16	2.64901	0.222081	PPFIA3, RAB3A, SCN1B, SLC25A4, AGTPBP1, SYT5, SNCA, FKBP1B, S1PR1, C11ORF9, HTR7, CHRNB1, UNC13B, GAD1, GCHFR, DTNA	465	350	13528	1.32994	1	0.958059	98.7022
GOTERM_BP_FAT	GO:0007268~synaptic transmission	13	2.15232	0.3235	PPFIA3, RAB3A, SCN1B, SLC25A4, SYT5, AGTPBP1, SNCA, HTR7, CHRNB1, GAD1, UNC13B, GCHFR, DTNA	465	298	13528	1.26913	1	0.977983	99.8842
GOTERM_BP_FAT	GO:0007267~cell-cell signaling	20	3.31126	0.674202	PPFIA3, RAB3A, SCN1B, SLC25A4, AGTPBP1, PGF, SYT5, DLGAP5, SNCA, EFNA3, NMB, FKBP1B, PTHLH, ECE2, HTR7, CHRNB1, UNC13B, GAD1, GCHFR, DTNA	465	600	13528	0.969749	1	0.999067	100
GOTERM_BP_FAT	GO:0050877~neurological system process	26	4.30464	0.998637	RAB3A, PPFIA3, SCN1B, SYT5, AGTPBP1, HMGCR, SNCA, FKBP1B, S1PR1, PDE6D, C11ORF9, MCOLN3, RAC3, MARVELD2, GAD1, GCHFR, DTNA, C17ORF28, COCH, SLC25A4, CRYZ, ARRB2, HTR7, RGS9, CHRNB1, UNC13B	465	1210	13528	0.625128	1	1	100
Annotation Cluster 25	Enrichment Score: 0.568232835809957
Category	Term	Count	%	PValue	Genes	List Total	Pop Hits	Pop Total	Fold Enrichment	Bonferroni	Benjamini	FDR
GOTERM_BP_FAT	GO:0051289~protein homotetramerization	3	0.496689	0.223722	SHMT1, CTH, DCTPP1	465	26	13528	3.35682	1	0.958378	98.7488
GOTERM_BP_FAT	GO:0051260~protein homooligomerization	6	0.993377	0.226988	IGHMBP2, SHMT1, CTH, ATG16L1, DCTPP1, RAD51	465	95	13528	1.83742	1	0.957442	98.8368
GOTERM_BP_FAT	GO:0051262~protein tetramerization	3	0.496689	0.388677	SHMT1, CTH, DCTPP1	465	39	13528	2.23788	1	0.985788	99.9799
Annotation Cluster 26	Enrichment Score: 0.5159965703360665
Category	Term	Count	%	PValue	Genes	List Total	Pop Hits	Pop Total	Fold Enrichment	Bonferroni	Benjamini	FDR
GOTERM_BP_FAT	GO:0070507~regulation of microtubule cytoskeleton organization	4	0.662252	0.173708	PLK4, CENPE, SKA1, BRCA1	465	42	13528	2.77071	1	0.92669	96.315
GOTERM_BP_FAT	GO:0032886~regulation of microtubule-based process	4	0.662252	0.235999	PLK4, CENPE, SKA1, BRCA1	465	49	13528	2.3749	1	0.962431	99.0504
GOTERM_BP_FAT	GO:0051493~regulation of cytoskeleton organization	5	0.827815	0.690687	PLK4, S1PR1, CENPE, SKA1, BRCA1	465	136	13528	1.06958	1	0.999201	100
Annotation Cluster 27	Enrichment Score: 0.4835024288021826
Category	Term	Count	%	PValue	Genes	List Total	Pop Hits	Pop Total	Fold Enrichment	Bonferroni	Benjamini	FDR
GOTERM_BP_FAT	GO:0016571~histone methylation	3	0.496689	0.173321	EZH2, SUV39H1, SUV39H2	465	22	13528	3.96716	1	0.927465	96.285
GOTERM_BP_FAT	GO:0043414~biopolymer methylation	5	0.827815	0.211642	EZH2, PICK1, SUV39H1, HELLS, SUV39H2	465	69	13528	2.10815	1	0.951259	98.3657
GOTERM_BP_FAT	GO:0032259~methylation	5	0.827815	0.263666	EZH2, PICK1, SUV39H1, HELLS, SUV39H2	465	76	13528	1.91398	1	0.969475	99.4983
GOTERM_BP_FAT	GO:0006730~one-carbon metabolic process	6	0.993377	0.339509	SHMT1, EZH2, PICK1, SUV39H1, HELLS, SUV39H2	465	112	13528	1.55853	1	0.979154	99.9235
GOTERM_BP_FAT	GO:0016568~chromatin modification	12	1.98675	0.340009	YEATS4, ING2, HJURP, TAF5, EZH2, RBL1, SUV39H1, TADA1, ASF1B, GSG2, HELLS, SUV39H2	465	274	13528	1.27412	1	0.978944	99.9245
GOTERM_BP_FAT	GO:0006479~protein amino acid methylation	3	0.496689	0.388677	EZH2, SUV39H1, SUV39H2	465	39	13528	2.23788	1	0.985788	99.9799
GOTERM_BP_FAT	GO:0008213~protein amino acid alkylation	3	0.496689	0.388677	EZH2, SUV39H1, SUV39H2	465	39	13528	2.23788	1	0.985788	99.9799
GOTERM_BP_FAT	GO:0016569~covalent chromatin modification	6	0.993377	0.435091	YEATS4, EZH2, SUV39H1, TADA1, HELLS, SUV39H2	465	126	13528	1.38536	1	0.989741	99.9949
GOTERM_BP_FAT	GO:0016570~histone modification	5	0.827815	0.606557	YEATS4, EZH2, SUV39H1, TADA1, SUV39H2	465	122	13528	1.19231	1	0.997943	100
Annotation Cluster 28	Enrichment Score: 0.4812889271401523
Category	Term	Count	%	PValue	Genes	List Total	Pop Hits	Pop Total	Fold Enrichment	Bonferroni	Benjamini	FDR
GOTERM_BP_FAT	GO:0043009~chordate embryonic development	15	2.48344	0.246846	CEBPA, NOG, XRCC2, MSH2, DLL3, FZD3, BRCA1, PLK4, DLX1, HOXC9, CCNB2, HAND2, FOXC2, PTCH1, FLVCR1	465	331	13528	1.31839	1	0.965224	99.2585
GOTERM_BP_FAT	GO:0009792~embryonic development ending in birth or egg hatching	15	2.48344	0.258411	CEBPA, NOG, XRCC2, MSH2, DLL3, FZD3, BRCA1, PLK4, DLX1, HOXC9, CCNB2, HAND2, FOXC2, PTCH1, FLVCR1	465	334	13528	1.30655	1	0.968706	99.4326
GOTERM_BP_FAT	GO:0001701~in utero embryonic development	7	1.15894	0.564152	CEBPA, PLK4, XRCC2, CCNB2, MSH2, HAND2, FLVCR1	465	176	13528	1.15709	1	0.996793	99.9999
Annotation Cluster 29	Enrichment Score: 0.47555501007840445
Category	Term	Count	%	PValue	Genes	List Total	Pop Hits	Pop Total	Fold Enrichment	Bonferroni	Benjamini	FDR
GOTERM_BP_FAT	GO:0019217~regulation of fatty acid metabolic process	4	0.662252	0.235999	PRKAG2, SNCA, PRKAA2, BRCA1	465	49	13528	2.3749	1	0.962431	99.0504
GOTERM_BP_FAT	GO:0046394~carboxylic acid biosynthetic process	8	1.3245	0.282867	SHMT1, CTH, GOT1, PRKAG2, ELOVL2, PRKAA2, SC5DL, BRCA1	465	155	13528	1.50155	1	0.97206	99.6824
GOTERM_BP_FAT	GO:0016053~organic acid biosynthetic process	8	1.3245	0.282867	SHMT1, CTH, GOT1, PRKAG2, ELOVL2, PRKAA2, SC5DL, BRCA1	465	155	13528	1.50155	1	0.97206	99.6824
GOTERM_BP_FAT	GO:0006633~fatty acid biosynthetic process	5	0.827815	0.286667	PRKAG2, ELOVL2, PRKAA2, SC5DL, BRCA1	465	79	13528	1.8413	1	0.973121	99.7103
GOTERM_BP_FAT	GO:0010565~regulation of cellular ketone metabolic process	4	0.662252	0.310872	PRKAG2, SNCA, PRKAA2, BRCA1	465	57	13528	2.04158	1	0.977482	99.8405
GOTERM_BP_FAT	GO:0019216~regulation of lipid metabolic process	6	0.993377	0.339509	PRKAG2, SNCA, RBL1, PRKAA2, ABCG1, BRCA1	465	112	13528	1.55853	1	0.979154	99.9235
GOTERM_BP_FAT	GO:0006631~fatty acid metabolic process	8	1.3245	0.521731	HACL1, FAAH, PRKAG2, SNCA, ELOVL2, PRKAA2, SC5DL, BRCA1	465	198	13528	1.17545	1	0.995143	99.9997
GOTERM_BP_FAT	GO:0008652~cellular amino acid biosynthetic process	3	0.496689	0.526294	SHMT1, CTH, GOT1	465	51	13528	1.71132	1	0.995298	99.9998
Annotation Cluster 30	Enrichment Score: 0.47026654103911497
Category	Term	Count	%	PValue	Genes	List Total	Pop Hits	Pop Total	Fold Enrichment	Bonferroni	Benjamini	FDR
GOTERM_BP_FAT	GO:0060548~negative regulation of cell death	18	2.98013	0.114435	CDK1, XRCC2, SLC25A4, MSH2, EEF1A2, SNCA, PIM1, POLB, PRDX2, PIM2, DAPK1, DLX1, CDKN2D, TNFRSF18, FOXC2, FAIM, HELLS, BARD1	465	360	13528	1.45462	1	0.84811	87.784
GOTERM_BP_FAT	GO:0043066~negative regulation of apoptosis	17	2.81457	0.15955	CDK1, XRCC2, MSH2, EEF1A2, SNCA, PIM1, POLB, PRDX2, PIM2, DAPK1, DLX1, CDKN2D, TNFRSF18, FOXC2, FAIM, HELLS, BARD1	465	354	13528	1.3971	1	0.917401	95.056
GOTERM_BP_FAT	GO:0006916~anti-apoptosis	11	1.82119	0.171269	CDK1, EEF1A2, CDKN2D, SNCA, TNFRSF18, FOXC2, PRDX2, POLB, PIM2, HELLS, DAPK1	465	206	13528	1.55348	1	0.927475	96.1223
GOTERM_BP_FAT	GO:0043069~negative regulation of programmed cell death	17	2.81457	0.172489	CDK1, XRCC2, MSH2, EEF1A2, SNCA, PIM1, POLB, PRDX2, PIM2, DAPK1, DLX1, CDKN2D, TNFRSF18, FOXC2, FAIM, HELLS, BARD1	465	359	13528	1.37764	1	0.927704	96.2198
GOTERM_BP_FAT	GO:0010941~regulation of cell death	33	5.46358	0.236037	ITGB3BP, TRAF2, CDK5R1, XRCC2, SNCA, MLH1, PRDX2, TRAIP, MOAP1, PGP, HTRA2, CDKN2D, ALDH1A3, TNFRSF18, TMEM102, FAIM, HELLS, IP6K2, MSH6, CDK1, SLC25A4, MSH2, EEF1A2, PIM1, POLB, PIM2, BRCA1, DAPK1, DLX1, FOXC2, PPP1R13B, UNC13B, BARD1	465	815	13528	1.17798	1	0.961739	99.0512
GOTERM_BP_FAT	GO:0042981~regulation of apoptosis	32	5.29801	0.274017	ITGB3BP, TRAF2, CDK5R1, XRCC2, SNCA, MLH1, PRDX2, TRAIP, MOAP1, PGP, HTRA2, CDKN2D, ALDH1A3, TNFRSF18, TMEM102, FAIM, HELLS, IP6K2, MSH6, CDK1, MSH2, EEF1A2, PIM1, POLB, PIM2, BRCA1, DAPK1, DLX1, FOXC2, PPP1R13B, UNC13B, BARD1	465	804	13528	1.15791	1	0.970868	99.6073
GOTERM_BP_FAT	GO:0008629~induction of apoptosis by intracellular signals	4	0.662252	0.282553	MSH6, HTRA2, MLH1, BRCA1	465	54	13528	2.155	1	0.972438	99.68
GOTERM_BP_FAT	GO:0043067~regulation of programmed cell death	32	5.29801	0.294232	ITGB3BP, TRAF2, CDK5R1, XRCC2, SNCA, MLH1, PRDX2, TRAIP, MOAP1, PGP, HTRA2, CDKN2D, ALDH1A3, TNFRSF18, TMEM102, FAIM, HELLS, IP6K2, MSH6, CDK1, MSH2, EEF1A2, PIM1, POLB, PIM2, BRCA1, DAPK1, DLX1, FOXC2, PPP1R13B, UNC13B, BARD1	465	812	13528	1.1465	1	0.97464	99.7591
GOTERM_BP_FAT	GO:0008630~DNA damage response, signal transduction resulting in induction of apoptosis	3	0.496689	0.313482	MSH6, MLH1, BRCA1	465	33	13528	2.64477	1	0.977117	99.8507
GOTERM_BP_FAT	GO:0043065~positive regulation of apoptosis	14	2.31788	0.719089	ITGB3BP, TRAF2, MSH6, CDK5R1, MLH1, TRAIP, BRCA1, DAPK1, HTRA2, ALDH1A3, PPP1R13B, UNC13B, BARD1, IP6K2	465	430	13528	0.947197	1	0.999492	100
GOTERM_BP_FAT	GO:0043068~positive regulation of programmed cell death	14	2.31788	0.72812	ITGB3BP, TRAF2, MSH6, CDK5R1, MLH1, TRAIP, BRCA1, DAPK1, HTRA2, ALDH1A3, PPP1R13B, UNC13B, BARD1, IP6K2	465	433	13528	0.940634	1	0.999535	100
GOTERM_BP_FAT	GO:0010942~positive regulation of cell death	14	2.31788	0.734036	ITGB3BP, TRAF2, MSH6, CDK5R1, MLH1, TRAIP, BRCA1, DAPK1, HTRA2, ALDH1A3, PPP1R13B, UNC13B, BARD1, IP6K2	465	435	13528	0.936309	1	0.999545	100
GOTERM_BP_FAT	GO:0006917~induction of apoptosis	9	1.49007	0.862785	ITGB3BP, MSH6, HTRA2, MLH1, PPP1R13B, UNC13B, TRAIP, BRCA1, DAPK1	465	320	13528	0.818226	1	0.99993	100
GOTERM_BP_FAT	GO:0012502~induction of programmed cell death	9	1.49007	0.864984	ITGB3BP, MSH6, HTRA2, MLH1, PPP1R13B, UNC13B, TRAIP, BRCA1, DAPK1	465	321	13528	0.815677	1	0.999932	100
Annotation Cluster 31	Enrichment Score: 0.46023675495628835
Category	Term	Count	%	PValue	Genes	List Total	Pop Hits	Pop Total	Fold Enrichment	Bonferroni	Benjamini	FDR
GOTERM_BP_FAT	GO:0035295~tube development	11	1.82119	0.224288	PTHLH, CEBPA, RAB3A, NOG, CLCN2, TIMELESS, PGF, HAND2, FOXC2, FZD3, PTCH1	465	220	13528	1.45462	1	0.957972	98.7645
GOTERM_BP_FAT	GO:0060541~respiratory system development	6	0.993377	0.312327	PTHLH, CEBPA, RAB3A, CLCN2, TIMELESS, ALDH1A3	465	108	13528	1.61625	1	0.977142	99.8463
GOTERM_BP_FAT	GO:0030324~lung development	5	0.827815	0.442484	PTHLH, CEBPA, RAB3A, CLCN2, TIMELESS	465	99	13528	1.46932	1	0.990268	99.9959
GOTERM_BP_FAT	GO:0030323~respiratory tube development	5	0.827815	0.465308	PTHLH, CEBPA, RAB3A, CLCN2, TIMELESS	465	102	13528	1.4261	1	0.991781	99.998
Annotation Cluster 32	Enrichment Score: 0.42332797202632716
Category	Term	Count	%	PValue	Genes	List Total	Pop Hits	Pop Total	Fold Enrichment	Bonferroni	Benjamini	FDR
GOTERM_BP_FAT	GO:0046165~alcohol biosynthetic process	4	0.662252	0.191031	GOT1, ENO2, ACN9, PC	465	44	13528	2.64477	1	0.9367	97.4459
GOTERM_BP_FAT	GO:0006094~gluconeogenesis	3	0.496689	0.210985	ENO2, ACN9, PC	465	25	13528	3.4911	1	0.951632	98.3419
GOTERM_BP_FAT	GO:0034637~cellular carbohydrate biosynthetic process	5	0.827815	0.211642	GLT25D2, GOT1, ENO2, ACN9, PC	465	69	13528	2.10815	1	0.951259	98.3657
GOTERM_BP_FAT	GO:0019319~hexose biosynthetic process	3	0.496689	0.28789	ENO2, ACN9, PC	465	31	13528	2.8154	1	0.973122	99.7187
GOTERM_BP_FAT	GO:0046364~monosaccharide biosynthetic process	3	0.496689	0.363957	ENO2, ACN9, PC	465	37	13528	2.35885	1	0.982766	99.9602
GOTERM_BP_FAT	GO:0006090~pyruvate metabolic process	3	0.496689	0.424926	ENO2, ACN9, PC	465	42	13528	2.07803	1	0.988754	99.993
GOTERM_BP_FAT	GO:0016051~carbohydrate biosynthetic process	5	0.827815	0.502565	GLT25D2, GOT1, ENO2, ACN9, PC	465	107	13528	1.35946	1	0.994091	99.9994
GOTERM_BP_FAT	GO:0006006~glucose metabolic process	6	0.993377	0.60665	PDK3, PRKAG2, ENO2, ACN9, DCXR, PC	465	153	13528	1.14088	1	0.997906	100
GOTERM_BP_FAT	GO:0019318~hexose metabolic process	7	1.15894	0.648812	PDK3, PRKAG2, ENO2, GALE, ACN9, DCXR, PC	465	192	13528	1.06066	1	0.998779	100
GOTERM_BP_FAT	GO:0005996~monosaccharide metabolic process	7	1.15894	0.777895	PDK3, PRKAG2, ENO2, GALE, ACN9, DCXR, PC	465	222	13528	0.91733	1	0.999695	100
Annotation Cluster 33	Enrichment Score: 0.4206425718680759
Category	Term	Count	%	PValue	Genes	List Total	Pop Hits	Pop Total	Fold Enrichment	Bonferroni	Benjamini	FDR
GOTERM_BP_FAT	GO:0001655~urogenital system development	6	0.993377	0.325888	ODC1, NOG, PGF, ALDH1A3, FOXC2, HELLS	465	110	13528	1.58686	1	0.977965	99.8911
GOTERM_BP_FAT	GO:0001657~ureteric bud development	3	0.496689	0.338867	NOG, PGF, FOXC2	465	35	13528	2.49364	1	0.979677	99.9222
GOTERM_BP_FAT	GO:0001822~kidney development	5	0.827815	0.419379	ODC1, NOG, PGF, ALDH1A3, FOXC2	465	96	13528	1.51523	1	0.989046	99.9918
GOTERM_BP_FAT	GO:0001656~metanephros development	3	0.496689	0.448462	NOG, PGF, FOXC2	465	44	13528	1.98358	1	0.990906	99.9966
Annotation Cluster 34	Enrichment Score: 0.3998979874800758
Category	Term	Count	%	PValue	Genes	List Total	Pop Hits	Pop Total	Fold Enrichment	Bonferroni	Benjamini	FDR
GOTERM_BP_FAT	GO:0012501~programmed cell death	24	3.97351	0.355445	E2F1, CKAP2, ITGB3BP, E2F2, TRAF2, FASTKD1, MSH2, PIM2, BRCA1, DAPK1, APLP1, PEG10, TNFRSF1B, MOAP1, CSE1L, HTRA2, HAND2, CDKN2D, TNFRSF18, BUB1B, PPP1R13B, FAIM, C11ORF82, CD14	465	611	13528	1.14275	1	0.981863	99.9499
GOTERM_BP_FAT	GO:0006915~apoptosis	23	3.80795	0.408062	E2F1, CKAP2, ITGB3BP, E2F2, TRAF2, FASTKD1, MSH2, PIM2, BRCA1, DAPK1, APLP1, PEG10, TNFRSF1B, MOAP1, CSE1L, HTRA2, HAND2, TNFRSF18, BUB1B, PPP1R13B, FAIM, C11ORF82, CD14	465	602	13528	1.11151	1	0.988218	99.9885
GOTERM_BP_FAT	GO:0016265~death	27	4.4702	0.41057	ITGB3BP, E2F1, E2F2, TRAF2, FASTKD1, MMD, APLP1, IGHMBP2, MOAP1, TNFRSF1B, PEG10, HTRA2, CSE1L, HAND2, CDKN2D, TNFRSF18, FAIM, C11ORF82, CKAP2, MSH2, POLB, PIM2, BRCA1, DAPK1, BUB1B, PPP1R13B, CD14	465	724	13528	1.08494	1	0.988429	99.9893
GOTERM_BP_FAT	GO:0008219~cell death	27	4.4702	0.422203	ITGB3BP, E2F1, E2F2, TRAF2, FASTKD1, MMD, APLP1, IGHMBP2, MOAP1, TNFRSF1B, PEG10, HTRA2, CSE1L, HAND2, CDKN2D, TNFRSF18, FAIM, C11ORF82, CKAP2, MSH2, POLB, PIM2, BRCA1, DAPK1, BUB1B, PPP1R13B, CD14	465	719	13528	1.09249	1	0.9891	99.9924
Annotation Cluster 35	Enrichment Score: 0.39297485766441703
Category	Term	Count	%	PValue	Genes	List Total	Pop Hits	Pop Total	Fold Enrichment	Bonferroni	Benjamini	FDR
GOTERM_BP_FAT	GO:0045686~negative regulation of glial cell differentiation	3	0.496689	0.0526074	DLX1, NOG, DLL3	465	11	13528	7.93431	1	0.622481	60.7377
GOTERM_BP_FAT	GO:0014014~negative regulation of gliogenesis	3	0.496689	0.0526074	DLX1, NOG, DLL3	465	11	13528	7.93431	1	0.622481	60.7377
GOTERM_BP_FAT	GO:0045685~regulation of glial cell differentiation	3	0.496689	0.148897	DLX1, NOG, DLL3	465	20	13528	4.36387	1	0.905696	93.8524
GOTERM_BP_FAT	GO:0014013~regulation of gliogenesis	3	0.496689	0.161023	DLX1, NOG, DLL3	465	21	13528	4.15607	1	0.918071	95.2039
GOTERM_BP_FAT	GO:0043523~regulation of neuron apoptosis	5	0.827815	0.372596	CDK5R1, DLX1, XRCC2, MSH2, SNCA	465	90	13528	1.61625	1	0.984483	99.9685
GOTERM_BP_FAT	GO:0050768~negative regulation of neurogenesis	3	0.496689	0.460025	DLX1, NOG, DLL3	465	45	13528	1.9395	1	0.991588	99.9977
GOTERM_BP_FAT	GO:0010721~negative regulation of cell development	3	0.496689	0.493846	DLX1, NOG, DLL3	465	48	13528	1.81828	1	0.993518	99.9992
GOTERM_BP_FAT	GO:0009953~dorsal/ventral pattern formation	3	0.496689	0.614913	NOG, LHX2, PTCH1	465	60	13528	1.45462	1	0.998107	100
GOTERM_BP_FAT	GO:0051960~regulation of nervous system development	7	1.15894	0.648812	CDK5R1, DLX1, NOG, XRCC2, C11ORF9, CCND2, DLL3	465	192	13528	1.06066	1	0.998779	100
GOTERM_BP_FAT	GO:0050767~regulation of neurogenesis	6	0.993377	0.677747	CDK5R1, DLX1, NOG, XRCC2, CCND2, DLL3	465	166	13528	1.05154	1	0.999073	100
GOTERM_BP_FAT	GO:0045596~negative regulation of cell differentiation	7	1.15894	0.755325	PTHLH, DLX1, NOG, EZH2, DLL3, PRDX2, ABCG1	465	216	13528	0.942812	1	0.999628	100
GOTERM_BP_FAT	GO:0003002~regionalization	6	0.993377	0.810524	DLX1, NOG, HOXC9, LHX2, DLL3, PTCH1	465	197	13528	0.886065	1	0.999838	100
GOTERM_BP_FAT	GO:0007389~pattern specification process	8	1.3245	0.814664	DLX1, NOG, HOXC9, LHX2, DLL3, FOXC2, PTCH1, RTTN	465	267	13528	0.871685	1	0.999842	100
GOTERM_BP_FAT	GO:0060284~regulation of cell development	6	0.993377	0.836644	CDK5R1, DLX1, NOG, XRCC2, CCND2, DLL3	465	205	13528	0.851487	1	0.999893	100
GOTERM_BP_FAT	GO:0001501~skeletal system development	9	1.49007	0.860557	PTHLH, MATN3, EBP, PGP, DLX1, NOG, HOXC9, DLL3, FOXC2	465	319	13528	0.820791	1	0.999929	100
GOTERM_BP_FAT	GO:0045664~regulation of neuron differentiation	3	0.496689	0.945635	CDK5R1, NOG, CCND2	465	133	13528	0.656221	1	0.999994	100
Annotation Cluster 36	Enrichment Score: 0.39200208389863367
Category	Term	Count	%	PValue	Genes	List Total	Pop Hits	Pop Total	Fold Enrichment	Bonferroni	Benjamini	FDR
GOTERM_BP_FAT	GO:0031396~regulation of protein ubiquitination	7	1.15894	0.128962	CDK1, PSMD11, FBXO2, BUB1B, CDC20, UBE2C, BRCA1	465	100	13528	2.03647	1	0.875059	90.8238
GOTERM_BP_FAT	GO:0031145~anaphase-promoting complex-dependent proteasomal ubiquitin-dependent protein catabolic process	5	0.827815	0.183362	CDK1, PSMD11, BUB1B, CDC20, UBE2C	465	65	13528	2.23788	1	0.935329	96.993
GOTERM_BP_FAT	GO:0051439~regulation of ubiquitin-protein ligase activity during mitotic cell cycle	5	0.827815	0.226218	CDK1, PSMD11, BUB1B, CDC20, UBE2C	465	71	13528	2.04877	1	0.958484	98.8166
GOTERM_BP_FAT	GO:0043161~proteasomal ubiquitin-dependent protein catabolic process	6	0.993377	0.272198	CDK1, PSMD11, FBXO2, BUB1B, CDC20, UBE2C	465	102	13528	1.71132	1	0.9706	99.5899
GOTERM_BP_FAT	GO:0010498~proteasomal protein catabolic process	6	0.993377	0.272198	CDK1, PSMD11, FBXO2, BUB1B, CDC20, UBE2C	465	102	13528	1.71132	1	0.9706	99.5899
GOTERM_BP_FAT	GO:0051438~regulation of ubiquitin-protein ligase activity	5	0.827815	0.278965	CDK1, PSMD11, BUB1B, CDC20, UBE2C	465	78	13528	1.8649	1	0.971957	99.6511
GOTERM_BP_FAT	GO:0051340~regulation of ligase activity	5	0.827815	0.302159	CDK1, PSMD11, BUB1B, CDC20, UBE2C	465	81	13528	1.79583	1	0.97619	99.8018
GOTERM_BP_FAT	GO:0031399~regulation of protein modification process	13	2.15232	0.314732	CDK1, FBXO2, SNCA, PRKAG2, TTK, CDC20, UBE2C, BRCA1, PSMD11, CCND2, MAP3K9, BUB1B, RAPGEF3	465	295	13528	1.28204	1	0.977124	99.8553
GOTERM_BP_FAT	GO:0031398~positive regulation of protein ubiquitination	5	0.827815	0.325558	CDK1, PSMD11, CDC20, UBE2C, BRCA1	465	84	13528	1.73169	1	0.978246	99.8902
GOTERM_BP_FAT	GO:0051436~negative regulation of ubiquitin-protein ligase activity during mitotic cell cycle	4	0.662252	0.386355	PSMD11, BUB1B, CDC20, UBE2C	465	65	13528	1.79031	1	0.985818	99.9786
GOTERM_BP_FAT	GO:0051444~negative regulation of ubiquitin-protein ligase activity	4	0.662252	0.404988	PSMD11, BUB1B, CDC20, UBE2C	465	67	13528	1.73686	1	0.98812	99.9874
GOTERM_BP_FAT	GO:0051352~negative regulation of ligase activity	4	0.662252	0.404988	PSMD11, BUB1B, CDC20, UBE2C	465	67	13528	1.73686	1	0.98812	99.9874
GOTERM_BP_FAT	GO:0051437~positive regulation of ubiquitin-protein ligase activity during mitotic cell cycle	4	0.662252	0.414243	CDK1, PSMD11, CDC20, UBE2C	465	68	13528	1.71132	1	0.98842	99.9904
GOTERM_BP_FAT	GO:0051443~positive regulation of ubiquitin-protein ligase activity	4	0.662252	0.432611	CDK1, PSMD11, CDC20, UBE2C	465	70	13528	1.66243	1	0.989557	99.9945
GOTERM_BP_FAT	GO:0051351~positive regulation of ligase activity	4	0.662252	0.459754	CDK1, PSMD11, CDC20, UBE2C	465	73	13528	1.59411	1	0.991702	99.9976
GOTERM_BP_FAT	GO:0031401~positive regulation of protein modification process	8	1.3245	0.461448	CDK1, CCND2, PSMD11, PRKAG2, TTK, CDC20, UBE2C, BRCA1	465	187	13528	1.2446	1	0.991612	99.9978
GOTERM_BP_FAT	GO:0031397~negative regulation of protein ubiquitination	4	0.662252	0.468678	PSMD11, BUB1B, CDC20, UBE2C	465	74	13528	1.57257	1	0.992032	99.9982
GOTERM_BP_FAT	GO:0043086~negative regulation of catalytic activity	11	1.82119	0.480353	S1PR1, HMGCR, PSMD11, CDKN2D, PRKAG2, SNCA, BUB1B, CDC20, UBE2C, FKBP1B, GCHFR	465	277	13528	1.1553	1	0.99265	99.9988
GOTERM_BP_FAT	GO:0031400~negative regulation of protein modification process	5	0.827815	0.586826	PSMD11, SNCA, BUB1B, CDC20, UBE2C	465	119	13528	1.22237	1	0.997458	100
GOTERM_BP_FAT	GO:0051247~positive regulation of protein metabolic process	9	1.49007	0.597411	CDK1, CCND2, PSMD11, PRKAG2, TTK, CDC20, UBE2C, BRCA1, BARD1	465	243	13528	1.0775	1	0.997782	100
GOTERM_BP_FAT	GO:0032268~regulation of cellular protein metabolic process	16	2.64901	0.663243	CDK1, PTPN3, PRKAG2, FBXO2, SNCA, TTK, CDC20, UBE2C, BRCA1, APLP1, TRNAU1AP, PSMD11, CCND2, MAP3K9, BUB1B, RAPGEF3	465	474	13528	0.982024	1	0.998964	100
GOTERM_BP_FAT	GO:0032270~positive regulation of cellular protein metabolic process	8	1.3245	0.691984	CDK1, CCND2, PSMD11, PRKAG2, TTK, CDC20, UBE2C, BRCA1	465	233	13528	0.998883	1	0.999188	100
GOTERM_BP_FAT	GO:0032269~negative regulation of cellular protein metabolic process	6	0.993377	0.744147	PTPN3, PSMD11, SNCA, BUB1B, CDC20, UBE2C	465	180	13528	0.969749	1	0.999587	100
GOTERM_BP_FAT	GO:0051248~negative regulation of protein metabolic process	6	0.993377	0.773333	PTPN3, PSMD11, SNCA, BUB1B, CDC20, UBE2C	465	187	13528	0.933448	1	0.999706	100
GOTERM_BP_FAT	GO:0006511~ubiquitin-dependent protein catabolic process	6	0.993377	0.921818	CDK1, PSMD11, FBXO2, BUB1B, CDC20, UBE2C	465	242	13528	0.721301	1	0.999986	100
Annotation Cluster 37	Enrichment Score: 0.3791200619872579
Category	Term	Count	%	PValue	Genes	List Total	Pop Hits	Pop Total	Fold Enrichment	Bonferroni	Benjamini	FDR
GOTERM_BP_FAT	GO:0034470~ncRNA processing	10	1.65563	0.193725	RPP25, TSEN54, ELAC2, EXOSC4, INTS7, EXOSC5, ERI1, RPP40, POP7, GEMIN4	465	187	13528	1.55575	1	0.938338	97.5891
GOTERM_BP_FAT	GO:0008033~tRNA processing	5	0.827815	0.263666	RPP25, TSEN54, ELAC2, RPP40, POP7	465	76	13528	1.91398	1	0.969475	99.4983
GOTERM_BP_FAT	GO:0034660~ncRNA metabolic process	11	1.82119	0.266137	RPP25, TSEN54, ELAC2, EXOSC4, INTS7, EXOSC5, ERI1, FARSA, RPP40, POP7, GEMIN4	465	230	13528	1.39138	1	0.968922	99.5267
GOTERM_BP_FAT	GO:0006399~tRNA metabolic process	6	0.993377	0.380558	RPP25, TSEN54, ELAC2, FARSA, RPP40, POP7	465	118	13528	1.47928	1	0.984872	99.9748
GOTERM_BP_FAT	GO:0042254~ribosome biogenesis	5	0.827815	0.606557	RCL1, EXOSC4, EXOSC5, ERI1, GEMIN4	465	122	13528	1.19231	1	0.997943	100
GOTERM_BP_FAT	GO:0006364~rRNA processing	4	0.662252	0.615845	EXOSC4, EXOSC5, ERI1, GEMIN4	465	92	13528	1.26489	1	0.9981	100
GOTERM_BP_FAT	GO:0016072~rRNA metabolic process	4	0.662252	0.644573	EXOSC4, EXOSC5, ERI1, GEMIN4	465	96	13528	1.21219	1	0.998708	100
GOTERM_BP_FAT	GO:0022613~ribonucleoprotein complex biogenesis	6	0.993377	0.744147	RCL1, EXOSC4, EXOSC5, ERI1, GEMIN6, GEMIN4	465	180	13528	0.969749	1	0.999587	100
Annotation Cluster 38	Enrichment Score: 0.378251839252964
Category	Term	Count	%	PValue	Genes	List Total	Pop Hits	Pop Total	Fold Enrichment	Bonferroni	Benjamini	FDR
GOTERM_BP_FAT	GO:0040008~regulation of growth	17	2.81457	0.126363	YEATS4, TMEM97, NOG, ING2, ABTB2, CAPRIN2, CTH, HTRA2, CDKN2AIP, CDKN2D, RASGRP2, FOXC2, PTCH1, HTRA3, GAP43, FLVCR1, IP6K2	465	341	13528	1.45036	1	0.873122	90.3386
GOTERM_BP_FAT	GO:0045926~negative regulation of growth	6	0.993377	0.325888	CTH, CDKN2D, CDKN2AIP, PTCH1, IP6K2, CAPRIN2	465	110	13528	1.58686	1	0.977965	99.8911
GOTERM_BP_FAT	GO:0001558~regulation of cell growth	9	1.49007	0.348558	TMEM97, CTH, ABTB2, CDKN2D, CDKN2AIP, RASGRP2, HTRA3, IP6K2, CAPRIN2	465	194	13528	1.34965	1	0.980352	99.9397
GOTERM_BP_FAT	GO:0030308~negative regulation of cell growth	5	0.827815	0.38825	CTH, CDKN2D, CDKN2AIP, IP6K2, CAPRIN2	465	92	13528	1.58111	1	0.98595	99.9797
GOTERM_BP_FAT	GO:0045792~negative regulation of cell size	5	0.827815	0.442484	CTH, CDKN2D, CDKN2AIP, IP6K2, CAPRIN2	465	99	13528	1.46932	1	0.990268	99.9959
GOTERM_BP_FAT	GO:0008361~regulation of cell size	5	0.827815	0.926627	CTH, CDKN2D, CDKN2AIP, IP6K2, CAPRIN2	465	206	13528	0.706128	1	0.999987	100
GOTERM_BP_FAT	GO:0032535~regulation of cellular component size	5	0.827815	0.984829	CTH, CDKN2D, CDKN2AIP, IP6K2, CAPRIN2	465	271	13528	0.536761	1	1	100
Annotation Cluster 39	Enrichment Score: 0.3736663370306967
Category	Term	Count	%	PValue	Genes	List Total	Pop Hits	Pop Total	Fold Enrichment	Bonferroni	Benjamini	FDR
GOTERM_BP_FAT	GO:0046649~lymphocyte activation	9	1.49007	0.374602	EXO1, MSH6, BLM, MSH2, ULBP1, MLH1, PRDX2, FKBP1B, HELLS	465	199	13528	1.31574	1	0.984652	99.9702
GOTERM_BP_FAT	GO:0046651~lymphocyte proliferation	3	0.496689	0.424926	PRDX2, FKBP1B, HELLS	465	42	13528	2.07803	1	0.988754	99.993
GOTERM_BP_FAT	GO:0032943~mononuclear cell proliferation	3	0.496689	0.448462	PRDX2, FKBP1B, HELLS	465	44	13528	1.98358	1	0.990906	99.9966
GOTERM_BP_FAT	GO:0070661~leukocyte proliferation	3	0.496689	0.448462	PRDX2, FKBP1B, HELLS	465	44	13528	1.98358	1	0.990906	99.9966
Annotation Cluster 40	Enrichment Score: 0.37199798356923713
Category	Term	Count	%	PValue	Genes	List Total	Pop Hits	Pop Total	Fold Enrichment	Bonferroni	Benjamini	FDR
GOTERM_BP_FAT	GO:0001505~regulation of neurotransmitter levels	7	1.15894	0.0270276	RAB3A, PPFIA3, SLC25A4, AGTPBP1, UNC13B, GAD1, GCHFR	465	67	13528	3.03951	1	0.432507	37.7496
GOTERM_BP_FAT	GO:0048488~synaptic vesicle endocytosis	3	0.496689	0.0813955	RAB3A, SNCA, STXBP1	465	14	13528	6.2341	1	0.75312	76.9785
GOTERM_BP_FAT	GO:0048489~synaptic vesicle transport	4	0.662252	0.102677	RAB3A, SNCA, STXBP1, UNC13B	465	33	13528	3.52636	1	0.818253	84.653
GOTERM_BP_FAT	GO:0006836~neurotransmitter transport	6	0.993377	0.155871	RAB3A, PPFIA3, STX3, SLC25A4, SLC6A17, UNC13B	465	83	13528	2.10307	1	0.913511	94.668
GOTERM_BP_FAT	GO:0046928~regulation of neurotransmitter secretion	3	0.496689	0.161023	RAB3A, SNCA, STXBP1	465	21	13528	4.15607	1	0.918071	95.2039
GOTERM_BP_FAT	GO:0051588~regulation of neurotransmitter transport	3	0.496689	0.223722	RAB3A, SNCA, STXBP1	465	26	13528	3.35682	1	0.958378	98.7488
GOTERM_BP_FAT	GO:0007269~neurotransmitter secretion	3	0.496689	0.326206	RAB3A, PPFIA3, UNC13B	465	34	13528	2.56698	1	0.97768	99.892
GOTERM_BP_FAT	GO:0017157~regulation of exocytosis	3	0.496689	0.326206	RAB3A, STXBP1, STXBP2	465	34	13528	2.56698	1	0.97768	99.892
GOTERM_BP_FAT	GO:0003001~generation of a signal involved in cell-cell signaling	4	0.662252	0.561932	RAB3A, PPFIA3, UNC13B, FKBP1B	465	85	13528	1.36906	1	0.996801	99.9999
GOTERM_BP_FAT	GO:0032940~secretion by cell	8	1.3245	0.569124	RAB3A, PPFIA3, CKLF, STXBP1, STXBP2, UNC13B, FKBP1B, SEC61A2	465	207	13528	1.12435	1	0.996923	100
GOTERM_BP_FAT	GO:0060341~regulation of cellular localization	9	1.49007	0.620404	INHBB, RAB3A, SNCA, STXBP1, SIRT4, STXBP2, CENPE, FKBP1B, BARD1	465	248	13528	1.05578	1	0.998209	100
GOTERM_BP_FAT	GO:0060627~regulation of vesicle-mediated transport	4	0.662252	0.644573	RAB3A, SNCA, STXBP1, STXBP2	465	96	13528	1.21219	1	0.998708	100
GOTERM_BP_FAT	GO:0044057~regulation of system process	10	1.65563	0.737828	INHBB, RAB3A, PPFIA3, TNNT1, C11ORF9, SNCA, SP4, STXBP1, FKBP1B, SCN5A	465	309	13528	0.941504	1	0.999563	100
GOTERM_BP_FAT	GO:0051969~regulation of transmission of nerve impulse	5	0.827815	0.747258	RAB3A, PPFIA3, C11ORF9, SNCA, STXBP1	465	147	13528	0.98954	1	0.999598	100
GOTERM_BP_FAT	GO:0006887~exocytosis	4	0.662252	0.759974	RAB3A, STXBP1, STXBP2, UNC13B	465	115	13528	1.01191	1	0.999644	100
GOTERM_BP_FAT	GO:0016044~membrane organization	12	1.98675	0.762334	PREB, DNM3, RAB3A, STX3, DYSF, ARRB2, SNCA, PICK1, STXBP1, CHRNB1, CD14, APLP1	465	381	13528	0.916298	1	0.999649	100
GOTERM_BP_FAT	GO:0010324~membrane invagination	7	1.15894	0.770551	DNM3, RAB3A, ARRB2, SNCA, STXBP1, CD14, APLP1	465	220	13528	0.92567	1	0.999698	100
GOTERM_BP_FAT	GO:0006897~endocytosis	7	1.15894	0.770551	DNM3, RAB3A, ARRB2, SNCA, STXBP1, CD14, APLP1	465	220	13528	0.92567	1	0.999698	100
GOTERM_BP_FAT	GO:0031644~regulation of neurological system process	5	0.827815	0.774612	RAB3A, PPFIA3, C11ORF9, SNCA, STXBP1	465	153	13528	0.950734	1	0.999702	100
GOTERM_BP_FAT	GO:0046903~secretion	9	1.49007	0.812484	RAB3A, PPFIA3, CKLF, STXBP1, STXBP2, AMN, UNC13B, FKBP1B, SEC61A2	465	300	13528	0.872774	1	0.99984	100
GOTERM_BP_FAT	GO:0051046~regulation of secretion	6	0.993377	0.827214	INHBB, RAB3A, SNCA, STXBP1, SIRT4, STXBP2	465	202	13528	0.864133	1	0.999864	100
GOTERM_BP_FAT	GO:0051051~negative regulation of transport	4	0.662252	0.846691	INHBB, SNCA, SIRT4, BARD1	465	135	13528	0.861999	1	0.999915	100
GOTERM_BP_FAT	GO:0050804~regulation of synaptic transmission	4	0.662252	0.850209	RAB3A, PPFIA3, SNCA, STXBP1	465	136	13528	0.855661	1	0.999917	100
GOTERM_BP_FAT	GO:0016192~vesicle-mediated transport	14	2.31788	0.962143	RAB3A, DNM3, STX3, PICK1, SNCA, STXBP1, STXBP2, APLP1, PREB, ARRB2, STXBP6, VAMP1, UNC13B, CD14	465	576	13528	0.707109	1	0.999998	100
Annotation Cluster 41	Enrichment Score: 0.3503288170400049
Category	Term	Count	%	PValue	Genes	List Total	Pop Hits	Pop Total	Fold Enrichment	Bonferroni	Benjamini	FDR
GOTERM_BP_FAT	GO:0044271~nitrogen compound biosynthetic process	19	3.1457	0.0315195	CEBPA, ODC1, SHMT1, MSH2, PRKAG2, SNCA, ATP13A2, PPAT, PRPSAP2, TPK1, TYMS, CTH, UMPS, GOT1, RRM2, RRM1, GUCY1B3, SPR, GCHFR	465	325	13528	1.70079	1	0.468079	42.5387
GOTERM_BP_FAT	GO:0034654~nucleobase, nucleoside, nucleotide and nucleic acid biosynthetic process	11	1.82119	0.127827	TYMS, SHMT1, UMPS, MSH2, RRM2, PRKAG2, RRM1, GUCY1B3, ATP13A2, PPAT, PRPSAP2	465	193	13528	1.65812	1	0.874459	90.6148
GOTERM_BP_FAT	GO:0034404~nucleobase, nucleoside and nucleotide biosynthetic process	11	1.82119	0.127827	TYMS, SHMT1, UMPS, MSH2, RRM2, PRKAG2, RRM1, GUCY1B3, ATP13A2, PPAT, PRPSAP2	465	193	13528	1.65812	1	0.874459	90.6148
GOTERM_BP_FAT	GO:0009165~nucleotide biosynthetic process	10	1.65563	0.1897	TYMS, UMPS, MSH2, RRM2, PRKAG2, RRM1, GUCY1B3, ATP13A2, PPAT, PRPSAP2	465	186	13528	1.56411	1	0.937507	97.3722
GOTERM_BP_FAT	GO:0009124~nucleoside monophosphate biosynthetic process	4	0.662252	0.245213	TYMS, UMPS, GUCY1B3, PPAT	465	50	13528	2.3274	1	0.964986	99.2302
GOTERM_BP_FAT	GO:0006163~purine nucleotide metabolic process	8	1.3245	0.455874	PTHLH, MSH2, FIGNL1, PRKAG2, GUCY1B3, PDE4D, ATP13A2, PPAT	465	186	13528	1.25129	1	0.991531	99.9973
GOTERM_BP_FAT	GO:0009259~ribonucleotide metabolic process	5	0.827815	0.747258	UMPS, FIGNL1, PRKAG2, ATP13A2, PPAT	465	147	13528	0.98954	1	0.999598	100
GOTERM_BP_FAT	GO:0006164~purine nucleotide biosynthetic process	5	0.827815	0.751986	MSH2, PRKAG2, GUCY1B3, ATP13A2, PPAT	465	148	13528	0.982854	1	0.999615	100
GOTERM_BP_FAT	GO:0009260~ribonucleotide biosynthetic process	4	0.662252	0.803042	UMPS, PRKAG2, ATP13A2, PPAT	465	124	13528	0.938467	1	0.999822	100
GOTERM_BP_FAT	GO:0009150~purine ribonucleotide metabolic process	4	0.662252	0.857037	FIGNL1, PRKAG2, ATP13A2, PPAT	465	138	13528	0.84326	1	0.999927	100
GOTERM_BP_FAT	GO:0046034~ATP metabolic process	3	0.496689	0.879842	FIGNL1, PRKAG2, ATP13A2	465	105	13528	0.831214	1	0.999948	100
GOTERM_BP_FAT	GO:0009152~purine ribonucleotide biosynthetic process	3	0.496689	0.91406	PRKAG2, ATP13A2, PPAT	465	117	13528	0.745961	1	0.999981	100
GOTERM_BP_FAT	GO:0009205~purine ribonucleoside triphosphate metabolic process	3	0.496689	0.91406	FIGNL1, PRKAG2, ATP13A2	465	117	13528	0.745961	1	0.999981	100
GOTERM_BP_FAT	GO:0009199~ribonucleoside triphosphate metabolic process	3	0.496689	0.916455	FIGNL1, PRKAG2, ATP13A2	465	118	13528	0.739639	1	0.999982	100
GOTERM_BP_FAT	GO:0009144~purine nucleoside triphosphate metabolic process	3	0.496689	0.925425	FIGNL1, PRKAG2, ATP13A2	465	122	13528	0.715389	1	0.999987	100
GOTERM_BP_FAT	GO:0009141~nucleoside triphosphate metabolic process	3	0.496689	0.942397	FIGNL1, PRKAG2, ATP13A2	465	131	13528	0.66624	1	0.999993	100
Annotation Cluster 42	Enrichment Score: 0.3390426647357093
Category	Term	Count	%	PValue	Genes	List Total	Pop Hits	Pop Total	Fold Enrichment	Bonferroni	Benjamini	FDR
GOTERM_BP_FAT	GO:0002009~morphogenesis of an epithelium	6	0.993377	0.265616	PGP, TIMELESS, PGF, ALDH1A3, FZD3, PTCH1	465	101	13528	1.72827	1	0.969248	99.5208
GOTERM_BP_FAT	GO:0016331~morphogenesis of embryonic epithelium	4	0.662252	0.320337	PGP, ALDH1A3, FZD3, PTCH1	465	58	13528	2.00638	1	0.977755	99.8745
GOTERM_BP_FAT	GO:0060429~epithelium development	10	1.65563	0.377157	PTHLH, PGP, S1PR1, TIMELESS, PGF, ALDH1A3, PPL, CNFN, FZD3, PTCH1	465	227	13528	1.28161	1	0.984401	99.9723
GOTERM_BP_FAT	GO:0048729~tissue morphogenesis	8	1.3245	0.422226	PGP, TIMELESS, PGF, ALDH1A3, FOXC2, FZD3, PTCH1, MESP1	465	180	13528	1.293	1	0.98891	99.9924
GOTERM_BP_FAT	GO:0035239~tube morphogenesis	6	0.993377	0.441848	TIMELESS, PGF, HAND2, FOXC2, FZD3, PTCH1	465	127	13528	1.37445	1	0.99035	99.9958
GOTERM_BP_FAT	GO:0003007~heart morphogenesis	4	0.662252	0.459754	HAND2, FOXC2, PTCH1, MESP1	465	73	13528	1.59411	1	0.991702	99.9976
GOTERM_BP_FAT	GO:0048754~branching morphogenesis of a tube	3	0.496689	0.658393	TIMELESS, PGF, FOXC2	465	65	13528	1.34273	1	0.998889	100
GOTERM_BP_FAT	GO:0060562~epithelial tube morphogenesis	3	0.496689	0.674653	PGF, FZD3, PTCH1	465	67	13528	1.30265	1	0.999056	100
GOTERM_BP_FAT	GO:0001763~morphogenesis of a branching structure	3	0.496689	0.726646	TIMELESS, PGF, FOXC2	465	74	13528	1.17942	1	0.99953	100
Annotation Cluster 43	Enrichment Score: 0.3295150719610278
Category	Term	Count	%	PValue	Genes	List Total	Pop Hits	Pop Total	Fold Enrichment	Bonferroni	Benjamini	FDR
GOTERM_BP_FAT	GO:0048610~reproductive cellular process	8	1.3245	0.321145	HMGCR, MSH2, PICK1, FANCG, STRBP, CENPI, TRIP13, FANCC	465	162	13528	1.43667	1	0.97762	99.877
GOTERM_BP_FAT	GO:0007281~germ cell development	5	0.827815	0.457735	MSH2, FANCG, STRBP, TRIP13, FANCC	465	101	13528	1.44022	1	0.991607	99.9975
GOTERM_BP_FAT	GO:0007286~spermatid development	3	0.496689	0.557309	FANCG, STRBP, TRIP13	465	54	13528	1.61625	1	0.996686	99.9999
GOTERM_BP_FAT	GO:0048515~spermatid differentiation	3	0.496689	0.586853	FANCG, STRBP, TRIP13	465	57	13528	1.53118	1	0.99741	100
Annotation Cluster 44	Enrichment Score: 0.30559361951133934
Category	Term	Count	%	PValue	Genes	List Total	Pop Hits	Pop Total	Fold Enrichment	Bonferroni	Benjamini	FDR
GOTERM_BP_FAT	GO:0032774~RNA biosynthetic process	13	2.15232	0.317831	CEBPA, E2F2, MTERF, POLR3K, BRF2, TAF5, TTF2, PRIM1, TFAM, MED7, HSF2, TRIP13, GTF3C3	465	296	13528	1.27771	1	0.977739	99.8662
GOTERM_BP_FAT	GO:0006351~transcription, DNA-dependent	12	1.98675	0.419832	CEBPA, E2F2, MED7, TFAM, MTERF, BRF2, POLR3K, TAF5, HSF2, TTF2, GTF3C3, TRIP13	465	292	13528	1.19558	1	0.988922	99.9919
GOTERM_BP_FAT	GO:0006366~transcription from RNA polymerase II promoter	6	0.993377	0.907712	CEBPA, E2F2, MED7, TAF5, HSF2, TRIP13	465	234	13528	0.745961	1	0.999978	100
Annotation Cluster 45	Enrichment Score: 0.2759118191652448
Category	Term	Count	%	PValue	Genes	List Total	Pop Hits	Pop Total	Fold Enrichment	Bonferroni	Benjamini	FDR
GOTERM_BP_FAT	GO:0014031~mesenchymal cell development	3	0.496689	0.526294	NOG, HAND2, FOXC2	465	51	13528	1.71132	1	0.995298	99.9998
GOTERM_BP_FAT	GO:0048762~mesenchymal cell differentiation	3	0.496689	0.526294	NOG, HAND2, FOXC2	465	51	13528	1.71132	1	0.995298	99.9998
GOTERM_BP_FAT	GO:0060485~mesenchyme development	3	0.496689	0.536794	NOG, HAND2, FOXC2	465	52	13528	1.67841	1	0.995767	99.9998
Annotation Cluster 46	Enrichment Score: 0.2537908330692955
Category	Term	Count	%	PValue	Genes	List Total	Pop Hits	Pop Total	Fold Enrichment	Bonferroni	Benjamini	FDR
GOTERM_BP_FAT	GO:0032355~response to estradiol stimulus	4	0.662252	0.282553	CCND2, ENO2, AURKA, PTCH1	465	54	13528	2.155	1	0.972438	99.68
GOTERM_BP_FAT	GO:0043627~response to estrogen stimulus	6	0.993377	0.292141	CCND2, ENO2, AURKA, PTCH1, RGS9, BRCA1	465	105	13528	1.66243	1	0.974311	99.7464
GOTERM_BP_FAT	GO:0014070~response to organic cyclic substance	5	0.827815	0.600044	CCND2, MSH2, ENO2, PTCH1, CHRNB1	465	121	13528	1.20217	1	0.997835	100
GOTERM_BP_FAT	GO:0048545~response to steroid hormone stimulus	7	1.15894	0.648812	GOT1, CCND2, ENO2, AURKA, PTCH1, RGS9, BRCA1	465	192	13528	1.06066	1	0.998779	100
GOTERM_BP_FAT	GO:0009719~response to endogenous stimulus	13	2.15232	0.738826	MSH2, PGF, GGH, HMGCS1, AURKA, ABCG1, BRCA1, GOT1, CCND2, ENO2, FOXC2, PTCH1, RGS9	465	405	13528	0.933832	1	0.999563	100
GOTERM_BP_FAT	GO:0009725~response to hormone stimulus	11	1.82119	0.813525	GOT1, CCND2, PGF, GGH, ENO2, FOXC2, AURKA, PTCH1, RGS9, ABCG1, BRCA1	465	367	13528	0.871981	1	0.999841	100
GOTERM_BP_FAT	GO:0010033~response to organic substance	21	3.47682	0.86608	MSH2, PGF, SNCA, HMGCS1, GGH, AURKA, PRDX2, FKBP1B, BRCA1, ABCG1, GOT1, CCND2, HSPA4L, ENO2, TMEM102, FOXC2, PTCH1, RGS9, CHRNB1, DNAJB1, CD14	465	721	13528	0.847354	1	0.999932	100
Annotation Cluster 47	Enrichment Score: 0.2385988055855581
Category	Term	Count	%	PValue	Genes	List Total	Pop Hits	Pop Total	Fold Enrichment	Bonferroni	Benjamini	FDR
GOTERM_BP_FAT	GO:0006468~protein amino acid phosphorylation	24	3.97351	0.502787	CDC7, CDK1, CDK5R1, PIK3CB, PDK3, PICK1, PIM1, PKMYT1, TTK, AURKA, PRDX2, PIM2, BRSK1, PBK, CSNK2A1P, GSG2, DAPK1, PLK4, VRK1, PKN3, MAP3K9, BUB1, PRKAA2, LIPE	465	667	13528	1.04681	1	0.994005	99.9994
GOTERM_BP_FAT	GO:0016310~phosphorylation	28	4.63576	0.564104	CDK5R1, MVD, SNCA, PKMYT1, TTK, AURKA, PRDX2, BRSK1, VRK1, PKN3, MAP3K9, BUB1, PRKAA2, IP6K2, CDC7, CDK1, MSH2, PIK3CB, PDK3, PICK1, PIM1, PIM2, PBK, CSNK2A1P, GSG2, DAPK1, PLK4, LIPE	465	800	13528	1.01824	1	0.996851	99.9999
GOTERM_BP_FAT	GO:0006796~phosphate metabolic process	33	5.46358	0.625793	CDK5R1, MVD, SNCA, PKMYT1, TTK, AURKA, PRDX2, BRSK1, VRK1, PKN3, MAP3K9, BUB1, ACYP1, PRKAA2, IP6K2, CDC7, CDK1, PTPN3, PIK3CB, MSH2, PDK3, PICK1, PIM1, DUSP23, PIM2, PBK, CSNK2A1P, CDC25C, CDKN3, GSG2, DAPK1, PLK4, LIPE	465	973	13528	0.986692	1	0.998302	100
GOTERM_BP_FAT	GO:0006793~phosphorus metabolic process	33	5.46358	0.625793	CDK5R1, MVD, SNCA, PKMYT1, TTK, AURKA, PRDX2, BRSK1, VRK1, PKN3, MAP3K9, BUB1, ACYP1, PRKAA2, IP6K2, CDC7, CDK1, PTPN3, PIK3CB, MSH2, PDK3, PICK1, PIM1, DUSP23, PIM2, PBK, CSNK2A1P, CDC25C, CDKN3, GSG2, DAPK1, PLK4, LIPE	465	973	13528	0.986692	1	0.998302	100
Annotation Cluster 48	Enrichment Score: 0.23495891301231575
Category	Term	Count	%	PValue	Genes	List Total	Pop Hits	Pop Total	Fold Enrichment	Bonferroni	Benjamini	FDR
GOTERM_BP_FAT	GO:0046942~carboxylic acid transport	6	0.993377	0.570987	SLC25A4, SLC38A9, ABCD3, SLC5A6, SLC43A2, SLC46A1	465	147	13528	1.18745	1	0.996956	100
GOTERM_BP_FAT	GO:0015849~organic acid transport	6	0.993377	0.577047	SLC25A4, SLC38A9, ABCD3, SLC5A6, SLC43A2, SLC46A1	465	148	13528	1.17942	1	0.997186	100
GOTERM_BP_FAT	GO:0015837~amine transport	5	0.827815	0.580122	SLC25A4, SLC38A9, PICK1, SLC43A2, SLC46A1	465	118	13528	1.23273	1	0.997219	100
GOTERM_BP_FAT	GO:0006865~amino acid transport	4	0.662252	0.600907	SLC25A4, SLC38A9, SLC43A2, SLC46A1	465	90	13528	1.293	1	0.997825	100
Annotation Cluster 49	Enrichment Score: 0.22961330782001418
Category	Term	Count	%	PValue	Genes	List Total	Pop Hits	Pop Total	Fold Enrichment	Bonferroni	Benjamini	FDR
GOTERM_BP_FAT	GO:0007189~activation of adenylate cyclase activity by G-protein signaling pathway	3	0.496689	0.400878	PTHLH, HTR7, GIPR	465	40	13528	2.18194	1	0.987623	99.9858
GOTERM_BP_FAT	GO:0010578~regulation of adenylate cyclase activity involved in G-protein signaling	3	0.496689	0.400878	PTHLH, HTR7, GIPR	465	40	13528	2.18194	1	0.987623	99.9858
GOTERM_BP_FAT	GO:0010579~positive regulation of adenylate cyclase activity by G-protein signaling pathway	3	0.496689	0.400878	PTHLH, HTR7, GIPR	465	40	13528	2.18194	1	0.987623	99.9858
GOTERM_BP_FAT	GO:0019933~cAMP-mediated signaling	5	0.827815	0.411626	PTHLH, S1PR1, PDE7A, HTR7, GIPR	465	95	13528	1.53118	1	0.988398	99.9896
GOTERM_BP_FAT	GO:0019935~cyclic-nucleotide-mediated signaling	6	0.993377	0.461997	PTHLH, S1PR1, PDE7A, HTR7, GIPR, PDE9A	465	130	13528	1.34273	1	0.991531	99.9978
GOTERM_BP_FAT	GO:0007188~G-protein signaling, coupled to cAMP nucleotide second messenger	4	0.662252	0.561932	PTHLH, S1PR1, HTR7, GIPR	465	85	13528	1.36906	1	0.996801	99.9999
GOTERM_BP_FAT	GO:0007190~activation of adenylate cyclase activity	3	0.496689	0.567321	PTHLH, HTR7, GIPR	465	55	13528	1.58686	1	0.996893	99.9999
GOTERM_BP_FAT	GO:0045762~positive regulation of adenylate cyclase activity	3	0.496689	0.57717	PTHLH, HTR7, GIPR	465	56	13528	1.55853	1	0.997138	100
GOTERM_BP_FAT	GO:0031281~positive regulation of cyclase activity	3	0.496689	0.586853	PTHLH, HTR7, GIPR	465	57	13528	1.53118	1	0.99741	100
GOTERM_BP_FAT	GO:0051349~positive regulation of lyase activity	3	0.496689	0.605725	PTHLH, HTR7, GIPR	465	59	13528	1.47928	1	0.997954	100
GOTERM_BP_FAT	GO:0045761~regulation of adenylate cyclase activity	4	0.662252	0.644573	PTHLH, S1PR1, HTR7, GIPR	465	96	13528	1.21219	1	0.998708	100
GOTERM_BP_FAT	GO:0031279~regulation of cyclase activity	4	0.662252	0.665102	PTHLH, S1PR1, HTR7, GIPR	465	99	13528	1.17545	1	0.998979	100
GOTERM_BP_FAT	GO:0030817~regulation of cAMP biosynthetic process	4	0.662252	0.678302	PTHLH, S1PR1, HTR7, GIPR	465	101	13528	1.15218	1	0.999064	100
GOTERM_BP_FAT	GO:0051339~regulation of lyase activity	4	0.662252	0.678302	PTHLH, S1PR1, HTR7, GIPR	465	101	13528	1.15218	1	0.999064	100
GOTERM_BP_FAT	GO:0030814~regulation of cAMP metabolic process	4	0.662252	0.691114	PTHLH, S1PR1, HTR7, GIPR	465	103	13528	1.1298	1	0.999191	100
GOTERM_BP_FAT	GO:0030808~regulation of nucleotide biosynthetic process	4	0.662252	0.732927	PTHLH, S1PR1, HTR7, GIPR	465	110	13528	1.05791	1	0.999553	100
GOTERM_BP_FAT	GO:0030802~regulation of cyclic nucleotide biosynthetic process	4	0.662252	0.732927	PTHLH, S1PR1, HTR7, GIPR	465	110	13528	1.05791	1	0.999553	100
GOTERM_BP_FAT	GO:0030799~regulation of cyclic nucleotide metabolic process	4	0.662252	0.749431	PTHLH, S1PR1, HTR7, GIPR	465	113	13528	1.02982	1	0.999609	100
GOTERM_BP_FAT	GO:0007187~G-protein signaling, coupled to cyclic nucleotide second messenger	4	0.662252	0.759974	PTHLH, S1PR1, HTR7, GIPR	465	115	13528	1.01191	1	0.999644	100
GOTERM_BP_FAT	GO:0006140~regulation of nucleotide metabolic process	4	0.662252	0.76511	PTHLH, S1PR1, HTR7, GIPR	465	116	13528	1.00319	1	0.999664	100
Annotation Cluster 50	Enrichment Score: 0.22663989668379658
Category	Term	Count	%	PValue	Genes	List Total	Pop Hits	Pop Total	Fold Enrichment	Bonferroni	Benjamini	FDR
GOTERM_BP_FAT	GO:0030384~phosphoinositide metabolic process	4	0.662252	0.459754	PIK3CB, PIP4K2C, IP6K2, PIGA	465	73	13528	1.59411	1	0.991702	99.9976
GOTERM_BP_FAT	GO:0006644~phospholipid metabolic process	8	1.3245	0.47809	PLAA, PIK3CB, SNCA, MBOAT2, PIP4K2C, IP6K2, PIGA, FDFT1	465	190	13528	1.22495	1	0.992537	99.9987
GOTERM_BP_FAT	GO:0019637~organophosphate metabolic process	8	1.3245	0.532436	PLAA, PIK3CB, SNCA, MBOAT2, PIP4K2C, IP6K2, PIGA, FDFT1	465	200	13528	1.1637	1	0.995558	99.9998
GOTERM_BP_FAT	GO:0006650~glycerophospholipid metabolic process	4	0.662252	0.775113	PIK3CB, PIP4K2C, IP6K2, PIGA	465	118	13528	0.986186	1	0.9997	100
GOTERM_BP_FAT	GO:0046486~glycerolipid metabolic process	5	0.827815	0.811209	PIK3CB, LIPE, PIP4K2C, IP6K2, PIGA	465	162	13528	0.897916	1	0.999837	100
Annotation Cluster 51	Enrichment Score: 0.22555765295797459
Category	Term	Count	%	PValue	Genes	List Total	Pop Hits	Pop Total	Fold Enrichment	Bonferroni	Benjamini	FDR
GOTERM_BP_FAT	GO:0002520~immune system development	13	2.15232	0.23968	EXO1, CEBPA, EBP, MSH6, BLM, MSH2, UNG, ROGDI, MLH1, PRDX2, CCNB2, RTKN2, FLVCR1	465	276	13528	1.3703	1	0.962504	99.1265
GOTERM_BP_FAT	GO:0048534~hemopoietic or lymphoid organ development	9	1.49007	0.6726	CEBPA, EBP, CCNB2, BLM, MSH2, RTKN2, ROGDI, PRDX2, FLVCR1	465	260	13528	1.00705	1	0.999058	100
GOTERM_BP_FAT	GO:0030097~hemopoiesis	7	1.15894	0.824415	CEBPA, EBP, BLM, MSH2, RTKN2, ROGDI, FLVCR1	465	236	13528	0.862912	1	0.999858	100
GOTERM_BP_FAT	GO:0002521~leukocyte differentiation	3	0.496689	0.942397	CEBPA, BLM, MSH2	465	131	13528	0.66624	1	0.999993	100
Annotation Cluster 52	Enrichment Score: 0.2170475243360062
Category	Term	Count	%	PValue	Genes	List Total	Pop Hits	Pop Total	Fold Enrichment	Bonferroni	Benjamini	FDR
GOTERM_BP_FAT	GO:0051100~negative regulation of binding	4	0.662252	0.329805	PTHLH, NOG, PIM1, PRDX2	465	59	13528	1.97237	1	0.97805	99.9015
GOTERM_BP_FAT	GO:0043433~negative regulation of transcription factor activity	3	0.496689	0.460025	PTHLH, PIM1, PRDX2	465	45	13528	1.9395	1	0.991588	99.9977
GOTERM_BP_FAT	GO:0043392~negative regulation of DNA binding	3	0.496689	0.526294	PTHLH, PIM1, PRDX2	465	51	13528	1.71132	1	0.995298	99.9998
GOTERM_BP_FAT	GO:0051098~regulation of binding	5	0.827815	0.774612	PTHLH, NOG, BLM, PIM1, PRDX2	465	153	13528	0.950734	1	0.999702	100
GOTERM_BP_FAT	GO:0051090~regulation of transcription factor activity	3	0.496689	0.87304	PTHLH, PIM1, PRDX2	465	103	13528	0.847354	1	0.999937	100
GOTERM_BP_FAT	GO:0051101~regulation of DNA binding	3	0.496689	0.923271	PTHLH, PIM1, PRDX2	465	121	13528	0.721301	1	0.999986	100
Annotation Cluster 53	Enrichment Score: 0.2143235284040057
Category	Term	Count	%	PValue	Genes	List Total	Pop Hits	Pop Total	Fold Enrichment	Bonferroni	Benjamini	FDR
GOTERM_BP_FAT	GO:0015931~nucleobase, nucleoside, nucleotide and nucleic acid transport	6	0.993377	0.346337	NXT1, TMEM48, SLC25A4, NUP88, NUP210, SLC25A19	465	113	13528	1.54473	1	0.980071	99.9361
GOTERM_BP_FAT	GO:0050658~RNA transport	4	0.662252	0.651513	NXT1, TMEM48, NUP88, NUP210	465	97	13528	1.19969	1	0.998814	100
GOTERM_BP_FAT	GO:0050657~nucleic acid transport	4	0.662252	0.651513	NXT1, TMEM48, NUP88, NUP210	465	97	13528	1.19969	1	0.998814	100
GOTERM_BP_FAT	GO:0051236~establishment of RNA localization	4	0.662252	0.651513	NXT1, TMEM48, NUP88, NUP210	465	97	13528	1.19969	1	0.998814	100
GOTERM_BP_FAT	GO:0006403~RNA localization	4	0.662252	0.671751	NXT1, TMEM48, NUP88, NUP210	465	100	13528	1.1637	1	0.999062	100
GOTERM_BP_FAT	GO:0051028~mRNA transport	3	0.496689	0.804605	TMEM48, NUP88, NUP210	465	87	13528	1.00319	1	0.999821	100
Annotation Cluster 54	Enrichment Score: 0.21356737384963514
Category	Term	Count	%	PValue	Genes	List Total	Pop Hits	Pop Total	Fold Enrichment	Bonferroni	Benjamini	FDR
GOTERM_BP_FAT	GO:0031396~regulation of protein ubiquitination	7	1.15894	0.128962	CDK1, PSMD11, FBXO2, BUB1B, CDC20, UBE2C, BRCA1	465	100	13528	2.03647	1	0.875059	90.8238
GOTERM_BP_FAT	GO:0010498~proteasomal protein catabolic process	6	0.993377	0.272198	CDK1, PSMD11, FBXO2, BUB1B, CDC20, UBE2C	465	102	13528	1.71132	1	0.9706	99.5899
GOTERM_BP_FAT	GO:0043161~proteasomal ubiquitin-dependent protein catabolic process	6	0.993377	0.272198	CDK1, PSMD11, FBXO2, BUB1B, CDC20, UBE2C	465	102	13528	1.71132	1	0.9706	99.5899
GOTERM_BP_FAT	GO:0009057~macromolecule catabolic process	24	3.97351	0.805676	RNF144A, CDK1, DTL, FBXO2, MLH1, CDC20, UBE2C, RNASEH2A, BRCA1, ABCG1, RPA3, RPA2, UBE2O, UHRF1, ATG4C, PSMD11, MTBP, BUB1B, RAD18, TPRKB, FEN1, UBE2T, BARD1, DCAF15	465	781	13528	0.894007	1	0.999823	100
GOTERM_BP_FAT	GO:0044265~cellular macromolecule catabolic process	22	3.64238	0.819137	RNF144A, CDK1, DTL, FBXO2, MLH1, CDC20, UBE2C, RNASEH2A, BRCA1, RPA3, RPA2, UBE2O, UHRF1, ATG4C, PSMD11, MTBP, BUB1B, RAD18, FEN1, UBE2T, BARD1, DCAF15	465	725	13528	0.882806	1	0.999845	100
GOTERM_BP_FAT	GO:0019941~modification-dependent protein catabolic process	17	2.81457	0.836885	RNF144A, CDK1, DTL, FBXO2, CDC20, UBE2C, BRCA1, UBE2O, UHRF1, ATG4C, PSMD11, MTBP, BUB1B, RAD18, UBE2T, BARD1, DCAF15	465	574	13528	0.861624	1	0.999891	100
GOTERM_BP_FAT	GO:0043632~modification-dependent macromolecule catabolic process	17	2.81457	0.836885	RNF144A, CDK1, DTL, FBXO2, CDC20, UBE2C, BRCA1, UBE2O, UHRF1, ATG4C, PSMD11, MTBP, BUB1B, RAD18, UBE2T, BARD1, DCAF15	465	574	13528	0.861624	1	0.999891	100
GOTERM_BP_FAT	GO:0030163~protein catabolic process	18	2.98013	0.86406	RNF144A, CDK1, DTL, FBXO2, CDC20, UBE2C, BRCA1, UBE2O, UHRF1, ATG4C, PSMD11, MTBP, BUB1B, RAD18, TPRKB, UBE2T, BARD1, DCAF15	465	622	13528	0.841904	1	0.999931	100
GOTERM_BP_FAT	GO:0051603~proteolysis involved in cellular protein catabolic process	17	2.81457	0.881108	RNF144A, CDK1, DTL, FBXO2, CDC20, UBE2C, BRCA1, UBE2O, UHRF1, ATG4C, PSMD11, MTBP, BUB1B, RAD18, UBE2T, BARD1, DCAF15	465	600	13528	0.824287	1	0.999949	100
GOTERM_BP_FAT	GO:0044257~cellular protein catabolic process	17	2.81457	0.885537	RNF144A, CDK1, DTL, FBXO2, CDC20, UBE2C, BRCA1, UBE2O, UHRF1, ATG4C, PSMD11, MTBP, BUB1B, RAD18, UBE2T, BARD1, DCAF15	465	603	13528	0.820186	1	0.999957	100
GOTERM_BP_FAT	GO:0006511~ubiquitin-dependent protein catabolic process	6	0.993377	0.921818	CDK1, PSMD11, FBXO2, BUB1B, CDC20, UBE2C	465	242	13528	0.721301	1	0.999986	100
GOTERM_BP_FAT	GO:0006508~proteolysis	23	3.80795	0.996982	RNF144A, CDK1, SEC11C, AGTPBP1, DTL, FBXO2, CDC20, UBE2C, BRCA1, UBE2O, UHRF1, PEG10, ECE2, HTRA2, ATG4C, PSMD11, MTBP, BUB1B, RAD18, HTRA3, UBE2T, BARD1, DCAF15	465	1054	13528	0.634845	1	1	100
Annotation Cluster 55	Enrichment Score: 0.2094918561538856
Category	Term	Count	%	PValue	Genes	List Total	Pop Hits	Pop Total	Fold Enrichment	Bonferroni	Benjamini	FDR
GOTERM_BP_FAT	GO:0046395~carboxylic acid catabolic process	5	0.827815	0.531533	HACL1, SHMT1, GOT1, FAAH, GAD1	465	111	13528	1.31047	1	0.995578	99.9998
GOTERM_BP_FAT	GO:0016054~organic acid catabolic process	5	0.827815	0.531533	HACL1, SHMT1, GOT1, FAAH, GAD1	465	111	13528	1.31047	1	0.995578	99.9998
GOTERM_BP_FAT	GO:0009063~cellular amino acid catabolic process	3	0.496689	0.682544	SHMT1, GOT1, GAD1	465	68	13528	1.28349	1	0.999119	100
GOTERM_BP_FAT	GO:0009310~amine catabolic process	3	0.496689	0.753081	SHMT1, GOT1, GAD1	465	78	13528	1.11894	1	0.999617	100
Annotation Cluster 56	Enrichment Score: 0.20209842075052079
Category	Term	Count	%	PValue	Genes	List Total	Pop Hits	Pop Total	Fold Enrichment	Bonferroni	Benjamini	FDR
GOTERM_BP_FAT	GO:0048568~embryonic organ development	8	1.3245	0.37711	CEBPA, PLK4, NOG, HOXC9, ALDH1A3, FOXC2, FZD3, C17ORF28	465	172	13528	1.35314	1	0.98466	99.9722
GOTERM_BP_FAT	GO:0048562~embryonic organ morphogenesis	6	0.993377	0.48193	NOG, HOXC9, ALDH1A3, FOXC2, FZD3, C17ORF28	465	133	13528	1.31244	1	0.992689	99.9989
GOTERM_BP_FAT	GO:0043583~ear development	4	0.662252	0.637535	NOG, MCOLN3, FZD3, C17ORF28	465	95	13528	1.22495	1	0.998592	100
GOTERM_BP_FAT	GO:0042471~ear morphogenesis	3	0.496689	0.666603	NOG, FZD3, C17ORF28	465	66	13528	1.32239	1	0.998987	100
GOTERM_BP_FAT	GO:0048598~embryonic morphogenesis	10	1.65563	0.73092	PGP, NOG, HOXC9, ALDH1A3, FOXC2, FZD3, PTCH1, MESP1, C17ORF28, FLVCR1	465	307	13528	0.947638	1	0.999553	100
GOTERM_BP_FAT	GO:0048839~inner ear development	3	0.496689	0.759336	MCOLN3, FZD3, C17ORF28	465	79	13528	1.10478	1	0.999646	100
GOTERM_BP_FAT	GO:0007423~sensory organ development	6	0.993377	0.89781	NOG, MCOLN3, ALDH1A3, FOXC2, FZD3, C17ORF28	465	229	13528	0.762248	1	0.99997	100
Annotation Cluster 57	Enrichment Score: 0.1815676250148085
Category	Term	Count	%	PValue	Genes	List Total	Pop Hits	Pop Total	Fold Enrichment	Bonferroni	Benjamini	FDR
GOTERM_BP_FAT	GO:0048568~embryonic organ development	8	1.3245	0.37711	CEBPA, PLK4, NOG, HOXC9, ALDH1A3, FOXC2, FZD3, C17ORF28	465	172	13528	1.35314	1	0.98466	99.9722
GOTERM_BP_FAT	GO:0048562~embryonic organ morphogenesis	6	0.993377	0.48193	NOG, HOXC9, ALDH1A3, FOXC2, FZD3, C17ORF28	465	133	13528	1.31244	1	0.992689	99.9989
GOTERM_BP_FAT	GO:0048706~embryonic skeletal system development	4	0.662252	0.495044	DLX1, NOG, HOXC9, FOXC2	465	77	13528	1.5113	1	0.993517	99.9993
GOTERM_BP_FAT	GO:0048704~embryonic skeletal system morphogenesis	3	0.496689	0.586853	NOG, HOXC9, FOXC2	465	57	13528	1.53118	1	0.99741	100
GOTERM_BP_FAT	GO:0048705~skeletal system morphogenesis	4	0.662252	0.744022	PTHLH, NOG, HOXC9, FOXC2	465	112	13528	1.03902	1	0.999594	100
GOTERM_BP_FAT	GO:0007389~pattern specification process	8	1.3245	0.814664	DLX1, NOG, HOXC9, LHX2, DLL3, FOXC2, PTCH1, RTTN	465	267	13528	0.871685	1	0.999842	100
GOTERM_BP_FAT	GO:0001501~skeletal system development	9	1.49007	0.860557	PTHLH, MATN3, EBP, PGP, DLX1, NOG, HOXC9, DLL3, FOXC2	465	319	13528	0.820791	1	0.999929	100
GOTERM_BP_FAT	GO:0001503~ossification	3	0.496689	0.909074	PTHLH, NOG, FOXC2	465	115	13528	0.758934	1	0.999978	100
GOTERM_BP_FAT	GO:0060348~bone development	3	0.496689	0.927521	PTHLH, NOG, FOXC2	465	123	13528	0.709573	1	0.999987	100
Annotation Cluster 58	Enrichment Score: 0.17973389347089655
Category	Term	Count	%	PValue	Genes	List Total	Pop Hits	Pop Total	Fold Enrichment	Bonferroni	Benjamini	FDR
GOTERM_BP_FAT	GO:0044272~sulfur compound biosynthetic process	3	0.496689	0.515635	HAGH, TPK1, CTH	465	50	13528	1.74555	1	0.994866	99.9996
GOTERM_BP_FAT	GO:0006732~coenzyme metabolic process	6	0.993377	0.60665	HAGH, TPK1, SHMT1, CTH, HMGCR, DCXR	465	153	13528	1.14088	1	0.997906	100
GOTERM_BP_FAT	GO:0006790~sulfur metabolic process	4	0.662252	0.759974	HAGH, TPK1, CTH, OCLN	465	115	13528	1.01191	1	0.999644	100
GOTERM_BP_FAT	GO:0051186~cofactor metabolic process	6	0.993377	0.803499	HAGH, TPK1, SHMT1, CTH, HMGCR, DCXR	465	195	13528	0.895153	1	0.99982	100
Annotation Cluster 59	Enrichment Score: 0.1730310745282743
Category	Term	Count	%	PValue	Genes	List Total	Pop Hits	Pop Total	Fold Enrichment	Bonferroni	Benjamini	FDR
GOTERM_BP_FAT	GO:0010605~negative regulation of macromolecule metabolic process	29	4.80132	0.297545	E2F1, BLM, SNCA, TIPIN, ERI1, MLH1, CDT1, IGHMBP2, SAP30, CDC45, HEY1, HELLS, CEBPA, CDC6, MSH6, PTPN3, MSH2, GMNN, RBL1, SIRT4, CDC20, UBE2C, BRCA1, INHBB, DLX1, TIMELESS, PSMD11, BUB1B, BARD1	465	734	13528	1.14943	1	0.975417	99.7779
GOTERM_BP_FAT	GO:0045934~negative regulation of nucleobase, nucleoside, nucleotide and nucleic acid metabolic process	21	3.47682	0.308512	E2F1, CEBPA, MSH6, CDC6, BLM, MSH2, GMNN, RBL1, SIRT4, TIPIN, MLH1, BRCA1, CDT1, IGHMBP2, SAP30, DLX1, CDC45, TIMELESS, HEY1, HELLS, BARD1	465	512	13528	1.19325	1	0.977523	99.8308
GOTERM_BP_FAT	GO:0051172~negative regulation of nitrogen compound metabolic process	21	3.47682	0.327715	E2F1, CEBPA, MSH6, CDC6, BLM, MSH2, GMNN, RBL1, SIRT4, TIPIN, MLH1, BRCA1, CDT1, IGHMBP2, SAP30, DLX1, CDC45, TIMELESS, HEY1, HELLS, BARD1	465	519	13528	1.17715	1	0.977774	99.8961
GOTERM_BP_FAT	GO:0009890~negative regulation of biosynthetic process	19	3.1457	0.684289	E2F1, CEBPA, CDC6, BLM, GMNN, RBL1, SIRT4, TIPIN, BRCA1, CDT1, INHBB, IGHMBP2, SAP30, DLX1, CDC45, TIMELESS, HEY1, GCHFR, HELLS	465	573	13528	0.964672	1	0.999131	100
GOTERM_BP_FAT	GO:0010558~negative regulation of macromolecule biosynthetic process	18	2.98013	0.69767	E2F1, CEBPA, CDC6, BLM, GMNN, RBL1, SIRT4, TIPIN, BRCA1, CDT1, INHBB, IGHMBP2, SAP30, DLX1, CDC45, TIMELESS, HEY1, HELLS	465	547	13528	0.957339	1	0.999259	100
GOTERM_BP_FAT	GO:0031327~negative regulation of cellular biosynthetic process	18	2.98013	0.735607	E2F1, CEBPA, CDC6, BLM, GMNN, RBL1, SIRT4, TIPIN, BRCA1, CDT1, INHBB, IGHMBP2, SAP30, DLX1, CDC45, TIMELESS, HEY1, HELLS	465	561	13528	0.933448	1	0.999551	100
GOTERM_BP_FAT	GO:0010551~regulation of specific transcription from RNA polymerase II promoter	3	0.496689	0.837842	CEBPA, DLX1, HEY1	465	94	13528	0.928483	1	0.999892	100
GOTERM_BP_FAT	GO:0051253~negative regulation of RNA metabolic process	10	1.65563	0.87809	E2F1, CEBPA, IGHMBP2, SAP30, DLX1, HEY1, RBL1, SIRT4, HELLS, BARD1	465	362	13528	0.803659	1	0.999946	100
GOTERM_BP_FAT	GO:0000122~negative regulation of transcription from RNA polymerase II promoter	7	1.15894	0.898008	E2F1, CEBPA, IGHMBP2, SAP30, DLX1, HEY1, RBL1	465	266	13528	0.765591	1	0.99997	100
GOTERM_BP_FAT	GO:0045892~negative regulation of transcription, DNA-dependent	9	1.49007	0.925578	E2F1, CEBPA, IGHMBP2, SAP30, DLX1, HEY1, RBL1, SIRT4, HELLS	465	356	13528	0.735484	1	0.999987	100
GOTERM_BP_FAT	GO:0032583~regulation of gene-specific transcription	3	0.496689	0.947189	CEBPA, DLX1, HEY1	465	134	13528	0.651324	1	0.999995	100
GOTERM_BP_FAT	GO:0016481~negative regulation of transcription	11	1.82119	0.956304	E2F1, CEBPA, IGHMBP2, SAP30, DLX1, TIMELESS, HEY1, RBL1, SIRT4, BRCA1, HELLS	465	459	13528	0.697205	1	0.999997	100
GOTERM_BP_FAT	GO:0010629~negative regulation of gene expression	12	1.98675	0.962307	E2F1, CEBPA, IGHMBP2, SAP30, DLX1, TIMELESS, HEY1, RBL1, SIRT4, ERI1, BRCA1, HELLS	465	504	13528	0.692678	1	0.999998	100
Annotation Cluster 60	Enrichment Score: 0.15698584721285402
Category	Term	Count	%	PValue	Genes	List Total	Pop Hits	Pop Total	Fold Enrichment	Bonferroni	Benjamini	FDR
GOTERM_BP_FAT	GO:0006352~transcription initiation	4	0.662252	0.545712	E2F2, MED7, BRF2, TAF5	465	83	13528	1.40205	1	0.996172	99.9999
GOTERM_BP_FAT	GO:0006367~transcription initiation from RNA polymerase II promoter	3	0.496689	0.682544	E2F2, MED7, TAF5	465	68	13528	1.28349	1	0.999119	100
GOTERM_BP_FAT	GO:0006366~transcription from RNA polymerase II promoter	6	0.993377	0.907712	CEBPA, E2F2, MED7, TAF5, HSF2, TRIP13	465	234	13528	0.745961	1	0.999978	100
Annotation Cluster 61	Enrichment Score: 0.14892271220100706
Category	Term	Count	%	PValue	Genes	List Total	Pop Hits	Pop Total	Fold Enrichment	Bonferroni	Benjamini	FDR
GOTERM_BP_FAT	GO:0034599~cellular response to oxidative stress	3	0.496689	0.436761	SNCA, PRDX2, FANCC	465	43	13528	2.02971	1	0.989805	99.9951
GOTERM_BP_FAT	GO:0010035~response to inorganic substance	6	0.993377	0.836644	EEF1A2, SNCA, GGH, PRDX2, HVCN1, FANCC	465	205	13528	0.851487	1	0.999893	100
GOTERM_BP_FAT	GO:0006979~response to oxidative stress	3	0.496689	0.978245	SNCA, PRDX2, FANCC	465	164	13528	0.532179	1	1	100
Annotation Cluster 62	Enrichment Score: 0.13483493454732579
Category	Term	Count	%	PValue	Genes	List Total	Pop Hits	Pop Total	Fold Enrichment	Bonferroni	Benjamini	FDR
GOTERM_BP_FAT	GO:0031401~positive regulation of protein modification process	8	1.3245	0.461448	CDK1, CCND2, PSMD11, PRKAG2, TTK, CDC20, UBE2C, BRCA1	465	187	13528	1.2446	1	0.991612	99.9978
GOTERM_BP_FAT	GO:0051247~positive regulation of protein metabolic process	9	1.49007	0.597411	CDK1, CCND2, PSMD11, PRKAG2, TTK, CDC20, UBE2C, BRCA1, BARD1	465	243	13528	1.0775	1	0.997782	100
GOTERM_BP_FAT	GO:0032270~positive regulation of cellular protein metabolic process	8	1.3245	0.691984	CDK1, CCND2, PSMD11, PRKAG2, TTK, CDC20, UBE2C, BRCA1	465	233	13528	0.998883	1	0.999188	100
GOTERM_BP_FAT	GO:0001934~positive regulation of protein amino acid phosphorylation	3	0.496689	0.814673	CCND2, PRKAG2, TTK	465	89	13528	0.980645	1	0.999839	100
GOTERM_BP_FAT	GO:0001932~regulation of protein amino acid phosphorylation	5	0.827815	0.849196	CCND2, MAP3K9, PRKAG2, TTK, RAPGEF3	465	173	13528	0.840823	1	0.999916	100
GOTERM_BP_FAT	GO:0042327~positive regulation of phosphorylation	3	0.496689	0.850455	CCND2, PRKAG2, TTK	465	97	13528	0.899767	1	0.999916	100
GOTERM_BP_FAT	GO:0045937~positive regulation of phosphate metabolic process	3	0.496689	0.86217	CCND2, PRKAG2, TTK	465	100	13528	0.872774	1	0.999931	100
GOTERM_BP_FAT	GO:0010562~positive regulation of phosphorus metabolic process	3	0.496689	0.86217	CCND2, PRKAG2, TTK	465	100	13528	0.872774	1	0.999931	100
Annotation Cluster 63	Enrichment Score: 0.1278402060678983
Category	Term	Count	%	PValue	Genes	List Total	Pop Hits	Pop Total	Fold Enrichment	Bonferroni	Benjamini	FDR
GOTERM_BP_FAT	GO:0050954~sensory perception of mechanical stimulus	5	0.827815	0.472843	COCH, RAB3A, MCOLN3, MARVELD2, C17ORF28	465	103	13528	1.41226	1	0.992228	99.9985
GOTERM_BP_FAT	GO:0007605~sensory perception of sound	4	0.662252	0.651513	COCH, MCOLN3, MARVELD2, C17ORF28	465	97	13528	1.19969	1	0.998814	100
GOTERM_BP_FAT	GO:0007600~sensory perception	9	1.49007	0.999999	COCH, RAB3A, PDE6D, MCOLN3, ARRB2, MARVELD2, RGS9, CRYZ, C17ORF28	465	810	13528	0.32325	1	1	100
GOTERM_BP_FAT	GO:0050890~cognition	10	1.65563	1	COCH, RAB3A, PDE6D, MCOLN3, ARRB2, HMGCR, MARVELD2, RGS9, CRYZ, C17ORF28	465	909	13528	0.320049	1	1	100
Annotation Cluster 64	Enrichment Score: 0.1190018598480408
Category	Term	Count	%	PValue	Genes	List Total	Pop Hits	Pop Total	Fold Enrichment	Bonferroni	Benjamini	FDR
GOTERM_BP_FAT	GO:0010648~negative regulation of cell communication	8	1.3245	0.751591	PEG10, NOG, EZH2, STXBP1, DLL3, PRDX2, DDIT4L, RGS9	465	248	13528	0.938467	1	0.99962	100
GOTERM_BP_FAT	GO:0045596~negative regulation of cell differentiation	7	1.15894	0.755325	PTHLH, DLX1, NOG, EZH2, DLL3, PRDX2, ABCG1	465	216	13528	0.942812	1	0.999628	100
GOTERM_BP_FAT	GO:0009968~negative regulation of signal transduction	7	1.15894	0.774246	PEG10, NOG, EZH2, DLL3, PRDX2, DDIT4L, RGS9	465	221	13528	0.921481	1	0.999706	100
Annotation Cluster 65	Enrichment Score: 0.10977101215846342
Category	Term	Count	%	PValue	Genes	List Total	Pop Hits	Pop Total	Fold Enrichment	Bonferroni	Benjamini	FDR
GOTERM_BP_FAT	GO:0032868~response to insulin stimulus	4	0.662252	0.671751	GOT1, CCND2, GGH, FOXC2	465	100	13528	1.1637	1	0.999062	100
GOTERM_BP_FAT	GO:0032869~cellular response to insulin stimulus	3	0.496689	0.682544	GOT1, CCND2, FOXC2	465	68	13528	1.28349	1	0.999119	100
GOTERM_BP_FAT	GO:0009725~response to hormone stimulus	11	1.82119	0.813525	GOT1, CCND2, PGF, GGH, ENO2, FOXC2, AURKA, PTCH1, RGS9, ABCG1, BRCA1	465	367	13528	0.871981	1	0.999841	100
GOTERM_BP_FAT	GO:0032870~cellular response to hormone stimulus	4	0.662252	0.839437	GOT1, CCND2, PGF, FOXC2	465	133	13528	0.874962	1	0.999895	100
GOTERM_BP_FAT	GO:0043434~response to peptide hormone stimulus	4	0.662252	0.902499	GOT1, CCND2, GGH, FOXC2	465	154	13528	0.755649	1	0.999973	100
Annotation Cluster 66	Enrichment Score: 0.10874200857691194
Category	Term	Count	%	PValue	Genes	List Total	Pop Hits	Pop Total	Fold Enrichment	Bonferroni	Benjamini	FDR
GOTERM_BP_FAT	GO:0043281~regulation of caspase activity	3	0.496689	0.759336	MOAP1, CDKN2D, SNCA	465	79	13528	1.10478	1	0.999646	100
GOTERM_BP_FAT	GO:0052548~regulation of endopeptidase activity	3	0.496689	0.777286	MOAP1, CDKN2D, SNCA	465	82	13528	1.06436	1	0.999703	100
GOTERM_BP_FAT	GO:0052547~regulation of peptidase activity	3	0.496689	0.799391	MOAP1, CDKN2D, SNCA	465	86	13528	1.01485	1	0.999807	100
Annotation Cluster 67	Enrichment Score: 0.1033150251414297
Category	Term	Count	%	PValue	Genes	List Total	Pop Hits	Pop Total	Fold Enrichment	Bonferroni	Benjamini	FDR
GOTERM_BP_FAT	GO:0042060~wound healing	7	1.15894	0.643821	INA, NOG, DYSF, PIK3CB, F2RL1, STXBP1, GAP43	465	191	13528	1.06622	1	0.998716	100
GOTERM_BP_FAT	GO:0007599~hemostasis	4	0.662252	0.721457	FLI1, PIK3CB, F2RL1, STXBP1	465	108	13528	1.0775	1	0.999496	100
GOTERM_BP_FAT	GO:0050878~regulation of body fluid levels	4	0.662252	0.866768	FLI1, PIK3CB, F2RL1, STXBP1	465	141	13528	0.825318	1	0.999932	100
GOTERM_BP_FAT	GO:0007596~blood coagulation	3	0.496689	0.869507	PIK3CB, F2RL1, STXBP1	465	102	13528	0.855661	1	0.999934	100
GOTERM_BP_FAT	GO:0050817~coagulation	3	0.496689	0.869507	PIK3CB, F2RL1, STXBP1	465	102	13528	0.855661	1	0.999934	100
Annotation Cluster 68	Enrichment Score: 0.10288134447952475
Category	Term	Count	%	PValue	Genes	List Total	Pop Hits	Pop Total	Fold Enrichment	Bonferroni	Benjamini	FDR
GOTERM_BP_FAT	GO:0030182~neuron differentiation	18	2.98013	0.331823	RAB3A, CDK5R1, STX3, AGTPBP1, PICK1, STXBP1, BRSK1, GPC2, DLX1, S1PR1, MCOLN3, HTRA2, RAC3, LHX2, RTN4RL2, GAP43, SS18L1, C17ORF28	465	438	13528	1.19558	1	0.978299	99.9065
GOTERM_BP_FAT	GO:0031175~neuron projection development	9	1.49007	0.655692	RAB3A, CDK5R1, STX3, RAC3, LHX2, STXBP1, RTN4RL2, SS18L1, GAP43	465	256	13528	1.02278	1	0.998879	100
GOTERM_BP_FAT	GO:0048666~neuron development	11	1.82119	0.731107	RAB3A, CDK5R1, STX3, HTRA2, RAC3, LHX2, PICK1, STXBP1, RTN4RL2, SS18L1, GAP43	465	339	13528	0.944004	1	0.999545	100
GOTERM_BP_FAT	GO:0007409~axonogenesis	6	0.993377	0.796269	RAB3A, CDK5R1, LHX2, STXBP1, RTN4RL2, GAP43	465	193	13528	0.904429	1	0.9998	100
GOTERM_BP_FAT	GO:0030030~cell projection organization	11	1.82119	0.816079	DNM3, RAB3A, CDK5R1, STX3, RAC3, BAIAP2L1, LHX2, STXBP1, RTN4RL2, SS18L1, GAP43	465	368	13528	0.869612	1	0.999842	100
GOTERM_BP_FAT	GO:0000904~cell morphogenesis involved in differentiation	7	1.15894	0.847323	RAB3A, CDK5R1, NOG, LHX2, STXBP1, RTN4RL2, GAP43	465	244	13528	0.83462	1	0.999915	100
GOTERM_BP_FAT	GO:0048667~cell morphogenesis involved in neuron differentiation	6	0.993377	0.84856	RAB3A, CDK5R1, LHX2, STXBP1, RTN4RL2, GAP43	465	209	13528	0.835191	1	0.999916	100
GOTERM_BP_FAT	GO:0048812~neuron projection morphogenesis	6	0.993377	0.859748	RAB3A, CDK5R1, LHX2, STXBP1, RTN4RL2, GAP43	465	213	13528	0.819506	1	0.99993	100
GOTERM_BP_FAT	GO:0007411~axon guidance	3	0.496689	0.886307	CDK5R1, LHX2, GAP43	465	107	13528	0.815677	1	0.999956	100
GOTERM_BP_FAT	GO:0048858~cell projection morphogenesis	6	0.993377	0.926596	RAB3A, CDK5R1, LHX2, STXBP1, RTN4RL2, GAP43	465	245	13528	0.712469	1	0.999987	100
GOTERM_BP_FAT	GO:0032990~cell part morphogenesis	6	0.993377	0.94197	RAB3A, CDK5R1, LHX2, STXBP1, RTN4RL2, GAP43	465	256	13528	0.681855	1	0.999994	100
GOTERM_BP_FAT	GO:0000902~cell morphogenesis	8	1.3245	0.963503	RAB3A, CDK5R1, NOG, LHX2, STXBP1, RTN4RL2, BRSK1, GAP43	465	356	13528	0.653763	1	0.999998	100
GOTERM_BP_FAT	GO:0032989~cellular component morphogenesis	9	1.49007	0.965376	RAB3A, CDK5R1, NOG, LHX2, STXBP1, RTN4RL2, BRSK1, GAP43, TMOD1	465	397	13528	0.659527	1	0.999999	100
Annotation Cluster 69	Enrichment Score: 0.09161320131014368
Category	Term	Count	%	PValue	Genes	List Total	Pop Hits	Pop Total	Fold Enrichment	Bonferroni	Benjamini	FDR
GOTERM_BP_FAT	GO:0008544~epidermis development	6	0.993377	0.761148	PTHLH, PPL, CNFN, BNC1, PTCH1, NSDHL	465	184	13528	0.948668	1	0.999646	100
GOTERM_BP_FAT	GO:0007398~ectoderm development	6	0.993377	0.817348	PTHLH, PPL, CNFN, BNC1, PTCH1, NSDHL	465	199	13528	0.87716	1	0.999844	100
GOTERM_BP_FAT	GO:0030855~epithelial cell differentiation	4	0.662252	0.853658	PTHLH, S1PR1, PPL, CNFN	465	137	13528	0.849415	1	0.999921	100
Annotation Cluster 70	Enrichment Score: 0.08432405077521431
Category	Term	Count	%	PValue	Genes	List Total	Pop Hits	Pop Total	Fold Enrichment	Bonferroni	Benjamini	FDR
GOTERM_BP_FAT	GO:0007204~elevation of cytosolic calcium ion concentration	5	0.827815	0.524367	S1PR1, GIPR, F2RL1, EPOR, FKBP1B	465	110	13528	1.32239	1	0.995246	99.9997
GOTERM_BP_FAT	GO:0051480~cytosolic calcium ion homeostasis	5	0.827815	0.580122	S1PR1, GIPR, F2RL1, EPOR, FKBP1B	465	118	13528	1.23273	1	0.997219	100
GOTERM_BP_FAT	GO:0006874~cellular calcium ion homeostasis	6	0.993377	0.756979	S1PR1, PIK3CB, GIPR, F2RL1, EPOR, FKBP1B	465	183	13528	0.953852	1	0.999634	100
GOTERM_BP_FAT	GO:0055074~calcium ion homeostasis	6	0.993377	0.777287	S1PR1, PIK3CB, GIPR, F2RL1, EPOR, FKBP1B	465	188	13528	0.928483	1	0.999697	100
GOTERM_BP_FAT	GO:0006875~cellular metal ion homeostasis	6	0.993377	0.807037	S1PR1, PIK3CB, GIPR, F2RL1, EPOR, FKBP1B	465	196	13528	0.890586	1	0.999825	100
GOTERM_BP_FAT	GO:0055065~metal ion homeostasis	6	0.993377	0.836644	S1PR1, PIK3CB, GIPR, F2RL1, EPOR, FKBP1B	465	205	13528	0.851487	1	0.999893	100
GOTERM_BP_FAT	GO:0042592~homeostatic process	22	3.64238	0.86254	GLRX5, BLM, PIK3CB, MRE11A, F2RL1, SNCA, PRDX2, FKBP1B, ABCG1, PTHLH, CCNB2, S1PR1, SLC4A11, GOT1, C11ORF9, GIPR, PTCH1, EPOR, CHRNB1, FLVCR1, BARD1, FANCC	465	751	13528	0.852243	1	0.999931	100
GOTERM_BP_FAT	GO:0030003~cellular cation homeostasis	7	1.15894	0.872478	SLC4A11, S1PR1, PIK3CB, GIPR, F2RL1, EPOR, FKBP1B	465	254	13528	0.801761	1	0.99994	100
GOTERM_BP_FAT	GO:0030005~cellular di-, tri-valent inorganic cation homeostasis	6	0.993377	0.893598	S1PR1, PIK3CB, GIPR, F2RL1, EPOR, FKBP1B	465	227	13528	0.768964	1	0.999965	100
GOTERM_BP_FAT	GO:0006873~cellular ion homeostasis	10	1.65563	0.899415	SLC4A11, S1PR1, C11ORF9, PIK3CB, SNCA, GIPR, F2RL1, EPOR, CHRNB1, FKBP1B	465	374	13528	0.777874	1	0.999971	100
GOTERM_BP_FAT	GO:0048878~chemical homeostasis	14	2.31788	0.899499	PIK3CB, F2RL1, SNCA, FKBP1B, ABCG1, PTHLH, S1PR1, SLC4A11, GOT1, C11ORF9, GIPR, EPOR, PTCH1, CHRNB1	465	512	13528	0.795497	1	0.99997	100
GOTERM_BP_FAT	GO:0055082~cellular chemical homeostasis	10	1.65563	0.908854	SLC4A11, S1PR1, C11ORF9, PIK3CB, SNCA, GIPR, F2RL1, EPOR, CHRNB1, FKBP1B	465	380	13528	0.765591	1	0.999979	100
GOTERM_BP_FAT	GO:0055066~di-, tri-valent inorganic cation homeostasis	6	0.993377	0.916768	S1PR1, PIK3CB, GIPR, F2RL1, EPOR, FKBP1B	465	239	13528	0.730355	1	0.999982	100
GOTERM_BP_FAT	GO:0019725~cellular homeostasis	12	1.98675	0.929051	GLRX5, SLC4A11, S1PR1, C11ORF9, PIK3CB, SNCA, GIPR, F2RL1, PRDX2, EPOR, CHRNB1, FKBP1B	465	466	13528	0.749162	1	0.999988	100
GOTERM_BP_FAT	GO:0055080~cation homeostasis	7	1.15894	0.930869	SLC4A11, S1PR1, PIK3CB, GIPR, F2RL1, EPOR, FKBP1B	465	286	13528	0.712054	1	0.999989	100
GOTERM_BP_FAT	GO:0050801~ion homeostasis	10	1.65563	0.944588	SLC4A11, S1PR1, C11ORF9, PIK3CB, SNCA, GIPR, F2RL1, EPOR, CHRNB1, FKBP1B	465	409	13528	0.711307	1	0.999994	100
Annotation Cluster 71	Enrichment Score: 0.07745358008257024
Category	Term	Count	%	PValue	Genes	List Total	Pop Hits	Pop Total	Fold Enrichment	Bonferroni	Benjamini	FDR
GOTERM_BP_FAT	GO:0035239~tube morphogenesis	6	0.993377	0.441848	TIMELESS, PGF, HAND2, FOXC2, FZD3, PTCH1	465	127	13528	1.37445	1	0.99035	99.9958
GOTERM_BP_FAT	GO:0001525~angiogenesis	4	0.662252	0.887238	S1PR1, PGF, HAND2, FOXC2	465	148	13528	0.786283	1	0.999957	100
GOTERM_BP_FAT	GO:0048514~blood vessel morphogenesis	5	0.827815	0.934566	S1PR1, HEY1, PGF, HAND2, FOXC2	465	211	13528	0.689395	1	0.999991	100
GOTERM_BP_FAT	GO:0001568~blood vessel development	5	0.827815	0.970893	S1PR1, HEY1, PGF, HAND2, FOXC2	465	245	13528	0.593724	1	0.999999	100
GOTERM_BP_FAT	GO:0001944~vasculature development	5	0.827815	0.9749	S1PR1, HEY1, PGF, HAND2, FOXC2	465	251	13528	0.579531	1	0.999999	100
GOTERM_BP_FAT	GO:0045944~positive regulation of transcription from RNA polymerase II promoter	7	1.15894	0.989064	E2F1, CEBPA, CNBP, S1PR1, HAND2, PSMC3IP, FOXC2	465	371	13528	0.548915	1	1	100
Annotation Cluster 72	Enrichment Score: 0.0740768053315555
Category	Term	Count	%	PValue	Genes	List Total	Pop Hits	Pop Total	Fold Enrichment	Bonferroni	Benjamini	FDR
GOTERM_BP_FAT	GO:0051247~positive regulation of protein metabolic process	9	1.49007	0.597411	CDK1, CCND2, PSMD11, PRKAG2, TTK, CDC20, UBE2C, BRCA1, BARD1	465	243	13528	1.0775	1	0.997782	100
GOTERM_BP_FAT	GO:0016567~protein ubiquitination	3	0.496689	0.918788	UBE2C, BRCA1, BARD1	465	119	13528	0.733424	1	0.999984	100
GOTERM_BP_FAT	GO:0032446~protein modification by small protein conjugation	3	0.496689	0.944038	UBE2C, BRCA1, BARD1	465	132	13528	0.661193	1	0.999994	100
GOTERM_BP_FAT	GO:0070647~protein modification by small protein conjugation or removal	3	0.496689	0.975471	UBE2C, BRCA1, BARD1	465	160	13528	0.545484	1	1	100
Annotation Cluster 73	Enrichment Score: 0.07400828733729595
Category	Term	Count	%	PValue	Genes	List Total	Pop Hits	Pop Total	Fold Enrichment	Bonferroni	Benjamini	FDR
GOTERM_BP_FAT	GO:0006396~RNA processing	18	2.98013	0.69767	RPP25, TSEN54, ELAC2, PPIL1, EXOSC4, EXOSC5, MLH1, ERI1, TTF2, APLP1, INTS7, DBR1, SNRPA, GEMIN6, SNRNP25, POP7, GEMIN4, RPP40	465	547	13528	0.957339	1	0.999259	100
GOTERM_BP_FAT	GO:0006397~mRNA processing	10	1.65563	0.776741	TSEN54, PPIL1, MLH1, SNRPA, DBR1, GEMIN6, SNRNP25, GEMIN4, TTF2, APLP1	465	321	13528	0.906308	1	0.999705	100
GOTERM_BP_FAT	GO:0008380~RNA splicing	8	1.3245	0.859922	TSEN54, PPIL1, SNRPA, DBR1, GEMIN6, SNRNP25, GEMIN4, TTF2	465	284	13528	0.819506	1	0.999929	100
GOTERM_BP_FAT	GO:0016071~mRNA metabolic process	10	1.65563	0.892679	TSEN54, PPIL1, MLH1, SNRPA, DBR1, GEMIN6, SNRNP25, GEMIN4, TTF2, APLP1	465	370	13528	0.786283	1	0.999964	100
GOTERM_BP_FAT	GO:0000375~RNA splicing, via transesterification reactions	4	0.662252	0.900092	SNRPA, DBR1, GEMIN6, GEMIN4	465	153	13528	0.760588	1	0.99997	100
GOTERM_BP_FAT	GO:0000398~nuclear mRNA splicing, via spliceosome	4	0.662252	0.900092	SNRPA, DBR1, GEMIN6, GEMIN4	465	153	13528	0.760588	1	0.99997	100
GOTERM_BP_FAT	GO:0000377~RNA splicing, via transesterification reactions with bulged adenosine as nucleophile	4	0.662252	0.900092	SNRPA, DBR1, GEMIN6, GEMIN4	465	153	13528	0.760588	1	0.99997	100
Annotation Cluster 74	Enrichment Score: 0.07323767598582559
Category	Term	Count	%	PValue	Genes	List Total	Pop Hits	Pop Total	Fold Enrichment	Bonferroni	Benjamini	FDR
GOTERM_BP_FAT	GO:0035113~embryonic appendage morphogenesis	3	0.496689	0.804605	NOG, PTCH1, FLVCR1	465	87	13528	1.00319	1	0.999821	100
GOTERM_BP_FAT	GO:0030326~embryonic limb morphogenesis	3	0.496689	0.804605	NOG, PTCH1, FLVCR1	465	87	13528	1.00319	1	0.999821	100
GOTERM_BP_FAT	GO:0035108~limb morphogenesis	3	0.496689	0.858362	NOG, PTCH1, FLVCR1	465	99	13528	0.88159	1	0.999928	100
GOTERM_BP_FAT	GO:0035107~appendage morphogenesis	3	0.496689	0.858362	NOG, PTCH1, FLVCR1	465	99	13528	0.88159	1	0.999928	100
GOTERM_BP_FAT	GO:0048736~appendage development	3	0.496689	0.87304	NOG, PTCH1, FLVCR1	465	103	13528	0.847354	1	0.999937	100
GOTERM_BP_FAT	GO:0060173~limb development	3	0.496689	0.87304	NOG, PTCH1, FLVCR1	465	103	13528	0.847354	1	0.999937	100
Annotation Cluster 75	Enrichment Score: 0.06161517547043738
Category	Term	Count	%	PValue	Genes	List Total	Pop Hits	Pop Total	Fold Enrichment	Bonferroni	Benjamini	FDR
GOTERM_BP_FAT	GO:0006350~transcription	70	11.5894	0.674939	E2F1, ITGB3BP, E2F2, E2F7, ZNF530, EZH2, ZNF829, C10ORF137, PRIM1, IGHMBP2, SAP30, ZNF778, MCM8, FLI1, HOXC9, MCM7, HEY1, HSF2, MTERF, BRF2, RBL1, ZNF684, TLE2, MCM2, MCM3, GRHL1, MCM4, TTF2, MCM5, MCM6, MED7, UHRF1, TIMELESS, FOXC2, ZNF550, CNBP, ZNF274, ING2, ZNF77, ZNF232, ZNF367, TADA1, MYBL2, TFAM, HAND2, LHX2, ZNF473, CC2D1A, ZNF268, ASF1B, HELLS, TRIP13, GTF3C3, CEBPA, YEATS4, ZBTB46, POLR…	465	2101	13528	0.969288	1	0.999041	100
GOTERM_BP_FAT	GO:0045449~regulation of transcription	82	13.5762	0.852148	E2F1, ITGB3BP, E2F2, E2F7, EZH2, ZNF530, PRDX2, ZNF829, C10ORF137, IGHMBP2, SAP30, ZNF778, MCM8, FLI1, S1PR1, HOXC9, MCM7, HEY1, HSF2, PSMC3IP, MTERF, BRF2, RBL1, PIM1, ZNF684, TLE2, MCM2, GRHL1, MCM3, MCM4, TTF2, MCM5, MCM6, PTHLH, MED7, UHRF1, TIMELESS, FOXC2, ZNF550, CNBP, ZNF274, ING2, BLM, ZNF77, ZNF367, ZNF232, TADA1, AFAP1L2, MYBL2, TFAM, C11ORF9, HAND2, LHX2, ZNF473, CC2D1A, ZNF268, ASF1B…	465	2601	13528	0.917179	1	0.999919	100
GOTERM_BP_FAT	GO:0051252~regulation of RNA metabolic process	47	7.78146	0.991643	E2F1, E2F2, CNBP, ZNF274, ING2, ZNF77, E2F7, ZNF530, EZH2, ZNF232, ZNF367, AFAP1L2, ZNF829, IGHMBP2, ZNF778, TFAM, SAP30, TNFRSF1B, HOXC9, S1PR1, FLI1, HEY1, C11ORF9, HSF2, HAND2, LHX2, PSMC3IP, ZNF473, ZNF268, HELLS, CEBPA, YEATS4, BRF2, RBL1, SIRT4, ZNF684, TFCP2, BRCA1, PREB, MED7, UHRF1, DLX1, SP4, FOXC2, ZIK1, ZNF550, BARD1	465	1813	13528	0.75419	1	1	100
GOTERM_BP_FAT	GO:0006355~regulation of transcription, DNA-dependent	45	7.45033	0.994042	E2F1, E2F2, CNBP, ZNF274, ING2, ZNF77, E2F7, ZNF530, EZH2, ZNF232, ZNF367, AFAP1L2, ZNF829, IGHMBP2, ZNF778, TFAM, SAP30, HOXC9, S1PR1, FLI1, HEY1, C11ORF9, HSF2, HAND2, LHX2, PSMC3IP, ZNF473, ZNF268, HELLS, CEBPA, YEATS4, BRF2, RBL1, SIRT4, ZNF684, TFCP2, BRCA1, PREB, MED7, UHRF1, DLX1, SP4, FOXC2, ZIK1, ZNF550	465	1773	13528	0.738388	1	1	100
Annotation Cluster 76	Enrichment Score: 0.05701468751763302
Category	Term	Count	%	PValue	Genes	List Total	Pop Hits	Pop Total	Fold Enrichment	Bonferroni	Benjamini	FDR
GOTERM_BP_FAT	GO:0032496~response to lipopolysaccharide	3	0.496689	0.746686	SNCA, PRDX2, CD14	465	77	13528	1.13347	1	0.999601	100
GOTERM_BP_FAT	GO:0002237~response to molecule of bacterial origin	3	0.496689	0.799391	SNCA, PRDX2, CD14	465	86	13528	1.01485	1	0.999807	100
GOTERM_BP_FAT	GO:0009617~response to bacterium	3	0.496689	0.991004	SNCA, PRDX2, CD14	465	193	13528	0.452215	1	1	100
GOTERM_BP_FAT	GO:0006952~defense response	8	1.3245	0.999927	PLAA, INHBB, TNFRSF1B, SAAL1, SNCA, PRDX2, AFAP1L2, CD14	465	615	13528	0.378439	1	1	100
Annotation Cluster 77	Enrichment Score: 0.05568291562228832
Category	Term	Count	%	PValue	Genes	List Total	Pop Hits	Pop Total	Fold Enrichment	Bonferroni	Benjamini	FDR
GOTERM_BP_FAT	GO:0000187~activation of MAPK activity	3	0.496689	0.777286	PIK3CB, MAP3K9, PRDX2	465	82	13528	1.06436	1	0.999703	100
GOTERM_BP_FAT	GO:0043405~regulation of MAP kinase activity	4	0.662252	0.866768	HMGCR, PIK3CB, MAP3K9, PRDX2	465	141	13528	0.825318	1	0.999932	100
GOTERM_BP_FAT	GO:0043406~positive regulation of MAP kinase activity	3	0.496689	0.869507	PIK3CB, MAP3K9, PRDX2	465	102	13528	0.855661	1	0.999934	100
GOTERM_BP_FAT	GO:0007243~protein kinase cascade	9	1.49007	0.94225	TRAF2, PIK3CB, MAP3K9, PRKAG2, MAPK8IP2, PRDX2, NKIRAS1, GSG2, DAPK1	465	370	13528	0.707655	1	0.999994	100
GOTERM_BP_FAT	GO:0000165~MAPKKK cascade	4	0.662252	0.954251	PIK3CB, MAP3K9, MAPK8IP2, PRDX2	465	184	13528	0.632445	1	0.999997	100
Annotation Cluster 78	Enrichment Score: 0.05136785496476224
Category	Term	Count	%	PValue	Genes	List Total	Pop Hits	Pop Total	Fold Enrichment	Bonferroni	Benjamini	FDR
GOTERM_BP_FAT	GO:0002694~regulation of leukocyte activation	5	0.827815	0.825846	TRAF2, BLM, SNCA, STXBP2, PRDX2	465	166	13528	0.876279	1	0.999861	100
GOTERM_BP_FAT	GO:0050865~regulation of cell activation	5	0.827815	0.855362	TRAF2, BLM, SNCA, STXBP2, PRDX2	465	175	13528	0.831214	1	0.999924	100
GOTERM_BP_FAT	GO:0050863~regulation of T cell activation	3	0.496689	0.91406	TRAF2, BLM, PRDX2	465	117	13528	0.745961	1	0.999981	100
GOTERM_BP_FAT	GO:0051249~regulation of lymphocyte activation	3	0.496689	0.964951	TRAF2, BLM, PRDX2	465	148	13528	0.589712	1	0.999999	100
Annotation Cluster 79	Enrichment Score: 0.04640917887768097
Category	Term	Count	%	PValue	Genes	List Total	Pop Hits	Pop Total	Fold Enrichment	Bonferroni	Benjamini	FDR
GOTERM_BP_FAT	GO:0006814~sodium ion transport	5	0.827815	0.656275	SCN1B, SLC4A11, SLC38A9, SLC5A6, SCN5A	465	130	13528	1.11894	1	0.998868	100
GOTERM_BP_FAT	GO:0015672~monovalent inorganic cation transport	8	1.3245	0.923541	SCN1B, SLC4A11, SLC38A9, TMEM38A, SLC5A6, HVCN1, SCN5A, KCTD6	465	318	13528	0.731886	1	0.999986	100
GOTERM_BP_FAT	GO:0006812~cation transport	12	1.98675	0.984471	SCN1B, SLC4A11, SLC38A9, FKBP4, TMEM38A, SLC5A6, CHRNB1, HVCN1, FKBP1B, SCN5A, ATP13A2, KCTD6	465	553	13528	0.631301	1	1	100
GOTERM_BP_FAT	GO:0006811~ion transport	17	2.81457	0.990652	CLCN2, SCN1B, SLC25A4, SLC38A9, FKBP4, TMEM38A, HVCN1, RACGAP1, ATP13A2, FKBP1B, KCTD6, SLC4A11, MCOLN3, SLC5A6, CHRNB1, SCN5A, GRID1	465	768	13528	0.643974	1	1	100
GOTERM_BP_FAT	GO:0030001~metal ion transport	9	1.49007	0.991489	SCN1B, SLC4A11, SLC38A9, FKBP4, TMEM38A, SLC5A6, FKBP1B, SCN5A, KCTD6	465	465	13528	0.56308	1	1	100
Annotation Cluster 80	Enrichment Score: 0.040536408606176424
Category	Term	Count	%	PValue	Genes	List Total	Pop Hits	Pop Total	Fold Enrichment	Bonferroni	Benjamini	FDR
GOTERM_BP_FAT	GO:0001819~positive regulation of cytokine production	3	0.496689	0.819531	TRAF2, AFAP1L2, CD14	465	90	13528	0.969749	1	0.999844	100
GOTERM_BP_FAT	GO:0001817~regulation of cytokine production	4	0.662252	0.950556	INHBB, TRAF2, AFAP1L2, CD14	465	181	13528	0.642928	1	0.999996	100
GOTERM_BP_FAT	GO:0051240~positive regulation of multicellular organismal process	5	0.827815	0.97017	TRAF2, C11ORF9, SNCA, AFAP1L2, CD14	465	244	13528	0.596157	1	0.999999	100
Annotation Cluster 81	Enrichment Score: 0.028092918495971182
Category	Term	Count	%	PValue	Genes	List Total	Pop Hits	Pop Total	Fold Enrichment	Bonferroni	Benjamini	FDR
GOTERM_BP_FAT	GO:0031667~response to nutrient levels	5	0.827815	0.910133	ATG4C, CDKN2D, GIPR, PTCH1, ATG16L1	465	197	13528	0.738388	1	0.999978	100
GOTERM_BP_FAT	GO:0009991~response to extracellular stimulus	5	0.827815	0.946921	ATG4C, CDKN2D, GIPR, PTCH1, ATG16L1	465	220	13528	0.661193	1	0.999995	100
GOTERM_BP_FAT	GO:0007584~response to nutrient	3	0.496689	0.955658	CDKN2D, GIPR, PTCH1	465	140	13528	0.62341	1	0.999997	100
Annotation Cluster 82	Enrichment Score: 0.018800085379440647
Category	Term	Count	%	PValue	Genes	List Total	Pop Hits	Pop Total	Fold Enrichment	Bonferroni	Benjamini	FDR
GOTERM_BP_FAT	GO:0010604~positive regulation of macromolecule metabolic process	25	4.13907	0.875587	E2F1, CNBP, ING2, BLM, PRKAG2, SNCA, TTK, AFAP1L2, S1PR1, C11ORF9, HAND2, PSMC3IP, H2AFX, CEBPA, CDK1, YEATS4, CDC20, UBE2C, BRCA1, RAD51, MED7, PSMD11, CCND2, FOXC2, BARD1	465	857	13528	0.848672	1	0.999941	100
GOTERM_BP_FAT	GO:0045935~positive regulation of nucleobase, nucleoside, nucleotide and nucleic acid metabolic process	17	2.81457	0.912975	E2F1, CEBPA, YEATS4, CNBP, ING2, BLM, AFAP1L2, BRCA1, RAD51, PTHLH, MED7, S1PR1, C11ORF9, HAND2, PSMC3IP, FOXC2, H2AFX	465	624	13528	0.792583	1	0.99998	100
GOTERM_BP_FAT	GO:0051173~positive regulation of nitrogen compound metabolic process	17	2.81457	0.93384	E2F1, CEBPA, YEATS4, CNBP, ING2, BLM, AFAP1L2, BRCA1, RAD51, PTHLH, MED7, S1PR1, C11ORF9, HAND2, PSMC3IP, FOXC2, H2AFX	465	644	13528	0.767969	1	0.999991	100
GOTERM_BP_FAT	GO:0045941~positive regulation of transcription	14	2.31788	0.954061	CEBPA, E2F1, YEATS4, CNBP, ING2, BLM, AFAP1L2, BRCA1, MED7, S1PR1, C11ORF9, HAND2, PSMC3IP, FOXC2	465	564	13528	0.722154	1	0.999997	100
GOTERM_BP_FAT	GO:0010628~positive regulation of gene expression	14	2.31788	0.965122	CEBPA, E2F1, YEATS4, CNBP, ING2, BLM, AFAP1L2, BRCA1, MED7, S1PR1, C11ORF9, HAND2, PSMC3IP, FOXC2	465	581	13528	0.701023	1	0.999999	100
GOTERM_BP_FAT	GO:0006357~regulation of transcription from RNA polymerase II promoter	18	2.98013	0.967296	E2F1, CEBPA, CNBP, RBL1, ZNF367, TFCP2, BRCA1, IGHMBP2, MED7, SAP30, UHRF1, DLX1, S1PR1, HEY1, HAND2, PSMC3IP, SP4, FOXC2	465	727	13528	0.720309	1	0.999999	100
GOTERM_BP_FAT	GO:0045893~positive regulation of transcription, DNA-dependent	11	1.82119	0.968346	E2F1, CEBPA, YEATS4, CNBP, S1PR1, C11ORF9, HAND2, PSMC3IP, FOXC2, AFAP1L2, BRCA1	465	477	13528	0.670896	1	0.999999	100
GOTERM_BP_FAT	GO:0051254~positive regulation of RNA metabolic process	11	1.82119	0.970579	E2F1, CEBPA, YEATS4, CNBP, S1PR1, C11ORF9, HAND2, PSMC3IP, FOXC2, AFAP1L2, BRCA1	465	481	13528	0.665316	1	0.999999	100
GOTERM_BP_FAT	GO:0009891~positive regulation of biosynthetic process	16	2.64901	0.982572	E2F1, CEBPA, YEATS4, CNBP, ING2, BLM, AFAP1L2, ABCG1, BRCA1, PTHLH, MED7, S1PR1, C11ORF9, HAND2, PSMC3IP, FOXC2	465	695	13528	0.669755	1	1	100
GOTERM_BP_FAT	GO:0045944~positive regulation of transcription from RNA polymerase II promoter	7	1.15894	0.989064	E2F1, CEBPA, CNBP, S1PR1, HAND2, PSMC3IP, FOXC2	465	371	13528	0.548915	1	1	100
GOTERM_BP_FAT	GO:0031328~positive regulation of cellular biosynthetic process	15	2.48344	0.989076	E2F1, CEBPA, YEATS4, CNBP, ING2, BLM, AFAP1L2, BRCA1, PTHLH, MED7, S1PR1, C11ORF9, HAND2, PSMC3IP, FOXC2	465	685	13528	0.637061	1	1	100
GOTERM_BP_FAT	GO:0010557~positive regulation of macromolecule biosynthetic process	14	2.31788	0.990308	CEBPA, E2F1, YEATS4, CNBP, ING2, BLM, AFAP1L2, BRCA1, MED7, S1PR1, C11ORF9, HAND2, PSMC3IP, FOXC2	465	654	13528	0.622775	1	1	100
Annotation Cluster 83	Enrichment Score: 0.01644313037692775
Category	Term	Count	%	PValue	Genes	List Total	Pop Hits	Pop Total	Fold Enrichment	Bonferroni	Benjamini	FDR
GOTERM_BP_FAT	GO:0010647~positive regulation of cell communication	8	1.3245	0.937881	ING2, CDKN2AIP, SNCA, MAPK8IP2, TTK, AFAP1L2, PIM2, CC2D1A	465	329	13528	0.707416	1	0.999992	100
GOTERM_BP_FAT	GO:0009967~positive regulation of signal transduction	7	1.15894	0.942331	ING2, CDKN2AIP, MAPK8IP2, TTK, AFAP1L2, PIM2, CC2D1A	465	295	13528	0.69033	1	0.999993	100
GOTERM_BP_FAT	GO:0010740~positive regulation of protein kinase cascade	3	0.496689	0.980123	MAPK8IP2, PIM2, CC2D1A	465	167	13528	0.522619	1	1	100
GOTERM_BP_FAT	GO:0010627~regulation of protein kinase cascade	4	0.662252	0.992192	MAP3K9, MAPK8IP2, PIM2, CC2D1A	465	249	13528	0.467349	1	1	100
Annotation Cluster 84	Enrichment Score: 0.013402422572365727
Category	Term	Count	%	PValue	Genes	List Total	Pop Hits	Pop Total	Fold Enrichment	Bonferroni	Benjamini	FDR
GOTERM_BP_FAT	GO:0009611~response to wounding	14	2.31788	0.922538	INA, NOG, PIK3CB, SAAL1, F2RL1, STXBP1, PRDX2, AFAP1L2, PLAA, TNFRSF1B, DYSF, RTN4RL2, CD14, GAP43	465	530	13528	0.76848	1	0.999986	100
GOTERM_BP_FAT	GO:0006954~inflammatory response	6	0.993377	0.988189	PLAA, TNFRSF1B, SAAL1, PRDX2, AFAP1L2, CD14	465	325	13528	0.537092	1	1	100
GOTERM_BP_FAT	GO:0006952~defense response	8	1.3245	0.999927	PLAA, INHBB, TNFRSF1B, SAAL1, SNCA, PRDX2, AFAP1L2, CD14	465	615	13528	0.378439	1	1	100
Annotation Cluster 85	Enrichment Score: 0.011305101328146883
Category	Term	Count	%	PValue	Genes	List Total	Pop Hits	Pop Total	Fold Enrichment	Bonferroni	Benjamini	FDR
GOTERM_BP_FAT	GO:0006605~protein targeting	5	0.827815	0.940348	NXT1, C6ORF168, ATG4C, CSE1L, PICK1	465	215	13528	0.676569	1	0.999993	100
GOTERM_BP_FAT	GO:0045184~establishment of protein localization	20	3.31126	0.951575	NXT1, C6ORF168, RAB3A, STX3, NUP88, PICK1, STXBP1, KIF18A, STXBP2, CENPE, ABCG1, PREB, TMEM48, CSE1L, ATG4C, NUP210, RANBP6, PCNA, ATG16L1, SEC61A2	465	769	13528	0.756631	1	0.999996	100
GOTERM_BP_FAT	GO:0015031~protein transport	19	3.1457	0.967311	NXT1, C6ORF168, RAB3A, STX3, NUP88, PICK1, STXBP1, KIF18A, STXBP2, ABCG1, PREB, TMEM48, CSE1L, ATG4C, NUP210, RANBP6, PCNA, ATG16L1, SEC61A2	465	762	13528	0.725403	1	0.999999	100
GOTERM_BP_FAT	GO:0006886~intracellular protein transport	8	1.3245	0.974805	NXT1, C6ORF168, STX3, ATG4C, CSE1L, PICK1, PCNA, SEC61A2	465	374	13528	0.622299	1	0.999999	100
GOTERM_BP_FAT	GO:0008104~protein localization	21	3.47682	0.984593	NXT1, C6ORF168, RAB3A, STX3, NUP88, PICK1, STXBP1, KIF18A, STXBP2, CENPE, AMN, ABCG1, PREB, TMEM48, CSE1L, ATG4C, NUP210, RANBP6, PCNA, ATG16L1, SEC61A2	465	882	13528	0.692678	1	1	100
GOTERM_BP_FAT	GO:0034613~cellular protein localization	8	1.3245	0.988655	NXT1, C6ORF168, STX3, ATG4C, CSE1L, PICK1, PCNA, SEC61A2	465	411	13528	0.566277	1	1	100
GOTERM_BP_FAT	GO:0070727~cellular macromolecule localization	8	1.3245	0.989387	NXT1, C6ORF168, STX3, ATG4C, CSE1L, PICK1, PCNA, SEC61A2	465	414	13528	0.562173	1	1	100
GOTERM_BP_FAT	GO:0046907~intracellular transport	11	1.82119	0.999254	NXT1, PREB, C6ORF168, STX3, ATG4C, CSE1L, PICK1, PCNA, FKBP1B, ABCG1, SEC61A2	465	657	13528	0.487089	1	1	100
Annotation Cluster 86	Enrichment Score: 0.0024447392348762886
Category	Term	Count	%	PValue	Genes	List Total	Pop Hits	Pop Total	Fold Enrichment	Bonferroni	Benjamini	FDR
GOTERM_BP_FAT	GO:0006928~cell motion	10	1.65563	0.984132	CDK5R1, LYPD3, HMGCR, SPINT2, MSH2, LHX2, CKLF, STRBP, MESP1, GAP43	465	475	13528	0.612473	1	1	100
GOTERM_BP_FAT	GO:0016477~cell migration	4	0.662252	0.996394	CDK5R1, HMGCR, CKLF, MESP1	465	276	13528	0.42163	1	1	100
GOTERM_BP_FAT	GO:0051674~localization of cell	4	0.662252	0.998546	CDK5R1, HMGCR, CKLF, MESP1	465	307	13528	0.379055	1	1	100
GOTERM_BP_FAT	GO:0048870~cell motility	4	0.662252	0.998546	CDK5R1, HMGCR, CKLF, MESP1	465	307	13528	0.379055	1	1	100
Annotation Cluster 87	Enrichment Score: 0.0012777193623594572
Category	Term	Count	%	PValue	Genes	List Total	Pop Hits	Pop Total	Fold Enrichment	Bonferroni	Benjamini	FDR
GOTERM_BP_FAT	GO:0007601~visual perception	3	0.496689	0.995597	PDE6D, RGS9, CRYZ	465	216	13528	0.404062	1	1	100
GOTERM_BP_FAT	GO:0050953~sensory perception of light stimulus	3	0.496689	0.995597	PDE6D, RGS9, CRYZ	465	216	13528	0.404062	1	1	100
GOTERM_BP_FAT	GO:0007600~sensory perception	9	1.49007	0.999999	COCH, RAB3A, PDE6D, MCOLN3, ARRB2, MARVELD2, RGS9, CRYZ, C17ORF28	465	810	13528	0.32325	1	1	100
Annotation Cluster 88	Enrichment Score: 9.64923057862377E-5
Category	Term	Count	%	PValue	Genes	List Total	Pop Hits	Pop Total	Fold Enrichment	Bonferroni	Benjamini	FDR
GOTERM_BP_FAT	GO:0016337~cell-cell adhesion	3	0.496689	0.999347	CDK5R1, PIK3CB, STXBP1	465	276	13528	0.316223	1	1	100
GOTERM_BP_FAT	GO:0007155~cell adhesion	8	1.3245	0.999993	ITGB3BP, CDK5R1, PODXL2, LYPD3, S1PR1, PIK3CB, STXBP1, APLP1	465	700	13528	0.332485	1	1	100
GOTERM_BP_FAT	GO:0022610~biological adhesion	8	1.3245	0.999993	ITGB3BP, CDK5R1, PODXL2, LYPD3, S1PR1, PIK3CB, STXBP1, APLP1	465	701	13528	0.332011	1	1	100

## Sheet: cluster_2
Annotation Cluster 1	Enrichment Score: 27.60604651709163
Category	Term	Count	%	PValue	Genes	List Total	Pop Hits	Pop Total	Fold Enrichment	Bonferroni	Benjamini	FDR
GOTERM_BP_FAT	GO:0006396~RNA processing	191	9.03073	2.80402e-46	RPP38, NCBP1, CHERP, SNRPD3, U2AF2, LSM6, RBM5, RP9, RBM6, INTS2, PNN, NONO, INTS9, DDX23, DHX38, INTS4, TARDBP, U2AF1, RPP30, SRRM1, DDX20, PTBP2, TGS1, IMP4, MTO1, LUC7L3, CCAR1, CLNS1A, RPL35A, PHRF1, RRP1, EMG1, EFTUD2, HNRNPA2B1, PTBP1, MTPAP, RRP8, RRP9, CSTF2T, HNRNPR, HNRNPU, RSL1D1, WDR83, PCF11, PA2G4, RPS19, AQR, TRMT11, RPS16, SLU7, CELF1, SNRPC, XRN2, FUS, HSD17B10, PUS3, PUS1, NHP2L…	1618	547	13528	2.91945	9.46076e-43	9.46076e-43	5.11518e-43
GOTERM_BP_FAT	GO:0016071~mRNA metabolic process	128	6.05201	2.08669e-30	NCBP1, U2AF2, LSM6, SNRPD3, RBM5, PNN, NONO, DHX38, DDX23, WIBG, TARDBP, U2AF1, SRRM1, DDX20, PTBP2, TGS1, LUC7L3, CCAR1, CLNS1A, PHRF1, EFTUD2, HNRNPA2B1, PTBP1, MTPAP, ZHX2, CSTF2T, HNRNPR, HNRNPU, WDR83, PCF11, AQR, VEGFA, SLU7, CELF1, SNRPC, XRN2, FUS, NHP2L1, IGF2BP1, XAB2, HNRNPM, DDX46, HNRNPK, CNOT6L, EIF3E, CDC40, C19ORF29, HNRNPD, PABPC3, PABPC1, PRPF40A, SPOP, SMG5, PAIP1, SMG7, DDX1, …	1618	370	13528	2.89243	7.04048e-27	3.52024e-27	3.8066e-27
GOTERM_BP_FAT	GO:0008380~RNA splicing	109	5.15366	2.4821e-30	NCBP1, U2AF2, LSM6, SNRPD3, RBM5, RP9, PNN, NONO, DHX38, DDX23, TARDBP, U2AF1, SRRM1, PTBP2, DDX20, TGS1, LUC7L3, CCAR1, CLNS1A, EFTUD2, PTBP1, HNRNPA2B1, HNRNPR, HNRNPU, WDR83, PCF11, AQR, SLU7, CELF1, SNRPC, FUS, NHP2L1, XAB2, HNRNPM, DDX46, HNRNPK, CDC40, C19ORF29, HNRNPD, PABPC1, PRPF40A, MPHOSPH10, DDX1, SNW1, U2AF1L4, HNRNPH3, UPF3B, PPIG, HNRNPH2, GTF2F1, RNPC3, HNRNPH1, SMC1A, PUF60, CRNK…	1618	284	13528	3.20895	8.37459e-27	2.79153e-27	4.52791e-27
GOTERM_BP_FAT	GO:0006397~mRNA processing	114	5.39007	3.08182e-28	NCBP1, U2AF2, LSM6, SNRPD3, RBM5, PNN, NONO, DHX38, DDX23, TARDBP, U2AF1, SRRM1, PTBP2, DDX20, TGS1, LUC7L3, CCAR1, CLNS1A, PHRF1, EFTUD2, HNRNPA2B1, PTBP1, MTPAP, CSTF2T, HNRNPR, HNRNPU, WDR83, PCF11, AQR, SLU7, CELF1, SNRPC, XRN2, FUS, NHP2L1, XAB2, HNRNPM, DDX46, HNRNPK, CNOT6L, CDC40, C19ORF29, HNRNPD, PABPC1, PRPF40A, SPOP, DDX1, SNW1, U2AF1L4, HNRNPH3, UPF3B, HNRNPH2, GTF2F1, POP4, RNPC3, H…	1618	321	13528	2.96931	1.03981e-24	2.59951e-25	5.62194e-25
GOTERM_BP_FAT	GO:0000398~nuclear mRNA splicing, via spliceosome	65	3.07329	5.03814e-21	NCBP1, CRNKL1, U2AF2, SNRPD3, CWC15, RBM5, DDX23, DHX38, PRMT5, PCBP2, U2AF1, SRRM1, DDX20, TGS1, CCAR1, CLNS1A, PRPF31, EFTUD2, PTBP1, HNRNPA2B1, SF1, HNRNPR, HNRNPU, WDR83, PCF11, SNRNP200, CPSF7, SLU7, CELF1, SNRNP40, SNRPC, CPSF3, FUS, POLR2F, NHP2L1, POLR2J, TRA2A, POLR2D, SF3B4, POLR2B, SF3B3, POLR2A, HNRNPM, SF3B1, HNRNPK, CD2BP2, USP39, CDC40, NUDT21, HNRNPD, SNRNP70, RBM25, GEMIN5, DDX1,…	1618	153	13528	3.55203	1.69987e-17	3.39974e-18	9.19073e-18
GOTERM_BP_FAT	GO:0000375~RNA splicing, via transesterification reactions	65	3.07329	5.03814e-21	NCBP1, CRNKL1, U2AF2, SNRPD3, CWC15, RBM5, DDX23, DHX38, PRMT5, PCBP2, U2AF1, SRRM1, DDX20, TGS1, CCAR1, CLNS1A, PRPF31, EFTUD2, PTBP1, HNRNPA2B1, SF1, HNRNPR, HNRNPU, WDR83, PCF11, SNRNP200, CPSF7, SLU7, CELF1, SNRNP40, SNRPC, CPSF3, FUS, POLR2F, NHP2L1, POLR2J, TRA2A, POLR2D, SF3B4, POLR2B, SF3B3, POLR2A, HNRNPM, SF3B1, HNRNPK, CD2BP2, USP39, CDC40, NUDT21, HNRNPD, SNRNP70, RBM25, GEMIN5, DDX1,…	1618	153	13528	3.55203	1.69987e-17	3.39974e-18	9.19073e-18
GOTERM_BP_FAT	GO:0000377~RNA splicing, via transesterification reactions with bulged adenosine as nucleophile	65	3.07329	5.03814e-21	NCBP1, CRNKL1, U2AF2, SNRPD3, CWC15, RBM5, DDX23, DHX38, PRMT5, PCBP2, U2AF1, SRRM1, DDX20, TGS1, CCAR1, CLNS1A, PRPF31, EFTUD2, PTBP1, HNRNPA2B1, SF1, HNRNPR, HNRNPU, WDR83, PCF11, SNRNP200, CPSF7, SLU7, CELF1, SNRNP40, SNRPC, CPSF3, FUS, POLR2F, NHP2L1, POLR2J, TRA2A, POLR2D, SF3B4, POLR2B, SF3B3, POLR2A, HNRNPM, SF3B1, HNRNPK, CD2BP2, USP39, CDC40, NUDT21, HNRNPD, SNRNP70, RBM25, GEMIN5, DDX1,…	1618	153	13528	3.55203	1.69987e-17	3.39974e-18	9.19073e-18
Annotation Cluster 2	Enrichment Score: 10.405634205998952
Category	Term	Count	%	PValue	Genes	List Total	Pop Hits	Pop Total	Fold Enrichment	Bonferroni	Benjamini	FDR
GOTERM_BP_FAT	GO:0034470~ncRNA processing	65	3.07329	9.54425e-16	RPP38, LSM6, INTS2, TRMT1, INTS9, WDR36, CTU1, DGCR8, RRP1B, INTS4, RPP30, CDK5RAP1, FTSJ1, DUS1L, IMP4, FTSJ3, MTO1, RPL35A, EXOSC8, RRP1, EMG1, EXOSC2, EXOSC3, RRP8, RRP9, TRMT61A, PA2G4, RPS19, TRMT11, RPS16, TRUB1, HSD17B10, PUS3, PUS1, FARS2, TYW3, BOP1, RPP14, EXOSC10, SRRT, METTL1, THG1L, WDR12, KIAA0391, UTP23, PDCD11, TRMU, TSR2, LCMT2, MPHOSPH10, HEATR1, SMAD2, INTS10, FBL, CCDC76, TRNT…	1618	187	13528	2.90621	3.3713e-12	4.81615e-13	1.82077e-12
GOTERM_BP_FAT	GO:0022613~ribonucleoprotein complex biogenesis	63	2.97872	1.91229e-15	NCBP1, CRNKL1, LSM6, SNRPD3, RBM5, WDR36, RRP1B, DDX23, PRMT5, DDX20, TGS1, FTSJ1, IMP4, FTSJ3, CLNS1A, PRPF31, RPL35A, EXOSC8, RRP1, EMG1, GTPBP5, EXOSC2, SF1, EXOSC3, RRP8, RRP9, ISG20L2, MRTO4, PA2G4, RPS19, RPS16, SNRNP200, SLU7, CELF1, SNRPC, NHP2L1, BOP1, BMS1, EXOSC10, EIF3A, USP39, WDR12, AATF, GEMIN5, UTP23, PDCD11, TSR2, MPHOSPH10, DDX1, HEATR1, SF3A1, FBL, SF3A3, NOP14, DDX56, TSC1, WD…	1618	180	13528	2.92633	6.36802e-12	7.9603e-13	3.44169e-12
GOTERM_BP_FAT	GO:0034660~ncRNA metabolic process	72	3.40426	1.15365e-14	RPP38, LSM6, INTS2, TRMT1, INTS9, WDR36, CTU1, RRP1B, INTS4, RPP30, CDK5RAP1, FTSJ1, DUS1L, TARSL2, IMP4, DEDD2, FTSJ3, MTO1, RPL35A, EXOSC8, RRP1, EMG1, EXOSC2, EXOSC3, RRP8, RRP9, TRMT61A, TARS, PA2G4, RPS19, RPS16, TRMT11, RARS, FARSB, HARS, YARS2, TRUB1, HSD17B10, PUS3, PUS1, FARS2, TYW3, BOP1, RPP14, DTD1, EXOSC10, METTL1, THG1L, WDR12, KIAA0391, UTP23, PDCD11, TRMU, TSR2, LCMT2, MPHOSPH10, …	1618	230	13528	2.61734	3.89573e-11	4.32854e-12	2.10609e-11
GOTERM_BP_FAT	GO:0042254~ribosome biogenesis	41	1.93853	1.02161e-09	NHP2L1, LSM6, BOP1, BMS1, EXOSC10, WDR36, RRP1B, WDR12, AATF, FTSJ1, IMP4, FTSJ3, UTP23, RPL35A, PDCD11, EXOSC8, RRP1, EMG1, GTPBP5, TSR2, MPHOSPH10, EXOSC2, EXOSC3, HEATR1, RRP8, RRP9, ISG20L2, FBL, MRTO4, NOP14, DDX56, PA2G4, RPS19, RPS16, TSC1, WDR3, NOP56, POP4, PES1, UTP14A, UTP14C	1618	122	13528	2.80982	3.44691e-06	1.81417e-07	1.86366e-06
GOTERM_BP_FAT	GO:0016072~rRNA metabolic process	35	1.65485	1.8892e-09	LSM6, BOP1, EXOSC10, WDR36, RRP1B, WDR12, FTSJ1, IMP4, FTSJ3, DEDD2, UTP23, RPL35A, PDCD11, EXOSC8, RRP1, TSR2, EMG1, EXOSC2, MPHOSPH10, EXOSC3, HEATR1, RRP8, RRP9, FBL, NOP14, DDX56, PA2G4, RPS19, RPS16, WDR3, NOP56, POP4, PES1, UTP14A, UTP14C	1618	96	13528	3.04826	6.37414e-06	3.18708e-07	3.44634e-06
GOTERM_BP_FAT	GO:0006364~rRNA processing	34	1.60757	2.24509e-09	LSM6, BOP1, EXOSC10, WDR36, RRP1B, WDR12, FTSJ1, IMP4, FTSJ3, UTP23, RPL35A, PDCD11, EXOSC8, RRP1, TSR2, EMG1, EXOSC2, MPHOSPH10, EXOSC3, HEATR1, RRP8, RRP9, FBL, NOP14, DDX56, PA2G4, RPS19, RPS16, WDR3, NOP56, POP4, PES1, UTP14A, UTP14C	1618	92	13528	3.08991	7.57489e-06	3.44314e-07	4.09555e-06
GOTERM_BP_FAT	GO:0006399~tRNA metabolic process	36	1.70213	1.89317e-07	RPP38, HSD17B10, PUS3, PUS1, FARS2, LSM6, TYW3, TRMT1, RPP14, DTD1, CTU1, METTL1, THG1L, RPP30, KIAA0391, CDK5RAP1, DUS1L, TARSL2, MTO1, TRMU, LCMT2, AARSD1, LARS2, TRMT61A, FBL, CCDC76, TRNT1, TARS, TRMT11, RARS, HARS, FARSB, WDR4, YARS2, POP4, TRUB1	1618	118	13528	2.5508	0.00063855	2.36573e-05	0.000345357
GOTERM_BP_FAT	GO:0008033~tRNA processing	27	1.2766	3.29284e-07	RPP38, HSD17B10, PUS3, PUS1, FARS2, LSM6, TYW3, TRMT1, RPP14, CTU1, METTL1, THG1L, RPP30, KIAA0391, CDK5RAP1, DUS1L, MTO1, TRMU, LCMT2, TRMT61A, FBL, CCDC76, TRNT1, TRMT11, WDR4, POP4, TRUB1	1618	76	13528	2.97033	0.00111039	3.9678e-05	0.000600689
Annotation Cluster 3	Enrichment Score: 8.46580699353529
Category	Term	Count	%	PValue	Genes	List Total	Pop Hits	Pop Total	Fold Enrichment	Bonferroni	Benjamini	FDR
GOTERM_BP_FAT	GO:0044265~cellular macromolecule catabolic process	151	7.13948	3.78171e-12	NCBP1, BTRC, RNASEH1, VPRBP, SAE1, CNOT4, CUL3, G2E3, USP27X, WIBG, FBXO25, PSENEN, ITCH, FBXO21, CUL1, ZC3HC1, ANAPC4, ZHX2, UBR3, SOCS7, SOCS4, UBR2, UBE2J2, DCUN1D1, KDM2A, PIAS4, HUWE1, PSMA5, UBR5, RNF25, ASB3, ANAPC7, ASB7, XRN2, UBA52, ASB6, RAD23B, SYVN1, PABPC4, CDC34, PSMA7, UBAC1, RAB40B, PSMB5, UBE2D2, PSMB6, PSMB1, PSMB3, EIF3E, HECTD2, HNRNPD, FBXO5, TRAF6, RNF14, SPOP, FBXO7, NPLOC…	1618	725	13528	1.74138	1.27596e-08	1.15997e-09	6.89879e-09
GOTERM_BP_FAT	GO:0009057~macromolecule catabolic process	157	7.42317	2.42511e-11	NCBP1, BTRC, USE1, RNASEH1, VPRBP, SAE1, CNOT4, CUL3, G2E3, USP27X, WIBG, FBXO25, PSENEN, ITCH, FBXO21, CUL1, ZC3HC1, ANAPC4, ZHX2, UBR3, SOCS7, SOCS4, UBR2, UBE2J2, DCUN1D1, KDM2A, HUWE1, PIAS4, PSMA5, UBR5, RNF25, ASB3, YME1L1, ANAPC7, ASB7, XRN2, UBA52, ASB6, RAD23B, SYVN1, PABPC4, CDC34, PSMA7, UBAC1, RAB40B, PSMB5, UBE2D2, PSMB6, PSMB1, PSMB3, EIF3E, HECTD2, HNRNPD, FBXO5, TRAF6, RNF14, SPOP…	1618	781	13528	1.68075	8.1823e-08	6.81859e-09	4.42395e-08
GOTERM_BP_FAT	GO:0030163~protein catabolic process	128	6.05201	4.65983e-10	BTRC, USE1, VPRBP, SAE1, CNOT4, CUL3, G2E3, USP27X, FBXO25, PSENEN, ITCH, FBXO21, CUL1, ZC3HC1, ANAPC4, UBR3, SOCS7, SOCS4, UBR2, UBE2J2, DCUN1D1, KDM2A, PIAS4, HUWE1, PSMA5, UBR5, RNF25, ASB3, YME1L1, ANAPC7, ASB7, UBA52, ASB6, RAD23B, SYVN1, CDC34, PSMA7, UBAC1, RAB40B, PSMB5, PSMB6, UBE2D2, PSMB1, PSMB3, HECTD2, FBXO5, TRAF6, RNF14, FBXO7, SPOP, NPLOC4, CDC23, UBOX5, AFG3L2, ATG3, CDC27, ATE1,…	1618	622	13528	1.72058	1.57222e-06	9.24839e-08	8.5006e-07
GOTERM_BP_FAT	GO:0043632~modification-dependent macromolecule catabolic process	120	5.67376	6.44018e-10	BTRC, VPRBP, SAE1, CNOT4, CUL3, G2E3, USP27X, FBXO25, ITCH, FBXO21, CUL1, ZC3HC1, ANAPC4, UBR3, SOCS7, SOCS4, UBR2, UBE2J2, DCUN1D1, KDM2A, PIAS4, HUWE1, PSMA5, UBR5, RNF25, ASB3, ANAPC7, ASB7, UBA52, ASB6, RAD23B, SYVN1, CDC34, UBAC1, PSMA7, RAB40B, PSMB5, PSMB6, UBE2D2, PSMB1, PSMB3, HECTD2, FBXO5, TRAF6, RNF14, FBXO7, SPOP, NPLOC4, CDC23, UBOX5, ATG3, CDC27, ATE1, RNF8, PSMC5, UBA1, PSMC3, RNF…	1618	574	13528	1.74793	2.17291e-06	1.20717e-07	1.17484e-06
GOTERM_BP_FAT	GO:0019941~modification-dependent protein catabolic process	120	5.67376	6.44018e-10	BTRC, VPRBP, SAE1, CNOT4, CUL3, G2E3, USP27X, FBXO25, ITCH, FBXO21, CUL1, ZC3HC1, ANAPC4, UBR3, SOCS7, SOCS4, UBR2, UBE2J2, DCUN1D1, KDM2A, PIAS4, HUWE1, PSMA5, UBR5, RNF25, ASB3, ANAPC7, ASB7, UBA52, ASB6, RAD23B, SYVN1, CDC34, UBAC1, PSMA7, RAB40B, PSMB5, PSMB6, UBE2D2, PSMB1, PSMB3, HECTD2, FBXO5, TRAF6, RNF14, FBXO7, SPOP, NPLOC4, CDC23, UBOX5, ATG3, CDC27, ATE1, RNF8, PSMC5, UBA1, PSMC3, RNF…	1618	574	13528	1.74793	2.17291e-06	1.20717e-07	1.17484e-06
GOTERM_BP_FAT	GO:0044257~cellular protein catabolic process	123	5.8156	1.90593e-09	BTRC, VPRBP, SAE1, CNOT4, CUL3, G2E3, USP27X, FBXO25, PSENEN, ITCH, FBXO21, CUL1, ZC3HC1, ANAPC4, UBR3, SOCS7, SOCS4, UBR2, UBE2J2, DCUN1D1, KDM2A, PIAS4, HUWE1, PSMA5, UBR5, RNF25, ASB3, ANAPC7, ASB7, UBA52, ASB6, RAD23B, SYVN1, CDC34, PSMA7, UBAC1, RAB40B, PSMB5, PSMB6, UBE2D2, PSMB1, PSMB3, HECTD2, FBXO5, TRAF6, RNF14, FBXO7, SPOP, NPLOC4, CDC23, UBOX5, ATG3, CDC27, ATE1, RNF8, PSMC5, UBA1, PS…	1618	603	13528	1.70547	6.43057e-06	3.06219e-07	3.47685e-06
GOTERM_BP_FAT	GO:0051603~proteolysis involved in cellular protein catabolic process	122	5.76832	2.68139e-09	BTRC, VPRBP, SAE1, CNOT4, CUL3, G2E3, USP27X, FBXO25, PSENEN, ITCH, FBXO21, CUL1, ZC3HC1, ANAPC4, UBR3, SOCS7, SOCS4, UBR2, UBE2J2, DCUN1D1, KDM2A, PIAS4, HUWE1, PSMA5, UBR5, RNF25, ASB3, ANAPC7, ASB7, UBA52, ASB6, RAD23B, SYVN1, CDC34, UBAC1, PSMA7, RAB40B, PSMB5, PSMB6, UBE2D2, PSMB1, PSMB3, HECTD2, FBXO5, TRAF6, RNF14, FBXO7, SPOP, NPLOC4, CDC23, UBOX5, ATG3, CDC27, ATE1, RNF8, PSMC5, UBA1, PS…	1618	600	13528	1.70006	9.04698e-06	3.93349e-07	4.89148e-06
GOTERM_BP_FAT	GO:0006511~ubiquitin-dependent protein catabolic process	56	2.64775	1.54313e-06	KIAA0368, UBE2G1, BTRC, UCHL1, UBE2G2, CUL3, USP27X, USP10, ITCH, PSMD5, USP16, FBXO21, PSMD7, PSMD8, CUL1, DDB1, ANAPC4, UBR3, UBR2, UBE2H, PSMA5, UBR5, PSME3, ANAPC7, USP25, UBA52, USP7, RAD23B, USP8, SYVN1, UBE3A, USP9X, PSMA7, PSMB5, UBE2D2, PSMB6, PSMB1, PSMB3, USP39, USP37, USP33, BUB3, FBXO7, NPLOC4, CDC23, CDC27, ATE1, PSMC5, TOM1L1, PSMC3, USP47, USP46, FAF1, SMURF1, RNF40, USP45	1618	242	13528	1.93476	0.005193	0.000153122	0.00281499
GOTERM_BP_FAT	GO:0006508~proteolysis	162	7.65957	0.000459497	CNDP2, THOP1, BTRC, VPRBP, SAE1, MIPEP, CNOT4, CUL3, G2E3, USP27X, CD46, FBXO25, PSENEN, ITCH, LONRF1, FBXO21, CUL1, ZC3HC1, ANAPC4, UBR3, NRD1, SOCS7, SOCS4, UBR2, NPEPPS, UBE2J2, DCUN1D1, KDM2A, HUWE1, PIAS4, PSMA5, UBR5, DLD, RNF25, ASB3, YME1L1, ANAPC7, ASB7, UBA52, ASB6, RAD23B, ERMP1, SYVN1, CLU, CDC34, PSMA7, UBAC1, RAB40B, PSMB5, UBE2D2, PSMB6, PSMB1, PSMB3, HECTD2, FBXO5, TRAF6, RNF14, S…	1618	1054	13528	1.28508	0.7879	0.0174672	0.834916
Annotation Cluster 4	Enrichment Score: 6.986795402374545
Category	Term	Count	%	PValue	Genes	List Total	Pop Hits	Pop Total	Fold Enrichment	Bonferroni	Benjamini	FDR
GOTERM_BP_FAT	GO:0046907~intracellular transport	137	6.47754	4.00464e-11	NCBP1, RAB3GAP2, ENAH, AP4E1, AP1G1, XPO5, C16ORF70, CHMP7, USE1, CNO, MIPEP, VPS4B, VPS4A, VPS13A, SAR1A, KIF13B, MCM3AP, NUP133, KIF5B, VPS45, VTI1A, COPG2, KRT18, RPAIN, TBRG1, ZNF384, USO1, CAMK1, SRP72, ERC1, MRPL45, MYBBP1A, VPS26A, LRPPRC, ARFGAP1, STX7, NAPG, MTX3, MTX2, MTX1, SNX2, NFKBIA, CDC37, ACD, TOMM5, DUSP16, STX16, DOPEY2, GABARAPL2, FAM160A2, RAB8A, KIF3B, TAOK2, SMG5, SMG7, SMG…	1618	657	13528	1.74345	1.35117e-07	1.03936e-08	7.30539e-08
GOTERM_BP_FAT	GO:0015031~protein transport	152	7.18676	9.65399e-11	RAB3GAP2, AP4E1, CHMP4B, XPO5, AP1G1, XPO4, C16ORF70, CHMP7, USE1, VPS53, MIPEP, VPS33B, AAGAB, RAB23, VPS4B, VPS4A, VPS13A, RAB27B, SAR1A, KIF13B, SCAMP5, MCM3AP, NUP133, VPS45, VTI1A, PITPNM1, TRAM1L1, COPG2, KRT18, RPAIN, USO1, RAB15, SRP72, ERC1, MRPL45, VPS26A, ARFGAP1, RAB7A, AFTPH, STX7, NAPG, MTX3, MTX2, MTX1, SNX2, NFKBIA, CCDC91, RAB40B, CDC37, ACD, TOMM6, TOMM5, STX16, DUSP16, SNF8, DO…	1618	762	13528	1.6678	3.25726e-07	2.32661e-08	1.76111e-07
GOTERM_BP_FAT	GO:0045184~establishment of protein localization	153	7.23404	1.01408e-10	RAB3GAP2, AP4E1, CHMP4B, XPO5, AP1G1, XPO4, C16ORF70, CHMP7, USE1, VPS53, MIPEP, VPS33B, AAGAB, RAB23, VPS4B, VPS4A, VPS13A, RAB27B, SAR1A, KIF13B, SCAMP5, MCM3AP, NUP133, VPS45, VTI1A, PITPNM1, TRAM1L1, COPG2, KRT18, RPAIN, USO1, RAB15, SRP72, ERC1, MRPL45, VPS26A, ARFGAP1, RAB7A, AFTPH, STX7, NAPG, MTX3, MTX2, MTX1, SNX2, NFKBIA, CCDC91, RAB40B, CDC37, ACD, TOMM6, TOMM5, STX16, DUSP16, SNF8, DO…	1618	769	13528	1.66349	3.42149e-07	2.281e-08	1.84991e-07
GOTERM_BP_FAT	GO:0008104~protein localization	170	8.03783	1.08573e-10	RAB3GAP2, AP4E1, CHMP4B, XPO5, AP1G1, XPO4, CHMP7, C16ORF70, USE1, VPS53, AURKB, MIPEP, VPS33B, CTNNB1, WNK4, KIFAP3, AAGAB, RAB23, VPS4B, VPS4A, VPS13A, RAB27B, SAR1A, KIF13B, SCAMP5, MCM3AP, NUP133, VPS45, VTI1A, PITPNM1, TRAM1L1, COPG2, KRT18, RPAIN, USO1, RAB15, SRP72, ERC1, MRPL45, VPS26A, ARFGAP1, RAB7A, AFTPH, CCDC99, STX7, NAPG, MTX3, NFKBIE, MTX2, MTX1, SNX2, NFKBIA, CCDC91, AKAP10, RAB4…	1618	882	13528	1.61152	3.66326e-07	2.28954e-08	1.98063e-07
GOTERM_BP_FAT	GO:0034613~cellular protein localization	84	3.97163	8.46033e-07	RAB3GAP2, SEC24B, CLTB, AP1B1, AP4E1, AP1G1, XPO5, C16ORF70, AURKB, MIPEP, CLTC, CTNNB1, COPB2, AP2B1, SEC24C, KPNB1, SAR1A, TOMM34, KIF13B, RAMP2, MCM3AP, VPS45, IPO8, TIMM44, VTI1A, COPG2, KRT18, RPAIN, IPO5, USO1, KPNA6, TOMM22, SRP72, KPNA3, MRPL45, BID, NUP98, CCDC99, STX7, SNX15, NAPG, MTX3, MTX2, MTX1, SNX2, NFKBIA, CDC37, MUDENG, NUP214, ACD, TOMM5, AP3M1, DUSP16, STX16, PEX16, AP3D1, PEX…	1618	411	13528	1.70881	0.00285045	9.2077e-05	0.00154335
GOTERM_BP_FAT	GO:0006886~intracellular protein transport	78	3.68794	9.62684e-07	RAB3GAP2, SEC24B, CLTB, AP1B1, AP4E1, XPO5, AP1G1, C16ORF70, MIPEP, CLTC, COPB2, AP2B1, SEC24C, KPNB1, SAR1A, TOMM34, KIF13B, RAMP2, MCM3AP, VPS45, IPO8, TIMM44, VTI1A, COPG2, KRT18, RPAIN, IPO5, USO1, KPNA6, TOMM22, SRP72, KPNA3, MRPL45, BID, NUP98, STX7, SNX15, NAPG, MTX3, MTX2, MTX1, SNX2, NFKBIA, CDC37, MUDENG, NUP214, ACD, TOMM5, AP3M1, DUSP16, STX16, PEX16, AP3D1, PEX14, APPBP2, TNPO2, RBM2…	1618	374	13528	1.74373	0.00324283	0.000101498	0.00175614
GOTERM_BP_FAT	GO:0070727~cellular macromolecule localization	84	3.97163	1.1464e-06	RAB3GAP2, SEC24B, CLTB, AP1B1, AP4E1, AP1G1, XPO5, C16ORF70, AURKB, MIPEP, CLTC, CTNNB1, COPB2, AP2B1, SEC24C, KPNB1, SAR1A, TOMM34, KIF13B, RAMP2, MCM3AP, VPS45, IPO8, TIMM44, VTI1A, COPG2, KRT18, RPAIN, IPO5, USO1, KPNA6, TOMM22, SRP72, KPNA3, MRPL45, BID, NUP98, CCDC99, STX7, SNX15, NAPG, MTX3, MTX2, MTX1, SNX2, NFKBIA, CDC37, MUDENG, NUP214, ACD, TOMM5, AP3M1, DUSP16, STX16, PEX16, AP3D1, PEX…	1618	414	13528	1.69642	0.00386048	0.000117204	0.00209127
GOTERM_BP_FAT	GO:0033365~protein localization in organelle	30	1.41844	0.00390847	BID, NUP98, MTX3, MTX2, MTX1, NFKBIA, MIPEP, TOMM5, SUPT7L, TNPO2, KPNB1, TOMM34, RBM22, MCM3AP, TAF3, IPO13, IPO11, IPO8, TIMM44, TRNT1, COG3, RPAIN, COG7, RPL23, TOMM70A, IPO5, KPNA6, TOMM22, SRP72, KPNA3	1618	146	13528	1.718	0.999998	0.105933	6.89472
GOTERM_BP_FAT	GO:0006605~protein targeting	39	1.84397	0.00846374	BID, NUP98, XPO5, MTX3, MTX2, MTX1, NFKBIA, MIPEP, CDC37, NUP214, AP3M1, TOMM5, PEX16, DUSP16, PEX14, TNPO2, KPNB1, KIF13B, TOMM34, RBM22, MCM3AP, TAOK2, IPO13, IPO11, IPO8, TIMM44, TRNT1, YWHAG, RPAIN, RPL23, TOMM70A, GSK3B, IPO5, KPNA6, TOMM22, SMURF1, SRP72, KPNA3, SSR2	1618	215	13528	1.51664	1	0.193963	14.3632
Annotation Cluster 5	Enrichment Score: 4.7400945136242445
Category	Term	Count	%	PValue	Genes	List Total	Pop Hits	Pop Total	Fold Enrichment	Bonferroni	Benjamini	FDR
GOTERM_BP_FAT	GO:0000278~mitotic cell cycle	83	3.92435	1.49163e-08	MAD1L1, E2F4, TUBB2A, BTRC, AURKB, CUL3, RAD21, CDKN2B, TARDBP, INCENP, PSMD5, USP16, DNAJC2, PSMD7, STAG2, CUL1, PSMD8, VCPIP1, CCNK, ZC3HC1, ANAPC4, TBRG4, DCTN3, MARK4, PPM1D, PSMA5, NSL1, PSME3, MAPRE2, CDK11B, AKAP8, ANAPC7, NEK4, MAPRE3, UBA52, PPP5C, MAP3K11, CCDC99, USP9X, CETN3, LRRCC1, POLA1, ANLN, CDC34, PSMA7, RCC1, PSMB5, PSMB6, PSMB1, NCAPG2, PSMB3, KATNA1, CDC123, NPAT, HINFP, FBXO…	1618	370	13528	1.87556	5.03264e-05	2.09699e-06	2.72108e-05
GOTERM_BP_FAT	GO:0007049~cell cycle	142	6.71395	1.36908e-07	TUSC2, MRPL41, MAEA, TUBB2A, BTRC, AURKB, CTNNB1, CUL3, RCBTB1, RAD21, CASP8AP2, CDKN2B, INCENP, TARDBP, VPS4B, VPS4A, TUBG1, SUPT5H, DNAJC2, CUL1, STAG2, CCAR1, ESCO1, ZC3HC1, LIG1, CHTF8, ANAPC4, TBRG4, UBR2, DCTN3, PPP1CC, MARK4, PA2G4, PPP1CA, EP300, KRT18, PSMA5, TBRG1, AKAP8, ANAPC7, NEK4, MCTS1, UBA52, PPP5C, CCDC99, ITGAE, LRRCC1, ANLN, CDC34, PSMA7, RCC1, UHMK1, PSMB5, PSMB6, PSMB1, SMAR…	1618	776	13528	1.52997	0.000461821	1.84769e-05	0.000249751
GOTERM_BP_FAT	GO:0000087~M phase of mitotic cell cycle	52	2.45863	3.47083e-06	MAD1L1, TUBB2A, AURKB, RAD21, INCENP, TARDBP, USP16, STAG2, VCPIP1, CCNK, ZC3HC1, ANAPC4, DCTN3, NSL1, MAPRE2, CDK11B, ANAPC7, AKAP8, NEK4, MAPRE3, PPP5C, CCDC99, USP9X, CETN3, LRRCC1, ANLN, RCC1, NCAPG2, KATNA1, PBRM1, FBXO5, PAFAH1B1, CLASP2, NUDC, BUB3, SSSCA1, PDS5B, PDS5A, CKAP5, ZNF830, CENPF, CDC23, BIRC5, SIRT7, CDC27, SMC4, RNF8, PES1, MAP9, SMC1A, MPHOSPH6, TXNL4A	1618	224	13528	1.94093	0.0116423	0.000308127	0.00633141
GOTERM_BP_FAT	GO:0007067~mitosis	50	2.36407	1.01659e-05	MAD1L1, TUBB2A, AURKB, RAD21, INCENP, TARDBP, USP16, STAG2, VCPIP1, CCNK, ZC3HC1, ANAPC4, DCTN3, NSL1, MAPRE2, CDK11B, ANAPC7, AKAP8, NEK4, MAPRE3, PPP5C, CCDC99, USP9X, LRRCC1, CETN3, ANLN, RCC1, NCAPG2, KATNA1, PBRM1, FBXO5, PAFAH1B1, CLASP2, NUDC, BUB3, SSSCA1, PDS5B, PDS5A, CKAP5, ZNF830, CENPF, CDC23, BIRC5, CDC27, SMC4, RNF8, PES1, MAP9, SMC1A, TXNL4A	1618	220	13528	1.90021	0.0337185	0.000761933	0.0185434
GOTERM_BP_FAT	GO:0000280~nuclear division	50	2.36407	1.01659e-05	MAD1L1, TUBB2A, AURKB, RAD21, INCENP, TARDBP, USP16, STAG2, VCPIP1, CCNK, ZC3HC1, ANAPC4, DCTN3, NSL1, MAPRE2, CDK11B, ANAPC7, AKAP8, NEK4, MAPRE3, PPP5C, CCDC99, USP9X, LRRCC1, CETN3, ANLN, RCC1, NCAPG2, KATNA1, PBRM1, FBXO5, PAFAH1B1, CLASP2, NUDC, BUB3, SSSCA1, PDS5B, PDS5A, CKAP5, ZNF830, CENPF, CDC23, BIRC5, CDC27, SMC4, RNF8, PES1, MAP9, SMC1A, TXNL4A	1618	220	13528	1.90021	0.0337185	0.000761933	0.0185434
GOTERM_BP_FAT	GO:0048285~organelle fission	50	2.36407	3.13178e-05	MAD1L1, TUBB2A, AURKB, RAD21, INCENP, TARDBP, USP16, STAG2, VCPIP1, CCNK, ZC3HC1, ANAPC4, DCTN3, NSL1, MAPRE2, CDK11B, ANAPC7, AKAP8, NEK4, MAPRE3, PPP5C, CCDC99, USP9X, LRRCC1, CETN3, ANLN, RCC1, NCAPG2, KATNA1, PBRM1, FBXO5, PAFAH1B1, CLASP2, NUDC, BUB3, SSSCA1, PDS5B, PDS5A, CKAP5, ZNF830, CENPF, CDC23, BIRC5, CDC27, SMC4, RNF8, PES1, MAP9, SMC1A, TXNL4A	1618	229	13528	1.82553	0.100277	0.0019549	0.0571155
GOTERM_BP_FAT	GO:0022402~cell cycle process	98	4.63357	0.00012683	TUBB2A, BTRC, AURKB, CTNNB1, CUL3, RAD21, CDKN2B, TARDBP, INCENP, TUBG1, DNAJC2, STAG2, CUL1, ZC3HC1, ANAPC4, TBRG4, UBR2, DCTN3, MARK4, PA2G4, PSMA5, TBRG1, ANAPC7, AKAP8, NEK4, UBA52, PPP5C, CCDC99, LRRCC1, ANLN, CDC34, RCC1, PSMA7, UHMK1, PSMB5, PSMB6, PSMB1, NCAPG2, KATNA1, PSMB3, CDC123, FBXO5, PBRM1, TUBE1, CLASP2, NUDC, SSSCA1, CKAP5, ZNF830, CDC23, CDC27, GAS7, RNF8, PSMC5, PSMC3, SMC1A, …	1618	565	13528	1.45022	0.348158	0.00676988	0.231115
GOTERM_BP_FAT	GO:0022403~cell cycle phase	74	3.49882	0.000382365	MAD1L1, E2F4, TUBB2A, AURKB, CUL3, RAD21, CDKN2B, TARDBP, INCENP, TUBG1, USP16, DNAJC2, STAG2, CUL1, VCPIP1, CCNK, ZC3HC1, ANAPC4, TBRG4, UBR2, DCTN3, MARK4, PPM1D, NSL1, TOP3A, CDK11B, MAPRE2, ANAPC7, AKAP8, NEK4, MAPRE3, PPP5C, MAP3K11, CCDC99, USP9X, CETN3, LRRCC1, POLA1, ANLN, CDC34, RCC1, RPA1, NCAPG2, KATNA1, CDC123, NPAT, HINFP, FBXO5, PBRM1, PAFAH1B1, CLASP2, NUDC, BUB3, NFATC1, SSSCA1, P…	1618	414	13528	1.49447	0.724825	0.0156128	0.695228
GOTERM_BP_FAT	GO:0051301~cell division	54	2.55319	0.00149133	MAD1L1, MAEA, CDC14A, CCNT1, AURKB, SENP5, RAD21, RNF103, INCENP, VPS4B, VPS4A, USP16, STAG2, CCNK, ZC3HC1, LIG1, ANAPC4, PPP1CC, DCTN3, PPP1CA, NSL1, MAPRE2, CDK11B, ANAPC7, NEK4, MAPRE3, DIAPH2, USP9X, CETN3, LRRCC1, ANLN, RCC1, NCAPG2, KATNA1, CDC123, CDC40, FBXO5, AATF, PAFAH1B1, CLASP2, NUDC, SSSCA1, PDS5B, PDS5A, CKAP5, ZNF830, CENPF, CDC23, BIRC5, SMC4, RNF8, MAP9, SMC1A, TXNL4A	1618	295	13528	1.53048	0.993497	0.0463939	2.68582
GOTERM_BP_FAT	GO:0000279~M phase	58	2.74232	0.00239425	MAD1L1, TUBB2A, AURKB, RAD21, TARDBP, INCENP, TUBG1, USP16, STAG2, VCPIP1, CCNK, ZC3HC1, ANAPC4, UBR2, DCTN3, NSL1, TOP3A, CDK11B, MAPRE2, ANAPC7, AKAP8, NEK4, MAPRE3, PPP5C, CCDC99, USP9X, CETN3, LRRCC1, ANLN, RCC1, RPA1, NCAPG2, KATNA1, PBRM1, FBXO5, PAFAH1B1, CLASP2, NUDC, BUB3, SSSCA1, PDS5B, PDS5A, CKAP5, ZNF830, CENPF, CDC23, BIRC5, ILF3, SIRT7, CDC27, SMC4, RNF8, MAP9, SMC1A, PES1, MPHOSPH…	1618	329	13528	1.47397	0.999693	0.0708884	4.27868
Annotation Cluster 6	Enrichment Score: 4.696912196075169
Category	Term	Count	%	PValue	Genes	List Total	Pop Hits	Pop Total	Fold Enrichment	Bonferroni	Benjamini	FDR
GOTERM_BP_FAT	GO:0070647~protein modification by small protein conjugation or removal	44	2.08038	1.82051e-07	USP7, COPS5, UBE3A, USP9X, UCHL1, SAE1, CDC34, PRPF19, G2E3, UBE2D2, FBXO25, LEO1, ITCH, NEDD4L, USP16, TRAF6, USP33, MYSM1, TRIP12, RNF14, VCPIP1, DDB1, CBL, SOCS7, UBOX5, UBE2H, ATG3, ATXN7L3, UIMC1, CTR9, NAE1, SENP2, RNF8, SENP1, HUWE1, PIAS4, RNF2, UBE2M, USP46, CAND1, SMURF1, RNF40, UBA52, HDAC6	1618	160	13528	2.29926	0.000614052	2.36244e-05	0.000332103
GOTERM_BP_FAT	GO:0032446~protein modification by small protein conjugation	32	1.513	0.000150094	UBE3A, SAE1, CDC34, PRPF19, G2E3, UBE2D2, FBXO25, LEO1, ITCH, NEDD4L, TRAF6, RNF14, TRIP12, VCPIP1, DDB1, CBL, SOCS7, UBOX5, UBE2H, ATG3, CTR9, NAE1, RNF8, PIAS4, HUWE1, RNF2, UBE2M, CAND1, SMURF1, UBA52, RNF40, HDAC6	1618	132	13528	2.02689	0.397373	0.00776136	0.273453
GOTERM_BP_FAT	GO:0016567~protein ubiquitination	29	1.37116	0.000296965	UBE3A, SAE1, CDC34, PRPF19, G2E3, UBE2D2, FBXO25, LEO1, ITCH, NEDD4L, TRAF6, RNF14, TRIP12, VCPIP1, DDB1, CBL, SOCS7, UBOX5, UBE2H, ATG3, CTR9, RNF8, HUWE1, RNF2, CAND1, SMURF1, UBA52, RNF40, HDAC6	1618	119	13528	2.03754	0.632896	0.0129301	0.540348
Annotation Cluster 7	Enrichment Score: 4.5404043053462715
Category	Term	Count	%	PValue	Genes	List Total	Pop Hits	Pop Total	Fold Enrichment	Bonferroni	Benjamini	FDR
GOTERM_BP_FAT	GO:0006350~transcription	351	16.5957	2.20291e-12	MEF2B, STAT5B, MED25, BBX, ZNF639, MED23, REST, RORA, ZNF251, CTNNB1, NONO, EPC1, ZFP91, EPC2, SIN3B, BRPF1, PQBP1, PHTF1, ZNF394, SUPT5H, ZNF101, CCAR1, IKBKAP, ZNF641, C11ORF30, YY1, TADA2B, ZHX2, MTPAP, ZNF791, ZNF649, MED13, C10ORF2, ZNF37A, MED19, ZNF787, CCR6, PIAS4, RFC1, PRDM4, MTF1, ASCC2, BAZ1B, ABT1, ZNF384, PRDM2, MYBBP1A, MCTS1, SUDS3, SUPT6H, ZNF41, ZNF613, ZNF131, ZNF510, MYEF2, MY…	1618	2101	13528	1.39681	7.4326e-09	7.4326e-10	4.01861e-09
GOTERM_BP_FAT	GO:0045449~regulation of transcription	380	17.9669	4.2361e-06	MEF2B, STAT5B, MED25, BBX, ZNF639, NAA16, MED23, RORA, REST, ZNF251, CTNNB1, NONO, EPC1, ZGPAT, ZFP91, EPC2, SIN3B, BRPF1, PHTF1, YEATS2, PQBP1, ZNF394, SUPT5H, ZNF101, CCAR1, IKBKAP, ZNF641, C11ORF30, STRN3, YY1, TADA2B, ZHX2, ZNF791, ZNF649, MED13, ZNF37A, MED19, ZNF787, CCR6, PIAS4, RFC1, PRDM4, BAZ1B, MTF1, ASCC2, ABT1, VEGFA, ZNF384, PRDM2, LRCH4, MYBBP1A, MCTS1, SUDS3, SUPT6H, ZNF41, ZNHIT3…	1618	2601	13528	1.22151	0.014191	0.000366411	0.00772735
GOTERM_BP_FAT	GO:0051252~regulation of RNA metabolic process	230	10.8747	0.186382	MEF2B, STAT5B, ZNF639, NAA16, MED23, REST, RORA, ZNF251, CTNNB1, EPC1, ZGPAT, SIN3B, PQBP1, YEATS2, ZNF394, SUPT5H, ZNF101, ZNF641, IKBKAP, STRN3, YY1, ZHX2, ZNF649, ZNF791, MED13, ZNF37A, MED19, MTF1, PIAS4, VEGFA, RPS13, PRDM2, MYBBP1A, SUPT6H, ZNF41, ZNHIT3, ZNF613, ZNF131, ZNF510, NFKBIA, IGF2BP1, MYBL1, ZNF226, HEXIM1, ZNF224, HTATSF1, MAML3, PABPC1, BCOR, ZNF529, SMAD9, KLF10, PAIP1, KLF16,…	1618	1813	13528	1.06068	1	0.929789	97.678
GOTERM_BP_FAT	GO:0006355~regulation of transcription, DNA-dependent	217	10.26	0.396291	MEF2B, STAT5B, ZNF639, NAA16, MED23, REST, RORA, ZNF251, CTNNB1, EPC1, ZGPAT, SIN3B, PQBP1, YEATS2, ZNF394, SUPT5H, ZNF101, ZNF641, IKBKAP, YY1, STRN3, ZHX2, ZNF649, ZNF791, MED13, ZNF37A, MED19, MTF1, PIAS4, VEGFA, PRDM2, MYBBP1A, SUPT6H, ZNHIT3, ZNF41, ZNF613, ZNF131, ZNF510, NFKBIA, MYBL1, ZNF226, HEXIM1, ZNF224, HTATSF1, MAML3, BCOR, ZNF529, SMAD9, KLF10, KLF16, SMAD2, UBP1, RNF4, DMTF1, ZNF2…	1618	1773	13528	1.02331	1	0.991287	99.99
Annotation Cluster 8	Enrichment Score: 4.279692122296415
Category	Term	Count	%	PValue	Genes	List Total	Pop Hits	Pop Total	Fold Enrichment	Bonferroni	Benjamini	FDR
GOTERM_BP_FAT	GO:0033554~cellular response to stress	103	4.86998	1.12423e-05	XRCC5, MRPS35, VAPB, CLPB, MBIP, NONO, EPC2, MAP3K5, RAD21, INSIG2, ATG5, COL4A3BP, INSIG1, EIF2B3, EIF2B4, SCAMP5, EIF2B5, ESCO1, POLG, C11ORF30, LIG1, DCLRE1C, MAP4K5, RPAIN, BAZ1B, RFC1, UBR5, MAPK9, MCTS1, RAD23B, PTPLAD1, HUS1, MRPS11, XAB2, ACD, ASF1A, SMG1, ATR, WRN, UIMC1, OBFC2B, RNF8, POLD3, HDAC2, SUPT16H, PARP1, SMC1A, HDAC6, UVRAG, PRDX3, ANKRD17, SLK, NSMCE2, PARG, TOP2A, WDR33, PGA…	1618	566	13528	1.52151	0.0372214	0.000824264	0.0205066
GOTERM_BP_FAT	GO:0006974~response to DNA damage stimulus	73	3.45154	2.26424e-05	XRCC5, MRPS35, UVRAG, NONO, ANKRD17, EPC2, RAD21, SLK, NSMCE2, PARG, TOP2A, WDR33, ESCO1, PGAP2, POLG, C11ORF30, CCNH, AIFM1, GEN1, DDB1, LIG1, APTX, MBD4, XRCC6BP1, DCLRE1C, EYA3, RPAIN, HIPK1, MRPS9, RFC1, BAZ1B, RIF1, UBR5, RBM38, RUVBL2, MCTS1, PPP1R15A, ASTE1, RAD23B, APEX2, HUS1, SHFM1, MRPS11, POLA1, KIN, XAB2, RPA1, PRPF19, ACD, HINFP, AATF, ERCC3, ASF1A, TERF2, SSRP1, C9ORF102, UPF1, SMC…	1618	373	13528	1.63632	0.0735509	0.00146808	0.0412968
GOTERM_BP_FAT	GO:0006259~DNA metabolic process	89	4.20804	0.000161635	XRCC5, NAP1L1, UVRAG, BNIP3, RNASEH1, DMAP1, NONO, MCM9, ANKRD17, EPC2, RAD21, SLK, PSIP1, NSMCE2, TOP2A, DNAJC2, WDR33, ESCO1, MCM3AP, POLG, C11ORF30, CCNH, AIFM1, GEN1, LIG1, CHTF8, DDB1, APTX, MBD4, C10ORF2, XRCC6BP1, DCLRE1C, EYA3, RPAIN, RFC1, TBRG1, TOP3A, RUVBL2, ASTE1, XRN2, TOP3B, MED1, RAD23B, NUP98, APEX2, HUS1, SHFM1, POLA1, CDC34, KIN, XAB2, BANF1, GLRX2, RPA1, PRPF19, ACD, SET, SMAR…	1618	506	13528	1.4706	0.42039	0.00810726	0.294449
GOTERM_BP_FAT	GO:0006281~DNA repair	56	2.64775	0.000184893	XRCC5, UVRAG, NONO, ANKRD17, EPC2, RAD21, SLK, NSMCE2, TOP2A, WDR33, ESCO1, POLG, C11ORF30, CCNH, GEN1, DDB1, LIG1, APTX, MBD4, XRCC6BP1, EYA3, DCLRE1C, RPAIN, RFC1, RUVBL2, ASTE1, RAD23B, APEX2, HUS1, SHFM1, POLA1, XAB2, KIN, PRPF19, RPA1, HINFP, ERCC3, ASF1A, SSRP1, C9ORF102, UPF1, SMC5, SMC6, SMG1, ATR, WRN, SOD1, UIMC1, POLD3, RNF8, OBFC2B, SUPT16H, RBM14, ALKBH3, SMC1A, PARP1	1618	284	13528	1.64864	0.464141	0.00874862	0.336749
Annotation Cluster 9	Enrichment Score: 4.232205450820087
Category	Term	Count	%	PValue	Genes	List Total	Pop Hits	Pop Total	Fold Enrichment	Bonferroni	Benjamini	FDR
GOTERM_BP_FAT	GO:0006351~transcription, DNA-dependent	62	2.93144	7.88985e-06	TAF1C, E2F3, COPS5, CCNT1, TCOF1, TBP, MED23, FUBP1, GTF2E1, GTF2E2, GTF2A1, ASH2L, TARDBP, SUPT5H, PHRF1, CCNK, CCNH, GMEB2, TTF1, CDK9, POLR1C, MED13, MBD1, C10ORF2, CD3EAP, TAF11, TAF12, PRDM4, ABT1, MYNN, XRN2, MED1, POLR2F, LCORL, POLR2J, MYEF2, NFYA, IVNS1ABP, POLR2D, POLR2B, POLR2A, TROVE2, ECD, GTF3C6, GTF3C5, TAF9, SKIL, GTF3C2, ERCC3, NFATC3, TRIP11, NFATC1, TAF4, TRIP4, POLR3H, POLR3A,…	1618	292	13528	1.77527	0.0262693	0.00063362	0.0143919
GOTERM_BP_FAT	GO:0032774~RNA biosynthetic process	62	2.93144	1.23057e-05	TAF1C, E2F3, COPS5, CCNT1, TCOF1, TBP, MED23, FUBP1, GTF2E1, GTF2E2, GTF2A1, ASH2L, TARDBP, SUPT5H, PHRF1, CCNK, CCNH, GMEB2, TTF1, CDK9, POLR1C, MED13, MBD1, C10ORF2, CD3EAP, TAF11, TAF12, PRDM4, ABT1, MYNN, XRN2, MED1, POLR2F, LCORL, POLR2J, MYEF2, NFYA, IVNS1ABP, POLR2D, POLR2B, POLR2A, TROVE2, ECD, GTF3C6, GTF3C5, TAF9, SKIL, GTF3C2, ERCC3, NFATC3, TRIP11, NFATC1, TAF4, TRIP4, POLR3H, POLR3A,…	1618	296	13528	1.75128	0.0406696	0.000864621	0.0224461
GOTERM_BP_FAT	GO:0006368~RNA elongation from RNA polymerase II promoter	18	0.851064	2.11477e-05	TAF4, POLR2F, CCNH, POLR2J, CDK9, TBP, POLR2D, POLR2B, POLR2A, TAF11, GTF2E1, GTF2E2, TAF12, GTF2A1, GTF2F1, TAF9, SUPT5H, ERCC3	1618	48	13528	3.13535	0.0688668	0.0013981	0.0385712
GOTERM_BP_FAT	GO:0006354~RNA elongation	18	0.851064	5.18155e-05	TAF4, POLR2F, CCNH, POLR2J, CDK9, TBP, POLR2D, POLR2B, POLR2A, TAF11, GTF2E1, GTF2E2, TAF12, GTF2A1, GTF2F1, TAF9, SUPT5H, ERCC3	1618	51	13528	2.95092	0.1604	0.0030625	0.0944813
GOTERM_BP_FAT	GO:0006367~transcription initiation from RNA polymerase II promoter	21	0.992908	8.82497e-05	E2F3, TAF4, POLR2F, CCNH, POLR2J, CDK9, MED23, TBP, MED13, POLR2D, POLR2B, POLR2A, TAF11, GTF2E1, GTF2E2, TAF12, GTF2A1, GTF2F1, TAF9, ERCC3, MED1	1618	68	13528	2.58205	0.257526	0.00486954	0.160865
GOTERM_BP_FAT	GO:0006366~transcription from RNA polymerase II promoter	47	2.22222	0.000426648	TAF1C, POLR2F, E2F3, LCORL, COPS5, POLR2J, CCNT1, MYEF2, TBP, MED23, NFYA, POLR2D, POLR2B, POLR2A, FUBP1, GTF2E1, GTF2E2, GTF2A1, ASH2L, TARDBP, ECD, TAF9, SKIL, ERCC3, SUPT5H, NFATC3, TRIP11, NFATC1, PHRF1, TAF4, CCNK, TRIP4, CCNH, GMEB2, CDK9, MED13, MBD1, TAF11, PSMC5, TAF12, PRDM4, ETS1, ABT1, GTF2F1, SUPT16H, PARP1, MED1	1618	234	13528	1.67933	0.763029	0.0166027	0.775447
GOTERM_BP_FAT	GO:0006352~transcription initiation	22	1.04019	0.0005914	E2F3, TAF4, POLR2F, CCNH, POLR2J, CDK9, TTF1, MED23, TBP, MED13, POLR2D, POLR2B, POLR2A, TAF11, GTF2E1, GTF2E2, TAF12, GTF2A1, GTF2F1, TAF9, ERCC3, MED1	1618	83	13528	2.21615	0.864119	0.0219334	1.07337
Annotation Cluster 10	Enrichment Score: 3.953825113497881
Category	Term	Count	%	PValue	Genes	List Total	Pop Hits	Pop Total	Fold Enrichment	Bonferroni	Benjamini	FDR
GOTERM_BP_FAT	GO:0065003~macromolecular complex assembly	123	5.8156	5.95628e-07	NCBP1, HRAS, TUBB2A, SNRPD3, CAPZA1, RBM5, LNX2, MED23, TBP, SLC7A6, CTNNB1, GTF2E1, ZFP91, GTF2E2, DDX23, KIFAP3, VMA21, H2AFY, DDX20, TUBG1, TGS1, CLNS1A, IKBKAP, BRAF, MAGI1, MED13, CD40, C10ORF2, ADSL, SLU7, ATPIF1, CELF1, VAMP3, SNRPC, PPP5C, HSD17B10, EID2, NAPG, DIAPH1, GRB2, ANLN, SRC, PDSS2, PTK2, EIF3A, FBXO5, TUBE1, TAF9, SKIL, ASF1A, HIP1, TAF4, DDX1, SMAD2, GAS7, TSC1, GTF2F1, HIST1H…	1618	665	13528	1.54646	0.00200763	6.92958e-05	0.00108656
GOTERM_BP_FAT	GO:0043933~macromolecular complex subunit organization	129	6.09929	8.30353e-07	NCBP1, HRAS, TUBB2A, SNRPD3, CAPZA1, RBM5, LNX2, MED23, TBP, SLC7A6, CTNNB1, GTF2E1, ZFP91, GTF2E2, DDX23, KIFAP3, VMA21, H2AFY, DDX20, TUBG1, TGS1, CLNS1A, IKBKAP, NUP133, BRAF, MAGI1, MED13, CD40, C10ORF2, ADSL, SLU7, ATPIF1, VAMP3, CELF1, SNRPC, XRN2, PPP5C, HSD17B10, EID2, NAPG, GRB2, DIAPH1, ANLN, SRC, PDSS2, PTK2, EIF3A, FBXO5, TUBE1, TAF9, SKIL, ASF1A, HIP1, TAF4, DDX1, SMAD2, MRRF, GAS7, …	1618	710	13528	1.5191	0.00279769	9.33827e-05	0.00151474
GOTERM_BP_FAT	GO:0070271~protein complex biogenesis	89	4.20804	0.000153343	HRAS, E2F3, ATL1, TUBB2A, CAPZA1, LNX2, MED23, TBP, SKAP2, SLC7A6, CTNNB1, GTF2E1, ZFP91, RANBP9, GTF2E2, GTF2A1, KIFAP3, DLG4, VMA21, TUBG1, USP16, KPNB1, IKBKAP, MAGI1, BRAF, CCNH, CDK9, TTF1, MED13, PFKM, CD40, IPO8, C10ORF2, TAF11, TAF12, IPO5, ADSL, TOMM22, VAMP3, ATPIF1, WASL, KPNA3, MED1, PPP5C, MAP3K11, SMARCAD1, HSD17B10, POLR2F, EID2, NUP98, NAPG, SAMM50, DIAPH1, GRB2, POLR2J, AASS, ANL…	1618	505	13528	1.47351	0.403944	0.00780905	0.279364
GOTERM_BP_FAT	GO:0006461~protein complex assembly	89	4.20804	0.000153343	HRAS, E2F3, ATL1, TUBB2A, CAPZA1, LNX2, MED23, TBP, SKAP2, SLC7A6, CTNNB1, GTF2E1, ZFP91, RANBP9, GTF2E2, GTF2A1, KIFAP3, DLG4, VMA21, TUBG1, USP16, KPNB1, IKBKAP, MAGI1, BRAF, CCNH, CDK9, TTF1, MED13, PFKM, CD40, IPO8, C10ORF2, TAF11, TAF12, IPO5, ADSL, TOMM22, VAMP3, ATPIF1, WASL, KPNA3, MED1, PPP5C, MAP3K11, SMARCAD1, HSD17B10, POLR2F, EID2, NUP98, NAPG, SAMM50, DIAPH1, GRB2, POLR2J, AASS, ANL…	1618	505	13528	1.47351	0.403944	0.00780905	0.279364
GOTERM_BP_FAT	GO:0034621~cellular macromolecular complex subunit organization	67	3.16785	0.000184311	NCBP1, CRNKL1, TUBB2A, SNRPD3, RBM5, NAP1L1, NAP1L5, NAP1L4, DDX23, PRMT5, VMA21, H2AFY, DDX20, TUBG1, TGS1, KPNB1, CLNS1A, PRPF31, NUP133, SF1, TTF1, IPO8, HIST2H2BE, MTRF1, SNRNP200, IPO5, SLU7, TOMM22, CELF1, SNRPC, WASL, XRN2, NUP98, EID2, SAMM50, DIAPH1, HIST1H2AE, ANLN, BMS1, SRC, EIF3A, PTK2, SET, TSPYL2, ICT1, USP39, FBXO5, TUBE1, HSPA4, TNPO2, ASF1A, HIP1, GEMIN5, IPO13, HIST1H2BG, IPO11…	1618	357	13528	1.56914	0.463089	0.00884526	0.335692
GOTERM_BP_FAT	GO:0034622~cellular macromolecular complex assembly	59	2.7896	0.000627218	NCBP1, CRNKL1, TUBB2A, SNRPD3, RBM5, NAP1L1, NAP1L5, NAP1L4, DDX23, PRMT5, VMA21, H2AFY, TUBG1, DDX20, TGS1, KPNB1, CLNS1A, PRPF31, SF1, IPO8, HIST2H2BE, SNRNP200, IPO5, SLU7, CELF1, TOMM22, SNRPC, NUP98, EID2, SAMM50, DIAPH1, HIST1H2AE, ANLN, BMS1, SRC, PTK2, EIF3A, TSPYL2, SET, USP39, TUBE1, FBXO5, HSPA4, TNPO2, ASF1A, HIP1, GEMIN5, IPO13, HIST1H2BG, IPO11, DDX1, CENPF, SMAD2, GAS7, SF3A1, SF3A…	1618	318	13528	1.55124	0.879595	0.022747	1.13802
GOTERM_BP_FAT	GO:0043623~cellular protein complex assembly	25	1.18203	0.156562	EID2, NUP98, SAMM50, TUBB2A, DIAPH1, ANLN, SRC, PTK2, VMA21, TUBE1, FBXO5, HSPA4, TUBG1, TNPO2, KPNB1, HIP1, IPO13, IPO11, CENPF, SMAD2, IPO8, GAS7, PSMG1, IPO5, TOMM22	1618	162	13528	1.29027	1	0.905055	95.5225
Annotation Cluster 11	Enrichment Score: 3.667394468867242
Category	Term	Count	%	PValue	Genes	List Total	Pop Hits	Pop Total	Fold Enrichment	Bonferroni	Benjamini	FDR
GOTERM_BP_FAT	GO:0016568~chromatin modification	61	2.88416	1.93495e-06	INO80, BNIP3, DMAP1, RCBTB1, EPC1, EPC2, BRPF1, BRPF3, PRMT5, SMARCD1, H2AFY, USP16, SUPT5H, SATB2, C11ORF30, TTF1, MBD3, HLTF, EYA3, EP300, TAF12, KDM2A, BAZ1B, HUWE1, RUVBL2, JMJD1C, SRCAP, SUDS3, SMARCA4, SUPT6H, SMARCAD1, C14ORF169, C17ORF79, CHD8, TSPYL2, SMARCB1, PBRM1, LEO1, SUPT7L, KDM3A, TAF9, BCOR, BAZ2A, ASF1A, MYSM1, TERF2, BRD1, WHSC1, UIMC1, ATXN7L3, CTR9, RNF8, HDAC2, HDAC1, PHF16,…	1618	274	13528	1.86138	0.00650726	0.000186512	0.00352973
GOTERM_BP_FAT	GO:0051276~chromosome organization	94	4.44444	2.00666e-06	XRCC5, NAP1L1, INO80, BNIP3, DMAP1, NAP1L5, NAP1L4, RCBTB1, EPC1, EPC2, BRPF1, BRPF3, PRMT5, SMARCD1, H2AFY, SUPT5H, USP16, TOP2A, SATB1, SATB2, C11ORF30, AIFM1, MTA2, TTF1, MBD3, HLTF, DCLRE1C, EYA3, EP300, TAF12, KDM2A, BAZ1B, RFC1, HUWE1, HIST2H2BE, RUVBL2, AKAP8, NCAPH2, JMJD1C, SRCAP, SUDS3, SUPT6H, SMARCA4, SMARCAD1, CCDC99, HIST1H2AE, C14ORF169, C17ORF79, RPA1, CHD8, ACD, CDYL, TSPYL2, SET…	1618	485	13528	1.62047	0.00674761	0.000188051	0.00366055
GOTERM_BP_FAT	GO:0016569~covalent chromatin modification	34	1.60757	8.62801e-06	C17ORF79, DMAP1, EPC1, BRPF1, BRPF3, PRMT5, LEO1, TAF9, KDM3A, SUPT7L, USP16, BAZ2A, MYSM1, BRD1, MBD3, ATXN7L3, UIMC1, CTR9, RNF8, EYA3, TAF12, HDAC2, EP300, HUWE1, HDAC1, BAZ1B, PHF16, RNF2, RUVBL2, KDM4A, RBM14, RNF40, HDAC6, SMARCA4	1618	126	13528	2.25613	0.0286914	0.000676772	0.0157383
GOTERM_BP_FAT	GO:0016570~histone modification	33	1.56028	1.13634e-05	C17ORF79, DMAP1, EPC1, BRPF1, BRPF3, PRMT5, LEO1, TAF9, KDM3A, SUPT7L, USP16, BAZ2A, MYSM1, BRD1, MBD3, ATXN7L3, UIMC1, CTR9, RNF8, EYA3, TAF12, HDAC2, EP300, HDAC1, BAZ1B, HUWE1, PHF16, RNF2, RUVBL2, KDM4A, RBM14, RNF40, HDAC6	1618	122	13528	2.26157	0.0376145	0.000815417	0.0207274
GOTERM_BP_FAT	GO:0006325~chromatin organization	74	3.49882	1.95338e-05	NAP1L1, INO80, BNIP3, DMAP1, NAP1L5, NAP1L4, RCBTB1, EPC1, EPC2, BRPF1, BRPF3, PRMT5, SMARCD1, H2AFY, SUPT5H, USP16, SATB1, SATB2, C11ORF30, MTA2, TTF1, MBD3, HLTF, EYA3, EP300, TAF12, KDM2A, BAZ1B, HUWE1, HIST2H2BE, RUVBL2, JMJD1C, SRCAP, SUDS3, SMARCA4, SUPT6H, SMARCAD1, HIST1H2AE, C14ORF169, C17ORF79, CHD8, CDYL, SET, TSPYL2, SMARCB1, SAFB, PBRM1, LEO1, SUPT7L, KDM3A, TAF9, BCOR, ASF1A, BAZ2A,…	1618	378	13528	1.6368	0.0637828	0.00131729	0.0356282
GOTERM_BP_FAT	GO:0006473~protein amino acid acetylation	14	0.661939	0.00694559	BRD1, NAA16, DMAP1, MBD3, EPC1, BRPF1, EP300, TAF12, BRPF3, NAA10, PHF16, RUVBL2, SUPT7L, TAF9	1618	52	13528	2.25102	1	0.167831	11.9395
GOTERM_BP_FAT	GO:0043543~protein amino acid acylation	15	0.70922	0.00984464	BRD1, NAA16, DMAP1, MBD3, NMT1, EPC1, BRPF1, EP300, TAF12, BRPF3, PHF16, NAA10, RUVBL2, SUPT7L, TAF9	1618	60	13528	2.09023	1	0.21624	16.513
GOTERM_BP_FAT	GO:0016573~histone acetylation	12	0.567376	0.0237001	BRD1, EPC1, BRPF1, EP300, TAF12, BRPF3, PHF16, TAF9, SUPT7L, RUVBL2, MBD3, DMAP1	1618	48	13528	2.09023	1	0.404744	35.4384
GOTERM_BP_FAT	GO:0043966~histone H3 acetylation	7	0.330969	0.0817413	BRD1, BRPF1, TAF12, BRPF3, PHF16, TAF9, SUPT7L	1618	26	13528	2.25102	1	0.762742	78.8944
Annotation Cluster 12	Enrichment Score: 3.6243286916462343
Category	Term	Count	%	PValue	Genes	List Total	Pop Hits	Pop Total	Fold Enrichment	Bonferroni	Benjamini	FDR
GOTERM_BP_FAT	GO:0006403~RNA localization	28	1.32388	3.08267e-05	NCBP1, NUP98, IGF2BP1, NUP188, NUP214, MAGOHB, NUP133, NUP153, UPF2, UPF1, SMG5, CKAP5, HNRNPA2B1, SMG7, G3BP2, SMG1, NUP85, NUP155, SENP2, UPF3B, TSC1, NUP62, KHSRP, THOC5, NUP107, THOC2, LRPPRC, THOC1	1618	100	13528	2.34106	0.0987845	0.00196054	0.05622
GOTERM_BP_FAT	GO:0051236~establishment of RNA localization	27	1.2766	4.91808e-05	NCBP1, NUP98, NUP188, NUP214, MAGOHB, NUP133, NUP153, UPF2, UPF1, SMG5, CKAP5, HNRNPA2B1, SMG7, G3BP2, SMG1, NUP85, NUP155, SENP2, UPF3B, TSC1, NUP62, KHSRP, THOC5, NUP107, THOC2, LRPPRC, THOC1	1618	97	13528	2.32727	0.152903	0.00295883	0.0896791
GOTERM_BP_FAT	GO:0050658~RNA transport	27	1.2766	4.91808e-05	NCBP1, NUP98, NUP188, NUP214, MAGOHB, NUP133, NUP153, UPF2, UPF1, SMG5, CKAP5, HNRNPA2B1, SMG7, G3BP2, SMG1, NUP85, NUP155, SENP2, UPF3B, TSC1, NUP62, KHSRP, THOC5, NUP107, THOC2, LRPPRC, THOC1	1618	97	13528	2.32727	0.152903	0.00295883	0.0896791
GOTERM_BP_FAT	GO:0050657~nucleic acid transport	27	1.2766	4.91808e-05	NCBP1, NUP98, NUP188, NUP214, MAGOHB, NUP133, NUP153, UPF2, UPF1, SMG5, CKAP5, HNRNPA2B1, SMG7, G3BP2, SMG1, NUP85, NUP155, SENP2, UPF3B, TSC1, NUP62, KHSRP, THOC5, NUP107, THOC2, LRPPRC, THOC1	1618	97	13528	2.32727	0.152903	0.00295883	0.0896791
GOTERM_BP_FAT	GO:0051028~mRNA transport	24	1.13475	0.000164574	NUP133, NCBP1, NUP153, UPF2, NUP98, UPF1, SMG5, SMG7, G3BP2, SMG1, NUP85, NUP188, NUP155, SENP2, NUP214, UPF3B, NUP62, KHSRP, MAGOHB, NUP107, THOC5, THOC2, LRPPRC, THOC1	1618	87	13528	2.30647	0.42611	0.00813317	0.299794
GOTERM_BP_FAT	GO:0015931~nucleobase, nucleoside, nucleotide and nucleic acid transport	28	1.32388	0.000290119	NCBP1, NUP98, NUP188, NUP214, SLC23A2, MAGOHB, NUP133, NUP153, UPF2, UPF1, SMG5, CKAP5, HNRNPA2B1, SMG7, G3BP2, SMG1, NUP85, NUP155, SENP2, UPF3B, TSC1, NUP62, KHSRP, THOC5, NUP107, THOC2, LRPPRC, THOC1	1618	113	13528	2.07174	0.624314	0.012799	0.527922
GOTERM_BP_FAT	GO:0051168~nuclear export	18	0.851064	0.00047579	NUP133, NCBP1, UPF2, UPF1, SMG5, XPO5, SMG7, SMG1, NUP214, TSC1, GSK3B, DUSP16, LSG1, NUP107, SMURF1, THOC5, THOC2, THOC1	1618	60	13528	2.50828	0.799251	0.0178798	0.8644
GOTERM_BP_FAT	GO:0006406~mRNA export from nucleus	11	0.520095	0.00400328	NUP133, NCBP1, UPF2, UPF1, SMG5, SMG7, SMG1, NUP107, THOC5, THOC2, THOC1	1618	33	13528	2.78698	0.999999	0.107503	7.05624
GOTERM_BP_FAT	GO:0006405~RNA export from nucleus	12	0.567376	0.00721041	NUP133, NCBP1, UPF2, UPF1, TSC1, SMG5, SMG7, SMG1, NUP107, THOC5, THOC2, THOC1	1618	41	13528	2.4471	1	0.172438	12.3669
Annotation Cluster 13	Enrichment Score: 2.7858791334451203
Category	Term	Count	%	PValue	Genes	List Total	Pop Hits	Pop Total	Fold Enrichment	Bonferroni	Benjamini	FDR
GOTERM_BP_FAT	GO:0006886~intracellular protein transport	78	3.68794	9.62684e-07	RAB3GAP2, SEC24B, CLTB, AP1B1, AP4E1, XPO5, AP1G1, C16ORF70, MIPEP, CLTC, COPB2, AP2B1, SEC24C, KPNB1, SAR1A, TOMM34, KIF13B, RAMP2, MCM3AP, VPS45, IPO8, TIMM44, VTI1A, COPG2, KRT18, RPAIN, IPO5, USO1, KPNA6, TOMM22, SRP72, KPNA3, MRPL45, BID, NUP98, STX7, SNX15, NAPG, MTX3, MTX2, MTX1, SNX2, NFKBIA, CDC37, MUDENG, NUP214, ACD, TOMM5, AP3M1, DUSP16, STX16, PEX16, AP3D1, PEX14, APPBP2, TNPO2, RBM2…	1618	374	13528	1.74373	0.00324283	0.000101498	0.00175614
GOTERM_BP_FAT	GO:0051169~nuclear transport	41	1.93853	2.52879e-06	NCBP1, NUP98, HTATIP2, XPO5, NFKBIA, NUP214, SET, DUSP16, LSG1, MLXIP, TNPO2, KPNB1, RBM22, NUP133, MCM3AP, UPF2, UPF1, IPO13, SMG5, IPO11, SMG7, SMG1, IPO8, NUP155, RPAIN, RPL23, TSC1, GSK3B, MLX, TBRG1, IPO5, ZNF384, KPNA6, CAMK1, NUP107, SMURF1, THOC5, THOC2, KPNA3, MYBBP1A, THOC1	1618	158	13528	2.16961	0.00849587	0.000230572	0.004613
GOTERM_BP_FAT	GO:0006913~nucleocytoplasmic transport	40	1.89125	4.66802e-06	NCBP1, NUP98, HTATIP2, XPO5, NFKBIA, NUP214, SET, DUSP16, LSG1, MLXIP, TNPO2, KPNB1, RBM22, NUP133, MCM3AP, UPF2, UPF1, IPO13, SMG5, IPO11, SMG7, SMG1, IPO8, NUP155, RPAIN, RPL23, TSC1, GSK3B, MLX, IPO5, ZNF384, KPNA6, CAMK1, NUP107, SMURF1, THOC5, THOC2, KPNA3, MYBBP1A, THOC1	1618	156	13528	2.14383	0.0156266	0.000393671	0.0085152
GOTERM_BP_FAT	GO:0033365~protein localization in organelle	30	1.41844	0.00390847	BID, NUP98, MTX3, MTX2, MTX1, NFKBIA, MIPEP, TOMM5, SUPT7L, TNPO2, KPNB1, TOMM34, RBM22, MCM3AP, TAF3, IPO13, IPO11, IPO8, TIMM44, TRNT1, COG3, RPAIN, COG7, RPL23, TOMM70A, IPO5, KPNA6, TOMM22, SRP72, KPNA3	1618	146	13528	1.718	0.999998	0.105933	6.89472
GOTERM_BP_FAT	GO:0017038~protein import	27	1.2766	0.00613805	BID, NUP98, MTX3, MTX2, MTX1, NFKBIA, MIPEP, TOMM5, PEX16, PEX14, TNPO2, KPNB1, TOMM34, RBM22, MCM3AP, IPO13, IPO11, IPO8, TIMM44, TRNT1, RPAIN, RPL23, TOMM70A, IPO5, KPNA6, TOMM22, KPNA3	1618	131	13528	1.72325	1	0.154248	10.6239
GOTERM_BP_FAT	GO:0006605~protein targeting	39	1.84397	0.00846374	BID, NUP98, XPO5, MTX3, MTX2, MTX1, NFKBIA, MIPEP, CDC37, NUP214, AP3M1, TOMM5, PEX16, DUSP16, PEX14, TNPO2, KPNB1, KIF13B, TOMM34, RBM22, MCM3AP, TAOK2, IPO13, IPO11, IPO8, TIMM44, TRNT1, YWHAG, RPAIN, RPL23, TOMM70A, GSK3B, IPO5, KPNA6, TOMM22, SMURF1, SRP72, KPNA3, SSR2	1618	215	13528	1.51664	1	0.193963	14.3632
GOTERM_BP_FAT	GO:0000059~protein import into nucleus, docking	7	0.330969	0.0111165	NUP98, IPO13, IPO5, IPO11, IPO8, TNPO2, KPNB1	1618	17	13528	3.44274	1	0.237648	18.4478
GOTERM_BP_FAT	GO:0034504~protein localization in nucleus	16	0.756501	0.148981	RBM22, MCM3AP, NUP98, TAF3, IPO13, IPO11, NFKBIA, IPO8, RPAIN, RPL23, IPO5, KPNA6, SUPT7L, KPNA3, TNPO2, KPNB1	1618	94	13528	1.42314	1	0.895492	94.7285
GOTERM_BP_FAT	GO:0051170~nuclear import	15	0.70922	0.161926	RBM22, MCM3AP, NUP98, HTATIP2, IPO13, IPO11, NFKBIA, IPO8, RPAIN, RPL23, IPO5, KPNA6, KPNA3, TNPO2, KPNB1	1618	88	13528	1.42516	1	0.909579	96.0144
GOTERM_BP_FAT	GO:0006606~protein import into nucleus	14	0.661939	0.223698	RBM22, MCM3AP, NUP98, IPO13, IPO11, NFKBIA, IPO8, RPAIN, RPL23, IPO5, KPNA6, KPNA3, TNPO2, KPNB1	1618	86	13528	1.36108	1	0.951144	99.0139
Annotation Cluster 14	Enrichment Score: 2.532229586133091
Category	Term	Count	%	PValue	Genes	List Total	Pop Hits	Pop Total	Fold Enrichment	Bonferroni	Benjamini	FDR
GOTERM_BP_FAT	GO:0010605~negative regulation of macromolecule metabolic process	127	6.00473	1.27889e-05	XPO5, ZNF639, REST, CTNNB1, EPC1, ZGPAT, SIN3B, ATG5, SND1, TIA1, RAB23, DDX20, SUPT5H, EIF2B3, EIF2B4, EIF2B5, SATB1, SATB2, STRN3, MTA2, ANAPC4, ZHX2, ZNF189, CSDA, PA2G4, PIAS4, PSMA5, RPS13, CELF1, LRCH4, ANAPC7, SUDS3, UBA52, SMARCA4, EID2, GCLC, ENPP1, HUS1, TH1L, IGF2BP1, ITGB3, PSMA7, ZC3H8, PSMB5, PSMB6, ACD, PSMB1, HEXIM1, PSMB3, EIF3E, FBXO5, TAF9, BHLHE40, SKIL, BCOR, PGGT1B, RFX5, KL…	1618	734	13528	1.44665	0.0422324	0.000880228	0.0233274
GOTERM_BP_FAT	GO:0010558~negative regulation of macromolecule biosynthetic process	94	4.44444	0.000247431	PPARG, ZNF639, ZNF202, DMAP1, REST, RLIM, CTNNB1, ZGPAT, EPC1, ZNF350, SIN3B, AES, TIA1, DDX20, LRRFIP1, SUPT5H, EIF2B3, DEDD2, EIF2B4, EIF2B5, SATB1, SATB2, MTA2, STRN3, ZHX2, ANKHD1-EIF4EBP3, TTF1, ZNF189, MBD3, CSDA, MBD1, GZF1, PA2G4, PIAS4, NAB2, ZNF136, LRCH4, SUDS3, SMARCA4, BTAF1, BCLAF1, EID2, GCLC, ENPP1, GLIS2, HUS1, TH1L, IGF2BP1, ITGB3, ZC3H8, ZNF174, ACD, TSPYL2, HEXIM1, LANCL2, EIF…	1618	547	13528	1.4368	0.566098	0.0113723	0.45041
GOTERM_BP_FAT	GO:0009890~negative regulation of biosynthetic process	97	4.58629	0.000336369	PDGFA, ZNF639, REST, CTNNB1, ZGPAT, EPC1, SIN3B, TIA1, DDX20, SUPT5H, EIF2B3, EIF2B4, EIF2B5, SATB1, SATB2, MTA2, STRN3, ZHX2, ZNF189, CSDA, PA2G4, PIAS4, LRCH4, SUDS3, SMARCA4, EID2, GCLC, ENPP1, TH1L, HUS1, IGF2BP1, ITGB3, ZC3H8, ACD, HEXIM1, EIF3E, SKIL, BHLHE40, BCOR, PGGT1B, RFX5, KLF10, SMAD2, SNW1, ATR, MYPOP, FOXP4, UBP1, UIMC1, PSMC5, HDAC2, HDAC1, TSC1, MLX, RNF2, RBPJ, DNAJB6, PPARG, Z…	1618	573	13528	1.41538	0.67861	0.0139158	0.611838
GOTERM_BP_FAT	GO:0031327~negative regulation of cellular biosynthetic process	94	4.44444	0.000596265	PDGFA, PPARG, ZNF639, ZNF202, DMAP1, REST, RLIM, CTNNB1, ZGPAT, EPC1, ZNF350, SIN3B, AES, TIA1, DDX20, LRRFIP1, SUPT5H, EIF2B3, DEDD2, EIF2B4, EIF2B5, SATB1, SATB2, MTA2, STRN3, ZHX2, ANKHD1-EIF4EBP3, TTF1, ZNF189, MBD3, CSDA, MBD1, GZF1, PA2G4, PIAS4, NAB2, ZNF136, LRCH4, SUDS3, SMARCA4, BTAF1, BCLAF1, EID2, GCLC, ENPP1, GLIS2, HUS1, TH1L, IGF2BP1, ZC3H8, ZNF174, ACD, TSPYL2, HEXIM1, LANCL2, EIF…	1618	561	13528	1.40094	0.866332	0.0218715	1.08215
GOTERM_BP_FAT	GO:0045934~negative regulation of nucleobase, nucleoside, nucleotide and nucleic acid metabolic process	85	4.01891	0.00146005	PPARG, ZNF639, ZNF202, DMAP1, REST, RLIM, CTNNB1, ZGPAT, EPC1, ZNF350, SIN3B, AES, DDX20, LRRFIP1, SUPT5H, DEDD2, SATB1, SATB2, MTA2, STRN3, ZHX2, TTF1, ZNF189, MBD3, CSDA, MBD1, GZF1, PA2G4, PIAS4, NAB2, ZNF136, RPS13, ATPIF1, LRCH4, SUDS3, SMARCA4, BTAF1, BCLAF1, EID2, GCLC, GLIS2, HUS1, TH1L, ZC3H8, ZNF174, ACD, TSPYL2, HEXIM1, LANCL2, HINFP, GATAD2A, POU2F1, PEX14, BHLHE40, SKIL, BCOR, BAZ2A,…	1618	512	13528	1.38805	0.992772	0.0458656	2.63021
GOTERM_BP_FAT	GO:0051172~negative regulation of nitrogen compound metabolic process	85	4.01891	0.00216961	PPARG, ZNF639, ZNF202, DMAP1, REST, RLIM, CTNNB1, ZGPAT, EPC1, ZNF350, SIN3B, AES, DDX20, LRRFIP1, SUPT5H, DEDD2, SATB1, SATB2, MTA2, STRN3, ZHX2, TTF1, ZNF189, MBD3, CSDA, MBD1, GZF1, PA2G4, PIAS4, NAB2, ZNF136, RPS13, ATPIF1, LRCH4, SUDS3, SMARCA4, BTAF1, BCLAF1, EID2, GCLC, GLIS2, HUS1, TH1L, ZC3H8, ZNF174, ACD, TSPYL2, HEXIM1, LANCL2, HINFP, GATAD2A, POU2F1, PEX14, BHLHE40, SKIL, BCOR, BAZ2A,…	1618	519	13528	1.36933	0.999343	0.065021	3.88469
GOTERM_BP_FAT	GO:0016481~negative regulation of transcription	76	3.59338	0.00284494	PPARG, ZNF639, ZNF202, DMAP1, REST, RLIM, CTNNB1, ZGPAT, EPC1, ZNF350, SIN3B, AES, DDX20, LRRFIP1, SUPT5H, DEDD2, SATB1, SATB2, MTA2, STRN3, ZHX2, ZNF189, MBD3, CSDA, MBD1, GZF1, PA2G4, PIAS4, NAB2, ZNF136, LRCH4, SUDS3, SMARCA4, BTAF1, BCLAF1, EID2, GCLC, GLIS2, TH1L, ZC3H8, ZNF174, HEXIM1, LANCL2, POU2F1, GATAD2A, HINFP, PEX14, BHLHE40, SKIL, BCOR, BAZ2A, ENO1, NACC1, RFX5, KLF10, TRIM28, ZNF24…	1618	459	13528	1.38438	0.999933	0.0808632	5.06448
GOTERM_BP_FAT	GO:0010629~negative regulation of gene expression	82	3.87707	0.00311871	XPO5, PPARG, ZNF639, BNIP3, ZNF202, DMAP1, REST, RLIM, CTNNB1, ZGPAT, EPC1, ZNF350, SIN3B, AES, DGCR8, SND1, DDX20, LRRFIP1, SUPT5H, DEDD2, SATB1, SATB2, MTA2, STRN3, ZHX2, ZNF189, MBD3, CSDA, MBD1, GZF1, PA2G4, PIAS4, NAB2, ZNF136, CELF1, LRCH4, SUDS3, SMARCA4, BTAF1, BCLAF1, EID2, GCLC, GLIS2, TH1L, ZC3H8, ZNF174, SRRT, HEXIM1, LANCL2, HINFP, GATAD2A, POU2F1, PEX14, BHLHE40, SKIL, BCOR, BAZ2A, …	1618	504	13528	1.36031	0.999974	0.0875695	5.53884
GOTERM_BP_FAT	GO:0051253~negative regulation of RNA metabolic process	52	2.45863	0.120556	PPARG, ZNF639, ZNF202, REST, DMAP1, CTNNB1, EPC1, ZGPAT, SIN3B, AES, DDX20, SUPT5H, SATB1, SATB2, MTA2, STRN3, ZHX2, ZNF189, MBD3, CSDA, GZF1, PA2G4, PIAS4, ZNF136, RPS13, SMARCA4, ZNF174, HEXIM1, POU2F1, GATAD2A, PEX14, SKIL, BHLHE40, BCOR, BAZ2A, ENO1, RFX5, KLF10, TRIM28, SIRT6, ILF3, SMAD2, SIRT7, MYPOP, FOXP4, HDAC2, HDAC1, RNF2, MLX, RBPJ, RBM15, DNAJB6	1618	362	13528	1.20102	1	0.853083	90.4009
GOTERM_BP_FAT	GO:0045892~negative regulation of transcription, DNA-dependent	51	2.41135	0.126677	PPARG, ZNF639, ZNF202, REST, DMAP1, CTNNB1, EPC1, ZGPAT, SIN3B, AES, DDX20, SUPT5H, SATB1, SATB2, MTA2, STRN3, ZHX2, ZNF189, MBD3, CSDA, GZF1, PA2G4, PIAS4, ZNF136, SMARCA4, ZNF174, HEXIM1, POU2F1, GATAD2A, PEX14, SKIL, BHLHE40, BCOR, BAZ2A, ENO1, RFX5, KLF10, TRIM28, SIRT6, ILF3, SMAD2, SIRT7, MYPOP, FOXP4, HDAC2, HDAC1, RNF2, MLX, RBPJ, RBM15, DNAJB6	1618	356	13528	1.19778	1	0.861708	91.5493
GOTERM_BP_FAT	GO:0000122~negative regulation of transcription from RNA polymerase II promoter	33	1.56028	0.513151	PPARG, ZNF202, ZNF174, CTNNB1, EPC1, AES, HEXIM1, SKIL, DDX20, SUPT5H, BCOR, ENO1, SATB1, SATB2, RFX5, STRN3, KLF10, MTA2, TRIM28, ZHX2, ZNF189, MBD3, CSDA, MYPOP, FOXP4, GZF1, HDAC2, HDAC1, PIAS4, RNF2, ZNF136, RBM15, SMARCA4	1618	266	13528	1.03726	1	0.997586	99.9998
Annotation Cluster 15	Enrichment Score: 2.45824477518074
Category	Term	Count	%	PValue	Genes	List Total	Pop Hits	Pop Total	Fold Enrichment	Bonferroni	Benjamini	FDR
GOTERM_BP_FAT	GO:0031396~regulation of protein ubiquitination	27	1.2766	8.59036e-05	GCLC, BTRC, PSMA7, FEM1A, PSMB5, PSMB6, ATG5, PSMB1, PSMB3, FBXO5, PSMD5, PSMD7, DNAJA3, CUL1, BUB3, PSMD8, ANAPC4, CDC23, CDC27, PSMC5, TSC1, PSMC3, PSMA5, PSME3, SMURF1, ANAPC7, UBA52	1618	100	13528	2.25745	0.251625	0.0048192	0.156592
GOTERM_BP_FAT	GO:0031397~negative regulation of protein ubiquitination	22	1.04019	0.00010513	GCLC, ANAPC4, CDC23, PSMA7, CDC27, PSMB5, PSMB6, PSMC5, PSMB1, ATG5, TSC1, PSMA5, PSMC3, PSMB3, FBXO5, PSME3, PSMD5, ANAPC7, PSMD7, UBA52, PSMD8, BUB3	1618	74	13528	2.48568	0.298634	0.00570505	0.191607
GOTERM_BP_FAT	GO:0051439~regulation of ubiquitin-protein ligase activity during mitotic cell cycle	21	0.992908	0.000170248	BTRC, ANAPC4, CDC23, PSMA7, CDC27, PSMB5, PSMB6, PSMC5, PSMB1, PSMA5, PSMC3, PSMB3, FBXO5, PSME3, PSMD5, ANAPC7, PSMD7, UBA52, PSMD8, BUB3, CUL1	1618	71	13528	2.47295	0.436995	0.00829105	0.310117
GOTERM_BP_FAT	GO:0051438~regulation of ubiquitin-protein ligase activity	22	1.04019	0.000237105	BTRC, ANAPC4, CDC23, PSMA7, FEM1A, CDC27, PSMB5, PSMB6, PSMC5, PSMB1, PSMA5, PSMC3, PSMB3, FBXO5, PSME3, PSMD5, ANAPC7, PSMD7, UBA52, PSMD8, BUB3, CUL1	1618	78	13528	2.35821	0.55071	0.0110508	0.431651
GOTERM_BP_FAT	GO:0051437~positive regulation of ubiquitin-protein ligase activity during mitotic cell cycle	20	0.945626	0.000275551	BTRC, ANAPC4, CDC23, PSMA7, CDC27, PSMB5, PSMC5, PSMB6, PSMB1, PSMA5, PSMC3, PSMB3, FBXO5, PSME3, PSMD5, ANAPC7, PSMD7, UBA52, PSMD8, CUL1	1618	68	13528	2.4591	0.605382	0.0123213	0.501476
GOTERM_BP_FAT	GO:0043161~proteasomal ubiquitin-dependent protein catabolic process	26	1.22931	0.000316621	RAD23B, SYVN1, KIAA0368, UBE2G2, PSMA7, CUL3, PSMB5, PSMB6, PSMB1, PSMB3, PSMD5, PSMD7, BUB3, PSMD8, NPLOC4, ANAPC4, CDC23, CDC27, PSMC5, PSMC3, PSMA5, PSME3, SMURF1, ANAPC7, FAF1, UBA52	1618	102	13528	2.13122	0.656459	0.0134336	0.576016
GOTERM_BP_FAT	GO:0010498~proteasomal protein catabolic process	26	1.22931	0.000316621	RAD23B, SYVN1, KIAA0368, UBE2G2, PSMA7, CUL3, PSMB5, PSMB6, PSMB1, PSMB3, PSMD5, PSMD7, BUB3, PSMD8, NPLOC4, ANAPC4, CDC23, CDC27, PSMC5, PSMC3, PSMA5, PSME3, SMURF1, ANAPC7, FAF1, UBA52	1618	102	13528	2.13122	0.656459	0.0134336	0.576016
GOTERM_BP_FAT	GO:0032268~regulation of cellular protein metabolic process	83	3.92435	0.000323261	NCBP1, METAP1, AURKAIP1, PDGFA, BTRC, EIF5, EIF5B, PRKAR2B, ZFP91, MAP3K5, PRKAR2A, ATG5, WIBG, TIA1, HRSP12, RAB23, EIF1, PSMD5, EIF2B3, PSMD7, EIF2B4, PSMD8, CUL1, EIF2B5, ANAPC4, NRD1, ANKHD1-EIF4EBP3, RNF180, MAP4K5, PA2G4, EP300, PIAS4, PSMA5, EIF4A2, MTRF1, PSME3, ANAPC7, CLN8, PPP1R15A, UBA52, MAP3K11, CLN6, GATC, GCLC, ENPP1, PTPLAD1, IGF2BP1, MKNK1, NFKBIA, ITGB3, PSMA7, FEM1A, PSMB5, PS…	1618	474	13528	1.46405	0.664072	0.0135432	0.588062
GOTERM_BP_FAT	GO:0051443~positive regulation of ubiquitin-protein ligase activity	20	0.945626	0.000413062	BTRC, ANAPC4, CDC23, PSMA7, CDC27, PSMB5, PSMC5, PSMB6, PSMB1, PSMA5, PSMC3, PSMB3, FBXO5, PSME3, PSMD5, ANAPC7, PSMD7, UBA52, PSMD8, CUL1	1618	70	13528	2.38884	0.751909	0.0164578	0.750842
GOTERM_BP_FAT	GO:0051340~regulation of ligase activity	22	1.04019	0.000415564	BTRC, ANAPC4, CDC23, PSMA7, FEM1A, CDC27, PSMB5, PSMB6, PSMC5, PSMB1, PSMA5, PSMC3, PSMB3, FBXO5, PSME3, PSMD5, ANAPC7, PSMD7, UBA52, PSMD8, BUB3, CUL1	1618	81	13528	2.27087	0.753995	0.0163635	0.755374
GOTERM_BP_FAT	GO:0051436~negative regulation of ubiquitin-protein ligase activity during mitotic cell cycle	19	0.898345	0.000445704	ANAPC4, CDC23, PSMA7, CDC27, PSMB5, PSMC5, PSMB6, PSMB1, PSMA5, PSMC3, PSMB3, FBXO5, PSME3, PSMD5, ANAPC7, PSMD7, UBA52, PSMD8, BUB3	1618	65	13528	2.44397	0.777792	0.0171404	0.809951
GOTERM_BP_FAT	GO:0051444~negative regulation of ubiquitin-protein ligase activity	19	0.898345	0.000663785	ANAPC4, CDC23, PSMA7, CDC27, PSMB5, PSMC5, PSMB6, PSMB1, PSMA5, PSMC3, PSMB3, FBXO5, PSME3, PSMD5, ANAPC7, PSMD7, UBA52, PSMD8, BUB3	1618	67	13528	2.37101	0.893579	0.023802	1.20399
GOTERM_BP_FAT	GO:0051352~negative regulation of ligase activity	19	0.898345	0.000663785	ANAPC4, CDC23, PSMA7, CDC27, PSMB5, PSMC5, PSMB6, PSMB1, PSMA5, PSMC3, PSMB3, FBXO5, PSME3, PSMD5, ANAPC7, PSMD7, UBA52, PSMD8, BUB3	1618	67	13528	2.37101	0.893579	0.023802	1.20399
GOTERM_BP_FAT	GO:0031398~positive regulation of protein ubiquitination	22	1.04019	0.000701285	BTRC, ANAPC4, CDC23, PSMA7, CDC27, PSMB5, PSMB6, PSMC5, PSMB1, PSMA5, PSMC3, PSMB3, FBXO5, PSME3, PSMD5, ANAPC7, SMURF1, PSMD7, DNAJA3, UBA52, PSMD8, CUL1	1618	84	13528	2.18977	0.906235	0.0246076	1.2716
GOTERM_BP_FAT	GO:0051351~positive regulation of ligase activity	20	0.945626	0.000729587	BTRC, ANAPC4, CDC23, PSMA7, CDC27, PSMB5, PSMC5, PSMB6, PSMB1, PSMA5, PSMC3, PSMB3, FBXO5, PSME3, PSMD5, ANAPC7, PSMD7, UBA52, PSMD8, CUL1	1618	73	13528	2.29067	0.91478	0.0250673	1.3226
GOTERM_BP_FAT	GO:0032269~negative regulation of cellular protein metabolic process	37	1.74941	0.00124444	GCLC, ENPP1, IGF2BP1, ITGB3, PSMA7, PSMB5, PSMB6, SET, ATG5, PSMB1, PSMB3, TIA1, EIF3E, RAB23, FBXO5, TAF9, PSMD5, PSMD7, EIF2B3, BUB3, EIF2B4, PSMD8, EIF2B5, ANAPC4, CDC23, ANKHD1-EIF4EBP3, FURIN, CDC27, PSMC5, TSC1, PSMA5, PSMC3, PSME3, ANAPC7, CLN8, UBA52, HDAC6	1618	180	13528	1.71864	0.985025	0.0411431	2.24595
GOTERM_BP_FAT	GO:0031145~anaphase-promoting complex-dependent proteasomal ubiquitin-dependent protein catabolic process	18	0.851064	0.00128478	ANAPC4, CDC23, PSMA7, CDC27, PSMB5, PSMC5, PSMB6, PSMB1, PSMC3, PSMA5, PSMB3, PSME3, PSMD5, ANAPC7, PSMD7, UBA52, PSMD8, BUB3	1618	65	13528	2.31534	0.986933	0.0420377	2.31795
GOTERM_BP_FAT	GO:0051248~negative regulation of protein metabolic process	37	1.74941	0.00248254	GCLC, ENPP1, IGF2BP1, ITGB3, PSMA7, PSMB5, PSMB6, SET, ATG5, PSMB1, PSMB3, TIA1, EIF3E, RAB23, FBXO5, TAF9, PSMD5, PSMD7, EIF2B3, BUB3, EIF2B4, PSMD8, EIF2B5, ANAPC4, CDC23, ANKHD1-EIF4EBP3, FURIN, CDC27, PSMC5, TSC1, PSMA5, PSMC3, PSME3, ANAPC7, CLN8, UBA52, HDAC6	1618	187	13528	1.6543	0.999772	0.0727705	4.4331
GOTERM_BP_FAT	GO:0031400~negative regulation of protein modification process	24	1.13475	0.0130863	GCLC, ENPP1, ANAPC4, CDC23, PSMA7, CDC27, PSMB5, PSMB6, PSMC5, SET, PSMB1, ATG5, TSC1, PSMA5, PSMC3, PSMB3, FBXO5, PSME3, ANAPC7, PSMD5, PSMD7, UBA52, PSMD8, BUB3	1618	119	13528	1.68624	1	0.268743	21.3608
GOTERM_BP_FAT	GO:0032270~positive regulation of cellular protein metabolic process	38	1.79669	0.0429877	GCLC, AURKAIP1, BTRC, NFKBIA, PSMA7, PSMB5, ZFP91, PSMB6, PSMB1, WIBG, PSMB3, RB1CC1, FBXO5, PSMD5, PSMD7, CUL1, DNAJA3, PSMD8, EIF2B5, ANAPC4, NRD1, CDC23, DOCK7, FURIN, CDC27, RNF180, HDAC2, PSMC5, EP300, PIAS4, PSMA5, PSMC3, PSME3, MTOR, SMURF1, ANAPC7, UBA52, CLN6	1618	233	13528	1.36359	1	0.573444	55.1366
GOTERM_BP_FAT	GO:0051247~positive regulation of protein metabolic process	39	1.84397	0.0496495	GCLC, AURKAIP1, BTRC, NFKBIA, PSMA7, PSMB5, ZFP91, PSMB6, PSMB1, WIBG, PSMB3, RB1CC1, FBXO5, ITCH, PSMD5, PSMD7, PSMD8, CUL1, DNAJA3, EIF2B5, ANAPC4, NRD1, CDC23, DOCK7, FURIN, CDC27, RNF180, HDAC2, PSMC5, EP300, PIAS4, PSMA5, PSMC3, PSME3, MTOR, SMURF1, ANAPC7, UBA52, CLN6	1618	243	13528	1.34188	1	0.619122	60.5043
GOTERM_BP_FAT	GO:0043086~negative regulation of catalytic activity	43	2.0331	0.0616422	ADCY6, PPARG, MBIP, PRDX3, PSMA7, TRIB1, PSMB5, ZGPAT, PDPK1, PSMB6, PSMB1, HEXIM1, PSMB3, DUSP16, FBXO5, PSMD5, CDK5RAP1, PSMD7, PSMD8, BUB3, DNAJA3, GPS1, ANAPC4, CDC23, BIRC5, HBXIP, CDC27, YWHAG, PSMC5, NUP62, RGS3, GSK3A, PSMA5, PSMC3, PRKRIP1, ATPIF1, CAND1, PSME3, ANAPC7, CLN8, DNAJB6, UBA52, HDAC6	1618	277	13528	1.29791	1	0.686627	68.6716
GOTERM_BP_FAT	GO:0044092~negative regulation of molecular function	48	2.2695	0.132144	ADCY6, PPARG, NFKBIA, MBIP, PRDX3, PSMA7, TRIB1, PSMB5, ZGPAT, PDPK1, AES, PSMB6, PSMB1, HEXIM1, PSMB3, DUSP16, FBXO5, PEX14, PSMD5, CDK5RAP1, PSMD7, PSMD8, BUB3, DNAJA3, GPS1, ANAPC4, CDC23, BIRC5, HBXIP, CDC27, YWHAG, HDAC2, PSMC5, NUP62, RGS3, GSK3A, PSMA5, PSMC3, PRKRIP1, ATPIF1, CAND1, PSME3, ANAPC7, CLN8, DNAJB6, UBA52, CALM1, HDAC6	1618	334	13528	1.20157	1	0.871567	92.464
GOTERM_BP_FAT	GO:0031399~regulation of protein modification process	42	1.98582	0.170219	GCLC, ENPP1, PDGFA, PTPLAD1, BTRC, PSMA7, FEM1A, PSMB5, ZFP91, PRKAR2B, MAP3K5, PRKAR2A, PSMB6, SET, ATG5, PSMB1, MAP3K2, PSMB3, RB1CC1, FBXO5, PSMD5, PSMD7, PSMD8, CUL1, BUB3, DNAJA3, ANAPC4, CDC23, DOCK7, CDC27, MAP4K5, PSMC5, TSC1, PIAS4, PSMA5, PSMC3, PSME3, MTOR, SMURF1, ANAPC7, UBA52, MAP3K11	1618	295	13528	1.19037	1	0.917774	96.6757
GOTERM_BP_FAT	GO:0031401~positive regulation of protein modification process	27	1.2766	0.233197	BTRC, PSMA7, PSMB5, ZFP91, PSMB6, PSMB1, RB1CC1, PSMB3, FBXO5, PSMD5, PSMD7, DNAJA3, CUL1, PSMD8, ANAPC4, CDC23, DOCK7, CDC27, PSMC5, PIAS4, PSMC3, PSMA5, PSME3, MTOR, SMURF1, ANAPC7, UBA52	1618	187	13528	1.20719	1	0.953978	99.2123
GOTERM_BP_FAT	GO:0044093~positive regulation of molecular function	63	2.97872	0.867909	BTRC, ADCY6, PRDX3, SDC4, BUD31, MAP3K7, PRKAR2B, MAP3K5, PDPK1, PRKAR2A, CASP8AP2, PRKACA, PSENEN, PSMD5, CALCRL, PSMD7, PSMD8, CUL1, ANAPC4, MAP4K5, EP300, NCOA3, PSMA5, GNB1, PSME3, ANAPC7, ERC1, UBA52, MAP3K11, SMARCA4, PTPLAD1, PFKFB2, DUSP12, PSMA7, PSMB5, ACD, KRAS, PSMB6, PSMB1, MAP3K2, SMARCB1, PSMB3, FBXO5, TRAF6, AGK, DNAJA3, HIP1, GABARAPL2, CARD8, TAOK2, MET, CDC23, DOCK7, WRN, SOD1,…	1618	586	13528	0.898872	1	0.999993	100
GOTERM_BP_FAT	GO:0043085~positive regulation of catalytic activity	55	2.60047	0.885116	BTRC, ADCY6, SDC4, BUD31, MAP3K7, PRKAR2B, PRKAR2A, PDPK1, MAP3K5, CASP8AP2, PRKACA, PSENEN, CALCRL, PSMD5, PSMD7, PSMD8, CUL1, ANAPC4, MAP4K5, PSMA5, GNB1, PSME3, ANAPC7, UBA52, MAP3K11, PTPLAD1, PFKFB2, DUSP12, PSMA7, PSMB5, PSMB6, KRAS, ACD, PSMB1, MAP3K2, PSMB3, FBXO5, TRAF6, AGK, DNAJA3, HIP1, GABARAPL2, CARD8, TAOK2, MET, CDC23, DOCK7, WRN, SOD1, CDC27, PSMC5, TSC1, PSMC3, LRP8, APAF1	1618	520	13528	0.88433	1	0.999996	100
GOTERM_BP_FAT	GO:0051347~positive regulation of transferase activity	22	1.04019	0.954813	TAOK2, PTPLAD1, PFKFB2, ADCY6, MET, DUSP12, SOD1, SDC4, MAP3K7, PRKAR2B, PRKAR2A, MAP4K5, PDPK1, MAP3K5, ACD, KRAS, MAP3K2, PRKACA, LRP8, TRAF6, AGK, MAP3K11	1618	240	13528	0.766419	1	1	100
Annotation Cluster 16	Enrichment Score: 2.3742083023709046
Category	Term	Count	%	PValue	Genes	List Total	Pop Hits	Pop Total	Fold Enrichment	Bonferroni	Benjamini	FDR
GOTERM_BP_FAT	GO:0006401~RNA catabolic process	18	0.851064	0.00128478	ZFP36, NCBP1, UPF2, UPF1, SMG5, PABPC4, SMG7, ZHX2, SMG1, RNASEH1, EXOSC10, UPF3B, PPP1R8, WIBG, EIF3E, HNRNPD, XRN2, DEDD2	1618	65	13528	2.31534	0.986933	0.0420377	2.31795
GOTERM_BP_FAT	GO:0006402~mRNA catabolic process	13	0.614657	0.00360057	ZFP36, NCBP1, UPF2, UPF1, SMG5, SMG7, ZHX2, SMG1, EXOSC10, UPF3B, EIF3E, WIBG, HNRNPD	1618	43	13528	2.52773	0.999995	0.0995998	6.36831
GOTERM_BP_FAT	GO:0006406~mRNA export from nucleus	11	0.520095	0.00400328	NUP133, NCBP1, UPF2, UPF1, SMG5, SMG7, SMG1, NUP107, THOC5, THOC2, THOC1	1618	33	13528	2.78698	0.999999	0.107503	7.05624
GOTERM_BP_FAT	GO:0000956~nuclear-transcribed mRNA catabolic process	11	0.520095	0.0063584	ZFP36, EXOSC10, NCBP1, UPF2, UPF1, UPF3B, SMG5, WIBG, EIF3E, SMG7, SMG1	1618	35	13528	2.62772	1	0.158167	10.9847
GOTERM_BP_FAT	GO:0000184~nuclear-transcribed mRNA catabolic process, nonsense-mediated decay	10	0.472813	0.00669617	EXOSC10, NCBP1, UPF2, UPF1, UPF3B, SMG5, WIBG, EIF3E, SMG7, SMG1	1618	30	13528	2.78698	1	0.163472	11.5351
GOTERM_BP_FAT	GO:0006405~RNA export from nucleus	12	0.567376	0.00721041	NUP133, NCBP1, UPF2, UPF1, TSC1, SMG5, SMG7, SMG1, NUP107, THOC5, THOC2, THOC1	1618	41	13528	2.4471	1	0.172438	12.3669
Annotation Cluster 17	Enrichment Score: 2.166464159890792
Category	Term	Count	%	PValue	Genes	List Total	Pop Hits	Pop Total	Fold Enrichment	Bonferroni	Benjamini	FDR
GOTERM_BP_FAT	GO:0022415~viral reproductive process	17	0.803783	0.0020505	XRCC5, VAPB, DEK, HBXIP, FURIN, UBP1, BANF1, PVRL1, SMARCB1, HTATSF1, PSIP1, ITCH, THOC5, THOC2, SUPT5H, PCSK5, THOC1	1618	62	13528	2.29252	0.999018	0.0621123	3.67519
GOTERM_BP_FAT	GO:0019058~viral infectious cycle	13	0.614657	0.00360057	XRCC5, DEK, HBXIP, UBP1, BANF1, FURIN, PVRL1, SMARCB1, HTATSF1, PSIP1, ITCH, SUPT5H, PCSK5	1618	43	13528	2.52773	0.999995	0.0995998	6.36831
GOTERM_BP_FAT	GO:0016032~viral reproduction	17	0.803783	0.0085456	XRCC5, VAPB, DEK, HBXIP, FURIN, UBP1, BANF1, PVRL1, SMARCB1, HTATSF1, PSIP1, ITCH, THOC5, THOC2, SUPT5H, PCSK5, THOC1	1618	71	13528	2.00192	1	0.194341	14.4921
GOTERM_BP_FAT	GO:0019079~viral genome replication	6	0.283688	0.0342112	SMARCB1, HTATSF1, DEK, SUPT5H, HBXIP, UBP1	1618	16	13528	3.13535	1	0.511373	47.0074
Annotation Cluster 18	Enrichment Score: 2.0922974658423854
Category	Term	Count	%	PValue	Genes	List Total	Pop Hits	Pop Total	Fold Enrichment	Bonferroni	Benjamini	FDR
GOTERM_BP_FAT	GO:0070646~protein modification by small protein removal	12	0.567376	0.000304678	USP7, SENP2, SENP1, COPS5, USP9X, UCHL1, USP46, USP16, USP33, MYSM1, ATXN7L3, UIMC1	1618	29	13528	3.4597	0.642329	0.0130948	0.554346
GOTERM_BP_FAT	GO:0016579~protein deubiquitination	9	0.425532	0.00881537	USP7, USP9X, UCHL1, USP46, USP16, USP33, MYSM1, ATXN7L3, UIMC1	1618	26	13528	2.89417	1	0.19852	14.9155
GOTERM_BP_FAT	GO:0016578~histone deubiquitination	4	0.189125	0.1968	USP16, MYSM1, ATXN7L3, UIMC1	1618	13	13528	2.5726	1	0.935993	98.1645
Annotation Cluster 19	Enrichment Score: 2.0428610442638653
Category	Term	Count	%	PValue	Genes	List Total	Pop Hits	Pop Total	Fold Enrichment	Bonferroni	Benjamini	FDR
GOTERM_BP_FAT	GO:0043489~RNA stabilization	7	0.330969	0.00554609	PAIP1, VEGFA, HNRNPD, ELAVL1, IGF2BP1, PABPC1, HNRNPU	1618	15	13528	3.90177	1	0.141491	9.64782
GOTERM_BP_FAT	GO:0048255~mRNA stabilization	7	0.330969	0.00554609	PAIP1, VEGFA, HNRNPD, ELAVL1, IGF2BP1, PABPC1, HNRNPU	1618	15	13528	3.90177	1	0.141491	9.64782
GOTERM_BP_FAT	GO:0043488~regulation of mRNA stability	8	0.378251	0.011555	ZFP36, PAIP1, VEGFA, HNRNPD, ELAVL1, IGF2BP1, PABPC1, HNRNPU	1618	22	13528	3.04034	1	0.24429	19.1049
GOTERM_BP_FAT	GO:0043487~regulation of RNA stability	8	0.378251	0.0189588	ZFP36, PAIP1, VEGFA, HNRNPD, ELAVL1, IGF2BP1, PABPC1, HNRNPU	1618	24	13528	2.78698	1	0.353615	29.4729
Annotation Cluster 20	Enrichment Score: 2.0195136655281045
Category	Term	Count	%	PValue	Genes	List Total	Pop Hits	Pop Total	Fold Enrichment	Bonferroni	Benjamini	FDR
GOTERM_BP_FAT	GO:0000245~spliceosome assembly	12	0.567376	0.000809153	CRNKL1, DDX23, USP39, SNRNP200, RBM5, DDX1, SF1, SLU7, CELF1, SF3A1, TXNL4A, SF3A3	1618	32	13528	3.13535	0.934858	0.0274845	1.46583
GOTERM_BP_FAT	GO:0000389~nuclear mRNA 3'-splice site recognition	4	0.189125	0.0141435	SF1, SLU7, SF3A1, SF3A3	1618	5	13528	6.68875	1	0.280489	22.8834
GOTERM_BP_FAT	GO:0006376~mRNA splice site selection	5	0.236407	0.0763612	SF1, SLU7, CELF1, SF3A1, SF3A3	1618	14	13528	2.98605	1	0.748799	76.521
Annotation Cluster 21	Enrichment Score: 1.9680114640485584
Category	Term	Count	%	PValue	Genes	List Total	Pop Hits	Pop Total	Fold Enrichment	Bonferroni	Benjamini	FDR
GOTERM_BP_FAT	GO:0033365~protein localization in organelle	30	1.41844	0.00390847	BID, NUP98, MTX3, MTX2, MTX1, NFKBIA, MIPEP, TOMM5, SUPT7L, TNPO2, KPNB1, TOMM34, RBM22, MCM3AP, TAF3, IPO13, IPO11, IPO8, TIMM44, TRNT1, COG3, RPAIN, COG7, RPL23, TOMM70A, IPO5, KPNA6, TOMM22, SRP72, KPNA3	1618	146	13528	1.718	0.999998	0.105933	6.89472
GOTERM_BP_FAT	GO:0006626~protein targeting to mitochondrion	11	0.520095	0.00507474	TRNT1, BID, MTX3, TOMM5, TOMM70A, MTX2, MTX1, TOMM22, MIPEP, TIMM44, TOMM34	1618	34	13528	2.70501	1	0.132262	8.8634
GOTERM_BP_FAT	GO:0070585~protein localization in mitochondrion	11	0.520095	0.00507474	TRNT1, BID, MTX3, TOMM5, TOMM70A, MTX2, MTX1, TOMM22, MIPEP, TIMM44, TOMM34	1618	34	13528	2.70501	1	0.132262	8.8634
GOTERM_BP_FAT	GO:0017038~protein import	27	1.2766	0.00613805	BID, NUP98, MTX3, MTX2, MTX1, NFKBIA, MIPEP, TOMM5, PEX16, PEX14, TNPO2, KPNB1, TOMM34, RBM22, MCM3AP, IPO13, IPO11, IPO8, TIMM44, TRNT1, RPAIN, RPL23, TOMM70A, IPO5, KPNA6, TOMM22, KPNA3	1618	131	13528	1.72325	1	0.154248	10.6239
GOTERM_BP_FAT	GO:0007005~mitochondrion organization	26	1.22931	0.0216995	BID, SAMM50, MTX3, MTX2, MTX1, CLU, RNASEH1, BNIP3, MIPEP, PRDX3, TOMM5, COL4A3BP, HSPA4, DNAJA3, TOMM34, POLG, TIMM44, C10ORF2, TRNT1, MAN2A1, LETM1, NRF1, TOMM70A, TOMM22, CLN8, DAP3	1618	138	13528	1.57525	1	0.383559	32.9819
GOTERM_BP_FAT	GO:0006839~mitochondrial transport	13	0.614657	0.116042	BID, MTX3, MTX2, MTX1, BNIP3, MIPEP, TIMM44, TRNT1, SLC25A14, TOMM5, TOMM70A, TOMM22, TOMM34	1618	69	13528	1.57525	1	0.843999	89.4612
Annotation Cluster 22	Enrichment Score: 1.9182623721719794
Category	Term	Count	%	PValue	Genes	List Total	Pop Hits	Pop Total	Fold Enrichment	Bonferroni	Benjamini	FDR
GOTERM_BP_FAT	GO:0001510~RNA methylation	6	0.283688	0.00363697	METTL14, METTL3, TGS1, FTSJ1, TRMT61A, FTSJ3	1618	10	13528	5.01656	0.999995	0.0997408	6.43067
GOTERM_BP_FAT	GO:0032259~methylation	18	0.851064	0.00739044	ZCCHC4, METTL4, C17ORF79, DMAP1, TRMT61A, PRMT3, PRMT1, METTL14, METTL3, TRMT11, BTG1, PRMT5, FTSJD1, GATAD2A, TGS1, FTSJ1, BAZ2A, FTSJ3	1618	76	13528	1.98022	1	0.175124	12.6563
GOTERM_BP_FAT	GO:0006730~one-carbon metabolic process	23	1.08747	0.0124996	ZCCHC4, METTL4, C17ORF79, DMAP1, TRMT61A, PRMT3, MTHFD1, MTHFD2, PRMT1, METTL14, METTL3, TRMT11, BTG1, PRMT5, FTSJD1, GATAD2A, KDM3A, KDM4A, AHCYL2, TGS1, FTSJ1, BAZ2A, FTSJ3	1618	112	13528	1.71698	1	0.259914	20.5036
GOTERM_BP_FAT	GO:0043414~biopolymer methylation	14	0.661939	0.0631894	DMAP1, C17ORF79, TRMT61A, PRMT3, PRMT1, METTL14, METTL3, BTG1, PRMT5, GATAD2A, FTSJ1, TGS1, BAZ2A, FTSJ3	1618	69	13528	1.69642	1	0.693966	69.6007
Annotation Cluster 23	Enrichment Score: 1.8685628250557733
Category	Term	Count	%	PValue	Genes	List Total	Pop Hits	Pop Total	Fold Enrichment	Bonferroni	Benjamini	FDR
GOTERM_BP_FAT	GO:0010970~microtubule-based transport	11	0.520095	0.00135354	KIF3B, KIF1B, KIF5B, MAP1S, KLC1, UCHL1, RHOT1, RHOT2, PAFAH1B1, KLC2, LRPPRC	1618	29	13528	3.17139	0.989641	0.0438145	2.44057
GOTERM_BP_FAT	GO:0051654~establishment of mitochondrion localization	5	0.236407	0.00249847	KIF1B, MAP1S, RHOT1, RHOT2, LRPPRC	1618	6	13528	6.96745	0.999784	0.0725909	4.46092
GOTERM_BP_FAT	GO:0034643~mitochondrion localization, microtubule-mediated	5	0.236407	0.00249847	KIF1B, MAP1S, RHOT1, RHOT2, LRPPRC	1618	6	13528	6.96745	0.999784	0.0725909	4.46092
GOTERM_BP_FAT	GO:0047497~mitochondrion transport along microtubule	5	0.236407	0.00249847	KIF1B, MAP1S, RHOT1, RHOT2, LRPPRC	1618	6	13528	6.96745	0.999784	0.0725909	4.46092
GOTERM_BP_FAT	GO:0008088~axon cargo transport	6	0.283688	0.0549163	KIF3B, KIF1B, KLC1, UCHL1, PAFAH1B1, KLC2	1618	18	13528	2.78698	1	0.651065	64.3121
GOTERM_BP_FAT	GO:0051646~mitochondrion localization	5	0.236407	0.0600275	KIF1B, MAP1S, RHOT1, RHOT2, LRPPRC	1618	13	13528	3.21575	1	0.680611	67.6735
GOTERM_BP_FAT	GO:0030705~cytoskeleton-dependent intracellular transport	11	0.520095	0.0855701	KIF3B, KIF1B, KIF5B, MAP1S, KLC1, UCHL1, RHOT1, RHOT2, PAFAH1B1, KLC2, LRPPRC	1618	52	13528	1.76866	1	0.773904	80.4433
GOTERM_BP_FAT	GO:0007018~microtubule-based movement	18	0.851064	0.189074	KIF3B, KIF5B, TUBB2A, UCHL1, KIF16B, KLC2, BICD2, KIF1B, MAP1S, KLC1, RHOT1, RHOT2, TUBE1, PAFAH1B1, LRPPRC, DYNC1I2, KIF2A, KIF13B	1618	113	13528	1.33183	1	0.932028	97.8142
Annotation Cluster 24	Enrichment Score: 1.8112222147331372
Category	Term	Count	%	PValue	Genes	List Total	Pop Hits	Pop Total	Fold Enrichment	Bonferroni	Benjamini	FDR
GOTERM_BP_FAT	GO:0006091~generation of precursor metabolites and energy	58	2.74232	0.00072301	UQCRC2, LDHB, UQCRC1, ENOX2, ATP5B, NDUFS6, UQCR10, SLC25A3, PDHA1, NDUFS3, SUCLA2, DHTKD1, ATP6V0D1, NDUFS1, ACO2, SUCLG1, COX4I1, ATP6V1H, PFKM, CYB5B, NDUFA10, PPP1CC, COX6C, ATP6V1A, PPP1CA, DLD, TXN, ATP5C1, ATPIF1, MDH2, UQCRB, ENPP1, NDUFB9, SDHAF2, GLRX2, CYB561D2, ATP6V0C, TPI1, TROVE2, GYS1, ETFDH, NFATC3, AGL, ENO1, NDUFA2, NDUFA8, NDUFA6, CS, COX8A, ATP5F1, IDH3B, MON2, GPI, NRF1, SLC…	1618	313	13528	1.54931	0.912867	0.0250996	1.31075
GOTERM_BP_FAT	GO:0006119~oxidative phosphorylation	24	1.13475	0.00103014	UQCRC2, NDUFA2, UQCRC1, NDUFA8, ATP5B, NDUFB9, NDUFA6, ATP5F1, ATP6V1H, NDUFA10, SDHAF2, MON2, ATP6V0C, NDUFS6, ATP6V1A, UQCR10, DLD, ATP5C1, ATP6V0A1, ATP5A1, NDUFS3, ATP6V0D1, NDUFS1, UQCRB	1618	98	13528	2.04758	0.969115	0.0345162	1.86261
GOTERM_BP_FAT	GO:0045333~cellular respiration	22	1.04019	0.00468706	UQCRC2, NDUFA2, UQCRC1, NDUFA8, ACO2, NDUFB9, SUCLG1, NDUFA6, CS, IDH3B, NDUFA10, SDHAF2, NDUFS6, SLC25A14, UQCR10, DLD, NDUFS3, SUCLA2, NFATC3, NDUFS1, MDH2, UQCRB	1618	97	13528	1.8963	1	0.123742	8.21339
GOTERM_BP_FAT	GO:0015980~energy derivation by oxidation of organic compounds	27	1.2766	0.0203067	UQCRC2, UQCRC1, NDUFB9, SDHAF2, NDUFS6, UQCR10, GYS1, SUCLA2, NDUFS3, NFATC3, AGL, NDUFS1, NDUFA2, ACO2, NDUFA8, NDUFA6, SUCLG1, CS, IDH3B, PPP1CC, NDUFA10, PPP1CA, SLC25A14, GSK3B, DLD, MDH2, UQCRB	1618	144	13528	1.56768	1	0.367712	31.2198
GOTERM_BP_FAT	GO:0042773~ATP synthesis coupled electron transport	13	0.614657	0.0305968	NDUFA2, UQCRC1, NDUFA8, NDUFA6, NDUFB9, NDUFA10, SDHAF2, NDUFS6, UQCR10, DLD, NDUFS3, NDUFS1, UQCRB	1618	56	13528	1.94093	1	0.478589	43.2703
GOTERM_BP_FAT	GO:0042775~mitochondrial ATP synthesis coupled electron transport	13	0.614657	0.0305968	NDUFA2, UQCRC1, NDUFA8, NDUFA6, NDUFB9, NDUFA10, SDHAF2, NDUFS6, UQCR10, DLD, NDUFS3, NDUFS1, UQCRB	1618	56	13528	1.94093	1	0.478589	43.2703
GOTERM_BP_FAT	GO:0022904~respiratory electron transport chain	13	0.614657	0.0745378	NDUFA2, UQCRC1, NDUFA8, NDUFA6, NDUFB9, NDUFA10, SDHAF2, NDUFS6, UQCR10, DLD, NDUFS3, NDUFS1, UQCRB	1618	64	13528	1.69832	1	0.743656	75.6609
GOTERM_BP_FAT	GO:0022900~electron transport chain	20	0.945626	0.083157	UQCRC2, NDUFA2, ENOX2, UQCRC1, NDUFA8, NDUFA6, NDUFB9, CYB5B, NDUFA10, SDHAF2, GLRX2, CYB561D2, NDUFS6, UQCR10, TXN, DLD, ETFDH, NDUFS3, NDUFS1, UQCRB	1618	114	13528	1.46683	1	0.765462	79.4802
GOTERM_BP_FAT	GO:0006120~mitochondrial electron transport, NADH to ubiquinone	9	0.425532	0.121561	NDUFS6, NDUFA2, NDUFA8, NDUFB9, NDUFA6, DLD, NDUFS3, NDUFA10, NDUFS1	1618	42	13528	1.79163	1	0.854333	90.5991
Annotation Cluster 25	Enrichment Score: 1.5033539628179973
Category	Term	Count	%	PValue	Genes	List Total	Pop Hits	Pop Total	Fold Enrichment	Bonferroni	Benjamini	FDR
GOTERM_BP_FAT	GO:0040029~regulation of gene expression, epigenetic	18	0.851064	0.00845562	SIRT6, SMAD2, SIRT7, DMAP1, MBD3, SRRT, EPC1, HDAC2, DGCR8, SND1, SMARCD1, GATAD2A, GLMN, H2AFY, CELF1, ASF1A, BAZ2A, SMARCA4	1618	77	13528	1.95451	1	0.19511	14.3504
GOTERM_BP_FAT	GO:0045814~negative regulation of gene expression, epigenetic	7	0.330969	0.0321525	EPC1, HDAC2, SIRT6, SIRT7, MBD3, BAZ2A, SMARCA4	1618	21	13528	2.78698	1	0.49371	44.9083
GOTERM_BP_FAT	GO:0006342~chromatin silencing	6	0.283688	0.0549163	HDAC2, SIRT6, SIRT7, MBD3, BAZ2A, SMARCA4	1618	18	13528	2.78698	1	0.651065	64.3121
GOTERM_BP_FAT	GO:0016458~gene silencing	12	0.567376	0.0649416	SRRT, HDAC2, DGCR8, XPO5, SND1, SIRT6, SMAD2, CELF1, SIRT7, MBD3, BAZ2A, SMARCA4	1618	56	13528	1.79163	1	0.702251	70.6214
Annotation Cluster 26	Enrichment Score: 1.4515585448679684
Category	Term	Count	%	PValue	Genes	List Total	Pop Hits	Pop Total	Fold Enrichment	Bonferroni	Benjamini	FDR
GOTERM_BP_FAT	GO:0051329~interphase of mitotic cell cycle	22	1.04019	0.00953257	E2F4, ANAPC4, POLA1, CENPF, CDC23, TBRG4, BIRC5, CDC34, RCC1, MARK4, CUL3, PPM1D, CDKN2B, KATNA1, CDC123, NPAT, HINFP, DNAJC2, CUL1, NFATC1, DNM2, MAP3K11	1618	103	13528	1.78583	1	0.211503	16.0316
GOTERM_BP_FAT	GO:0051325~interphase	22	1.04019	0.0131539	E2F4, ANAPC4, POLA1, CENPF, CDC23, TBRG4, BIRC5, CDC34, RCC1, MARK4, CUL3, PPM1D, CDKN2B, KATNA1, CDC123, NPAT, HINFP, DNAJC2, CUL1, NFATC1, DNM2, MAP3K11	1618	106	13528	1.73529	1	0.268325	21.4591
GOTERM_BP_FAT	GO:0000082~G1/S transition of mitotic cell cycle	9	0.425532	0.352419	CUL3, E2F4, NPAT, HINFP, CDC34, RCC1, MARK4, CUL1, NFATC1	1618	56	13528	1.34372	1	0.986249	99.9639
Annotation Cluster 27	Enrichment Score: 1.3023191505490501
Category	Term	Count	%	PValue	Genes	List Total	Pop Hits	Pop Total	Fold Enrichment	Bonferroni	Benjamini	FDR
GOTERM_BP_FAT	GO:0010869~regulation of receptor biosynthetic process	5	0.236407	0.0156002	HDAC2, HDAC1, PPARG, ITGB3, HDAC6	1618	9	13528	4.64497	1	0.302941	24.9358
GOTERM_BP_FAT	GO:0006476~protein amino acid deacetylation	7	0.330969	0.0398765	HDAC2, HDAC1, SIRT6, SIRT7, RBM14, BAZ2A, HDAC6	1618	22	13528	2.6603	1	0.554093	52.4002
GOTERM_BP_FAT	GO:0010870~positive regulation of receptor biosynthetic process	3	0.141844	0.0726482	HDAC2, HDAC1, HDAC6	1618	4	13528	6.2707	1	0.736138	74.7382
GOTERM_BP_FAT	GO:0016575~histone deacetylation	5	0.236407	0.136663	HDAC2, HDAC1, RBM14, BAZ2A, HDAC6	1618	17	13528	2.4591	1	0.877652	93.1485
Annotation Cluster 28	Enrichment Score: 1.1790084550300883
Category	Term	Count	%	PValue	Genes	List Total	Pop Hits	Pop Total	Fold Enrichment	Bonferroni	Benjamini	FDR
GOTERM_BP_FAT	GO:0006732~coenzyme metabolic process	28	1.32388	0.0240779	ME1, LDHB, COASY, TALDO1, GCLC, PDSS2, GLRX2, MTHFD1, MTHFD2, GSR, GPHN, TPI1, TP53I3, RPIA, SUCLA2, MOCS2, ACO2, SUCLG1, CS, IDH3B, ACLY, SOD1, COQ7, PANK4, COQ3, DLD, FLAD1, MDH2	1618	153	13528	1.53011	1	0.407721	35.8927
GOTERM_BP_FAT	GO:0051186~cofactor metabolic process	33	1.56028	0.0385347	ME1, COASY, LDHB, TALDO1, GCLC, PDSS2, GLRX2, MTHFD1, HMOX2, MTHFD2, GSR, GPHN, CBR1, TPI1, TP53I3, RPIA, SUCLA2, MOCS2, ACO2, SUCLG1, CS, IREB2, IDH3B, ACLY, COQ7, SOD1, PANK4, BLVRA, NFU1, COQ3, DLD, FLAD1, MDH2	1618	195	13528	1.41493	1	0.547938	51.1719
GOTERM_BP_FAT	GO:0009108~coenzyme biosynthetic process	13	0.614657	0.116042	ME1, COASY, GCLC, MOCS2, COQ7, PDSS2, MTHFD1, PANK4, COQ3, MTHFD2, GPHN, DLD, FLAD1	1618	69	13528	1.57525	1	0.843999	89.4612
GOTERM_BP_FAT	GO:0051188~cofactor biosynthetic process	16	0.756501	0.178599	ME1, COASY, GCLC, MOCS2, IREB2, COQ7, PDSS2, MTHFD1, PANK4, COQ3, NFU1, MTHFD2, GPHN, DLD, FLAD1, SUCLA2	1618	97	13528	1.37912	1	0.922926	97.2376
Annotation Cluster 29	Enrichment Score: 1.158253035858023
Category	Term	Count	%	PValue	Genes	List Total	Pop Hits	Pop Total	Fold Enrichment	Bonferroni	Benjamini	FDR
GOTERM_BP_FAT	GO:0006264~mitochondrial DNA replication	4	0.189125	0.041171	POLG, RNASEH1, DNAJA3, C10ORF2	1618	7	13528	4.77768	1	0.561641	53.5574
GOTERM_BP_FAT	GO:0032042~mitochondrial DNA metabolic process	4	0.189125	0.0601359	POLG, RNASEH1, DNAJA3, C10ORF2	1618	8	13528	4.18047	1	0.679303	67.7414
GOTERM_BP_FAT	GO:0000002~mitochondrial genome maintenance	4	0.189125	0.135368	POLG, RNASEH1, DNAJA3, C10ORF2	1618	11	13528	3.04034	1	0.877204	92.9586
Annotation Cluster 30	Enrichment Score: 1.1118059706351104
Category	Term	Count	%	PValue	Genes	List Total	Pop Hits	Pop Total	Fold Enrichment	Bonferroni	Benjamini	FDR
GOTERM_BP_FAT	GO:0006040~amino sugar metabolic process	7	0.330969	0.0696084	PGM3, GNPDA2, LARGE, CHST7, GNE, NAGK, NANP	1618	25	13528	2.34106	1	0.722303	73.1841
GOTERM_BP_FAT	GO:0006041~glucosamine metabolic process	6	0.283688	0.081463	PGM3, GNPDA2, LARGE, CHST7, GNE, NAGK	1618	20	13528	2.50828	1	0.763238	78.7774
GOTERM_BP_FAT	GO:0006044~N-acetylglucosamine metabolic process	6	0.283688	0.081463	PGM3, GNPDA2, LARGE, CHST7, GNE, NAGK	1618	20	13528	2.50828	1	0.763238	78.7774
Annotation Cluster 31	Enrichment Score: 1.0385954261167214
Category	Term	Count	%	PValue	Genes	List Total	Pop Hits	Pop Total	Fold Enrichment	Bonferroni	Benjamini	FDR
GOTERM_BP_FAT	GO:0043038~amino acid activation	10	0.472813	0.0914965	TARS, RARS, FARS2, HARS, FARSB, YARS2, LARS2, AARSD1, TARSL2, DTD1	1618	46	13528	1.8176	1	0.793882	82.6307
GOTERM_BP_FAT	GO:0043039~tRNA aminoacylation	10	0.472813	0.0914965	TARS, RARS, FARS2, HARS, FARSB, YARS2, LARS2, AARSD1, TARSL2, DTD1	1618	46	13528	1.8176	1	0.793882	82.6307
GOTERM_BP_FAT	GO:0006418~tRNA aminoacylation for protein translation	10	0.472813	0.0914965	TARS, RARS, FARS2, HARS, FARSB, YARS2, LARS2, AARSD1, TARSL2, DTD1	1618	46	13528	1.8176	1	0.793882	82.6307
Annotation Cluster 32	Enrichment Score: 1.0201000552052244
Category	Term	Count	%	PValue	Genes	List Total	Pop Hits	Pop Total	Fold Enrichment	Bonferroni	Benjamini	FDR
GOTERM_BP_FAT	GO:0009060~aerobic respiration	10	0.472813	0.0191314	UQCRC2, SLC25A14, UQCRC1, ACO2, SUCLG1, CS, IDH3B, SUCLA2, MDH2, UQCRB	1618	35	13528	2.38884	1	0.354296	29.6988
GOTERM_BP_FAT	GO:0051187~cofactor catabolic process	8	0.378251	0.0690823	BLVRA, HMOX2, ACO2, SUCLG1, CS, IDH3B, SUCLA2, MDH2	1618	31	13528	2.15766	1	0.721382	72.9062
GOTERM_BP_FAT	GO:0043648~dicarboxylic acid metabolic process	8	0.378251	0.103642	ME1, GOT2, SUCLG1, STAT5B, DLD, CS, IDH3B, MDH2	1618	34	13528	1.96728	1	0.823277	86.412
GOTERM_BP_FAT	GO:0046356~acetyl-CoA catabolic process	6	0.283688	0.131679	ACO2, SUCLG1, CS, IDH3B, SUCLA2, MDH2	1618	23	13528	2.18111	1	0.871702	92.39
GOTERM_BP_FAT	GO:0006099~tricarboxylic acid cycle	6	0.283688	0.131679	ACO2, SUCLG1, CS, IDH3B, SUCLA2, MDH2	1618	23	13528	2.18111	1	0.871702	92.39
GOTERM_BP_FAT	GO:0006084~acetyl-CoA metabolic process	7	0.330969	0.158152	ACO2, SUCLG1, DLD, CS, IDH3B, SUCLA2, MDH2	1618	31	13528	1.88795	1	0.905692	95.6739
GOTERM_BP_FAT	GO:0009109~coenzyme catabolic process	6	0.283688	0.19255	ACO2, SUCLG1, CS, IDH3B, SUCLA2, MDH2	1618	26	13528	1.92945	1	0.935001	97.979
Annotation Cluster 33	Enrichment Score: 1.0104715642695565
Category	Term	Count	%	PValue	Genes	List Total	Pop Hits	Pop Total	Fold Enrichment	Bonferroni	Benjamini	FDR
GOTERM_BP_FAT	GO:0070096~mitochondrial outer membrane translocase complex assembly	3	0.141844	0.0726482	SAMM50, HSPA4, TOMM22	1618	4	13528	6.2707	1	0.736138	74.7382
GOTERM_BP_FAT	GO:0007008~outer mitochondrial membrane organization	3	0.141844	0.0726482	SAMM50, HSPA4, TOMM22	1618	4	13528	6.2707	1	0.736138	74.7382
GOTERM_BP_FAT	GO:0007006~mitochondrial membrane organization	7	0.330969	0.176253	BID, LETM1, SAMM50, BNIP3, HSPA4, TOMM22, CLN8	1618	32	13528	1.82896	1	0.922341	97.09
Annotation Cluster 34	Enrichment Score: 1.0011176502825156
Category	Term	Count	%	PValue	Genes	List Total	Pop Hits	Pop Total	Fold Enrichment	Bonferroni	Benjamini	FDR
GOTERM_BP_FAT	GO:0007059~chromosome segregation	18	0.851064	0.0140015	CCDC99, PDS5B, USP9X, CENPF, CDC23, BIRC5, SRPK1, SMC4, RAD21, RIOK3, NSL1, INCENP, AKAP8, SMC1A, TOP2A, BUB3, STAG2, TOP3B	1618	81	13528	1.85799	1	0.281351	22.6806
GOTERM_BP_FAT	GO:0000070~mitotic sister chromatid segregation	7	0.330969	0.255795	CCDC99, PDS5B, CDC23, AKAP8, SMC1A, BUB3, SMC4	1618	36	13528	1.62574	1	0.963945	99.5436
GOTERM_BP_FAT	GO:0000819~sister chromatid segregation	7	0.330969	0.277064	CCDC99, PDS5B, CDC23, AKAP8, SMC1A, BUB3, SMC4	1618	37	13528	1.5818	1	0.970393	99.7311
Annotation Cluster 35	Enrichment Score: 0.9503965037960661
Category	Term	Count	%	PValue	Genes	List Total	Pop Hits	Pop Total	Fold Enrichment	Bonferroni	Benjamini	FDR
GOTERM_BP_FAT	GO:0009303~rRNA transcription	6	0.283688	0.0549163	CD3EAP, TCOF1, GTF3C6, GTF3C5, SIRT7, GTF3C2	1618	18	13528	2.78698	1	0.651065	64.3121
GOTERM_BP_FAT	GO:0006383~transcription from RNA polymerase III promoter	6	0.283688	0.0674649	TROVE2, POLR3H, GTF3C6, GTF3C5, GTF3C2, IVNS1ABP	1618	19	13528	2.6403	1	0.714512	72.0344
GOTERM_BP_FAT	GO:0042791~5S class rRNA transcription	3	0.141844	0.154583	GTF3C6, GTF3C5, GTF3C2	1618	6	13528	4.18047	1	0.90286	95.3269
GOTERM_BP_FAT	GO:0042797~tRNA transcription from RNA polymerase III promoter	3	0.141844	0.154583	GTF3C6, GTF3C5, GTF3C2	1618	6	13528	4.18047	1	0.90286	95.3269
GOTERM_BP_FAT	GO:0009304~tRNA transcription	3	0.141844	0.199948	GTF3C6, GTF3C5, GTF3C2	1618	7	13528	3.58326	1	0.936519	98.2913
Annotation Cluster 36	Enrichment Score: 0.945110849842452
Category	Term	Count	%	PValue	Genes	List Total	Pop Hits	Pop Total	Fold Enrichment	Bonferroni	Benjamini	FDR
GOTERM_BP_FAT	GO:0022411~cellular component disassembly	13	0.614657	0.0204033	AIFM1, BNIP3, TTF1, MRRF, SOD1, SET, MTRF1, ENDOG, ICT1, SUPT16H, PAFAH1B1, APAF1, XRN2	1618	53	13528	2.0508	1	0.367189	31.3434
GOTERM_BP_FAT	GO:0006997~nucleus organization	12	0.567376	0.0407916	NUP133, NUP98, AIFM1, ETS1, ENDOG, BNIP3, PAFAH1B1, APAF1, PES1, SOD1, TOP2A, DEDD2	1618	52	13528	1.92945	1	0.560332	53.221
GOTERM_BP_FAT	GO:0030262~apoptotic nuclear changes	7	0.330969	0.0817413	AIFM1, ENDOG, BNIP3, APAF1, SOD1, TOP2A, DEDD2	1618	26	13528	2.25102	1	0.762742	78.8944
GOTERM_BP_FAT	GO:0006308~DNA catabolic process	12	0.567376	0.0968473	RPA1, RAD23B, AIFM1, CCNH, ENDOG, DDB1, BNIP3, MBD4, APAF1, SOD1, ERCC3, XRN2	1618	60	13528	1.67219	1	0.806879	84.4051
GOTERM_BP_FAT	GO:0006309~DNA fragmentation involved in apoptosis	5	0.236407	0.1847	AIFM1, ENDOG, BNIP3, APAF1, SOD1	1618	19	13528	2.20025	1	0.928619	97.5888
GOTERM_BP_FAT	GO:0000737~DNA catabolic process, endonucleolytic	6	0.283688	0.19255	AIFM1, ENDOG, BNIP3, APAF1, SOD1, ERCC3	1618	26	13528	1.92945	1	0.935001	97.979
GOTERM_BP_FAT	GO:0006921~cell structure disassembly during apoptosis	5	0.236407	0.292725	AIFM1, ENDOG, BNIP3, APAF1, SOD1	1618	23	13528	1.8176	1	0.975801	99.8196
GOTERM_BP_FAT	GO:0051402~neuron apoptosis	4	0.189125	0.400721	BID, AIFM1, BNIP3, APAF1	1618	19	13528	1.7602	1	0.991761	99.9912
Annotation Cluster 37	Enrichment Score: 0.9431271576235197
Category	Term	Count	%	PValue	Genes	List Total	Pop Hits	Pop Total	Fold Enrichment	Bonferroni	Benjamini	FDR
GOTERM_BP_FAT	GO:0016265~death	100	4.72813	0.0820431	FASTKD3, HRAS, FASTKD2, MRPL41, VAPB, RBM5, TBP, CTNNB1, CLPTM1L, SHB, G2E3, MAP3K5, RAD21, ATG5, CASP8AP2, GATA6, TARDBP, TIA1, PSENEN, LUC7L3, CUL1, NET1, CCAR1, FAM82A2, TBRG4, STK4, C10ORF2, SLTM, KRT18, EP300, TIAL1, UBA52, FUS, CLU, NFKBIA, KRAS, TRAF6, TRAF4, DNAJA3, TRAF3, HIP1, CARD8, TAOK2, AFG3L2, TAX1BP1, NCKAP1, FXR1, NUP62, UBA1, RHOT1, RHOT2, PUF60, DAP3, HTATIP2, ATL1, BNIP3, PDCD…	1618	724	13528	1.15483	1	0.762353	79.0206
GOTERM_BP_FAT	GO:0008219~cell death	99	4.68085	0.0879825	FASTKD3, HRAS, FASTKD2, MRPL41, VAPB, RBM5, TBP, CTNNB1, CLPTM1L, SHB, MAP3K5, G2E3, RAD21, ATG5, CASP8AP2, GATA6, TARDBP, TIA1, PSENEN, LUC7L3, CUL1, NET1, CCAR1, FAM82A2, TBRG4, STK4, C10ORF2, SLTM, KRT18, EP300, TIAL1, UBA52, FUS, CLU, NFKBIA, KRAS, TRAF6, TRAF4, DNAJA3, TRAF3, HIP1, CARD8, TAOK2, TAX1BP1, NCKAP1, FXR1, NUP62, UBA1, RHOT1, RHOT2, PUF60, DAP3, HTATIP2, ATL1, BNIP3, PDCD2, RTN3,…	1618	719	13528	1.15123	1	0.781986	81.3635
GOTERM_BP_FAT	GO:0006915~apoptosis	82	3.87707	0.136768	FASTKD3, HRAS, MRPL41, FASTKD2, HTATIP2, RBM5, BNIP3, RTN3, CTNNB1, PDCD2, BAG5, CLPTM1L, SHB, G2E3, MAP3K5, RAD21, ATG5, CASP8AP2, SLK, GATA6, TIA1, PSENEN, SEMA3A, TOP2A, NDUFS1, DEDD2, CUL1, LUC7L3, NET1, EBAG9, CCAR1, FAM82A2, AIFM1, TBRG4, STK4, ELMO2, SLTM, EP300, KRT18, BNIP1, BNIP2, TIAL1, AVEN, PSME3, CDK11B, PPP1R15A, UBA52, THOC1, BID, PHLPP1, CLU, NFKBIA, GLRX2, KRAS, ZC3H12A, AATF, T…	1618	602	13528	1.13887	1	0.876777	93.1638
GOTERM_BP_FAT	GO:0012501~programmed cell death	82	3.87707	0.171028	FASTKD3, HRAS, MRPL41, FASTKD2, HTATIP2, RBM5, BNIP3, RTN3, CTNNB1, PDCD2, BAG5, CLPTM1L, SHB, G2E3, MAP3K5, RAD21, ATG5, CASP8AP2, SLK, GATA6, TIA1, PSENEN, SEMA3A, TOP2A, NDUFS1, DEDD2, CUL1, LUC7L3, NET1, EBAG9, CCAR1, FAM82A2, AIFM1, TBRG4, STK4, ELMO2, SLTM, EP300, KRT18, BNIP1, BNIP2, TIAL1, AVEN, PSME3, CDK11B, PPP1R15A, UBA52, THOC1, BID, PHLPP1, CLU, NFKBIA, GLRX2, KRAS, ZC3H12A, AATF, T…	1618	611	13528	1.12209	1	0.918031	96.7343
Annotation Cluster 38	Enrichment Score: 0.9371710551645549
Category	Term	Count	%	PValue	Genes	List Total	Pop Hits	Pop Total	Fold Enrichment	Bonferroni	Benjamini	FDR
GOTERM_BP_FAT	GO:0022406~membrane docking	8	0.378251	0.0690823	RAB8A, SCFD2, VPS45, VAMP3, EXOC5, MSN, VPS33B, YKT6	1618	31	13528	2.15766	1	0.721382	72.9062
GOTERM_BP_FAT	GO:0048278~vesicle docking	7	0.330969	0.0817413	RAB8A, SCFD2, VPS45, VAMP3, EXOC5, VPS33B, YKT6	1618	26	13528	2.25102	1	0.762742	78.8944
GOTERM_BP_FAT	GO:0006904~vesicle docking during exocytosis	6	0.283688	0.150914	RAB8A, SCFD2, VPS45, VAMP3, VPS33B, YKT6	1618	24	13528	2.09023	1	0.897804	94.9428
GOTERM_BP_FAT	GO:0006887~exocytosis	18	0.851064	0.209304	SNAP29, GLRB, RAB8A, EXOC8, VPS45, LIN7C, ARFGEF2, VPS33B, ARFGEF1, SCFD2, SYTL4, VAMP3, EXOC5, YKT6, EXOC2, SLC17A9, SCAMP5, EXOC1	1618	115	13528	1.30867	1	0.943938	98.6213
Annotation Cluster 39	Enrichment Score: 0.9281784067826557
Category	Term	Count	%	PValue	Genes	List Total	Pop Hits	Pop Total	Fold Enrichment	Bonferroni	Benjamini	FDR
GOTERM_BP_FAT	GO:0016574~histone ubiquitination	6	0.283688	0.0549163	RNF8, HUWE1, RNF2, LEO1, RNF40, CTR9	1618	18	13528	2.78698	1	0.651065	64.3121
GOTERM_BP_FAT	GO:0033523~histone H2B ubiquitination	4	0.189125	0.0601359	RNF8, LEO1, RNF40, CTR9	1618	8	13528	4.18047	1	0.679303	67.7414
GOTERM_BP_FAT	GO:0010390~histone monoubiquitination	3	0.141844	0.199948	LEO1, RNF40, CTR9	1618	7	13528	3.58326	1	0.936519	98.2913
GOTERM_BP_FAT	GO:0006513~protein monoubiquitination	3	0.141844	0.293451	LEO1, RNF40, CTR9	1618	9	13528	2.78698	1	0.975495	99.823
Annotation Cluster 40	Enrichment Score: 0.8802141944663844
Category	Term	Count	%	PValue	Genes	List Total	Pop Hits	Pop Total	Fold Enrichment	Bonferroni	Benjamini	FDR
GOTERM_BP_FAT	GO:0046834~lipid phosphorylation	6	0.283688	0.0342112	PIK3C3, SMG1, PIK3CA, IP6K1, AGK, IP6K2	1618	16	13528	3.13535	1	0.511373	47.0074
GOTERM_BP_FAT	GO:0046854~phosphoinositide phosphorylation	5	0.236407	0.0946684	PIK3C3, SMG1, PIK3CA, IP6K1, IP6K2	1618	15	13528	2.78698	1	0.803859	83.7043
GOTERM_BP_FAT	GO:0030384~phosphoinositide metabolic process	13	0.614657	0.157129	PGAP2, PIGY, PIGX, PIGW, PIGU, SMG1, PIGP, ALG9, PIGL, PIK3C3, PIK3CA, IP6K1, IP6K2	1618	73	13528	1.48893	1	0.905021	95.577
GOTERM_BP_FAT	GO:0030258~lipid modification	9	0.425532	0.592262	PIK3C3, ETFDH, SMG1, PIK3CA, HSD17B4, IP6K1, AGK, HADHA, IP6K2	1618	69	13528	1.09056	1	0.999138	100
Annotation Cluster 41	Enrichment Score: 0.8591180569052325
Category	Term	Count	%	PValue	Genes	List Total	Pop Hits	Pop Total	Fold Enrichment	Bonferroni	Benjamini	FDR
GOTERM_BP_FAT	GO:0000723~telomere maintenance	7	0.330969	0.109269	DCLRE1C, XRCC5, ACD, RFC1, WRN, PARP1, TERF2	1618	28	13528	2.09023	1	0.831821	87.8868
GOTERM_BP_FAT	GO:0032200~telomere organization	7	0.330969	0.124599	DCLRE1C, XRCC5, ACD, RFC1, WRN, PARP1, TERF2	1618	29	13528	2.01816	1	0.859234	91.1749
GOTERM_BP_FAT	GO:0060249~anatomical structure homeostasis	17	0.803783	0.194371	XRCC5, NCDN, WRN, PFKM, SOD1, SRF, CTNNB1, RPA1, DCLRE1C, MTM1, ACD, RFC1, LARGE, DMD, VEGFA, PARP1, TERF2	1618	106	13528	1.34091	1	0.934858	98.0605
Annotation Cluster 42	Enrichment Score: 0.8163133385727998
Category	Term	Count	%	PValue	Genes	List Total	Pop Hits	Pop Total	Fold Enrichment	Bonferroni	Benjamini	FDR
GOTERM_BP_FAT	GO:0001824~blastocyst development	11	0.520095	0.0275129	GINS1, PRPF19, CUL3, G2E3, PSMC3, SP3, ZNF830, TEAD4, SRF, XAB2, SMARCA4	1618	43	13528	2.13884	1	0.446785	39.8863
GOTERM_BP_FAT	GO:0001829~trophectodermal cell differentiation	4	0.189125	0.297677	CUL3, SP3, TEAD4, SRF	1618	16	13528	2.09023	1	0.975905	99.8413
GOTERM_BP_FAT	GO:0001825~blastocyst formation	4	0.189125	0.434288	CUL3, SP3, TEAD4, SRF	1618	20	13528	1.67219	1	0.994297	99.9969
Annotation Cluster 43	Enrichment Score: 0.8150429457589372
Category	Term	Count	%	PValue	Genes	List Total	Pop Hits	Pop Total	Fold Enrichment	Bonferroni	Benjamini	FDR
GOTERM_BP_FAT	GO:0010552~positive regulation of specific transcription from RNA polymerase II promoter	13	0.614657	0.034691	PPARG, NFKBIA, SRF, CTNNB1, GATA2, HDAC2, HDAC1, SMARCB1, ETS1, GATA6, TAF9, RBM15, SMARCA4	1618	57	13528	1.90688	1	0.514208	47.4855
GOTERM_BP_FAT	GO:0043193~positive regulation of gene-specific transcription	17	0.803783	0.0514775	TRIM28, PPARG, NFKBIA, SMAD2, SRF, CTNNB1, GATA2, HDAC2, PSMC5, HDAC1, SMARCB1, ETS1, GATA6, TAF9, RBM15, MAPRE3, SMARCA4	1618	87	13528	1.63375	1	0.63071	61.8674
GOTERM_BP_FAT	GO:0010551~regulation of specific transcription from RNA polymerase II promoter	15	0.70922	0.229101	PPARG, NFKBIA, SRF, CTNNB1, GATA2, HDAC2, AES, HDAC1, SMARCB1, ETS1, GATA6, TAF9, BCOR, RBM15, SMARCA4	1618	94	13528	1.33419	1	0.953561	99.1319
GOTERM_BP_FAT	GO:0032583~regulation of gene-specific transcription	20	0.945626	0.247265	TRIM28, PPARG, NFKBIA, SMAD2, SRF, CTNNB1, GATA2, HDAC2, PSMC5, AES, HDAC1, SMARCB1, ETS1, GATA6, PEX14, TAF9, BCOR, RBM15, MAPRE3, SMARCA4	1618	134	13528	1.2479	1	0.959883	99.4381
GOTERM_BP_FAT	GO:0032582~negative regulation of gene-specific transcription	8	0.378251	0.348508	AES, HDAC2, HDAC1, PPARG, PEX14, BCOR, RBM15, SMARCA4	1618	48	13528	1.39349	1	0.985766	99.9597
GOTERM_BP_FAT	GO:0010553~negative regulation of specific transcription from RNA polymerase II promoter	7	0.330969	0.365178	AES, HDAC2, HDAC1, PPARG, BCOR, RBM15, SMARCA4	1618	41	13528	1.42748	1	0.987946	99.9749
Annotation Cluster 44	Enrichment Score: 0.7830922273187433
Category	Term	Count	%	PValue	Genes	List Total	Pop Hits	Pop Total	Fold Enrichment	Bonferroni	Benjamini	FDR
GOTERM_BP_FAT	GO:0032984~macromolecular complex disassembly	7	0.330969	0.0817413	SET, MTRF1, ICT1, SUPT16H, TTF1, MRRF, XRN2	1618	26	13528	2.25102	1	0.762742	78.8944
GOTERM_BP_FAT	GO:0034623~cellular macromolecular complex disassembly	7	0.330969	0.0817413	SET, MTRF1, ICT1, SUPT16H, TTF1, MRRF, XRN2	1618	26	13528	2.25102	1	0.762742	78.8944
GOTERM_BP_FAT	GO:0043624~cellular protein complex disassembly	4	0.189125	0.33218	MTRF1, ICT1, TTF1, XRN2	1618	17	13528	1.96728	1	0.983681	99.9367
GOTERM_BP_FAT	GO:0043241~protein complex disassembly	4	0.189125	0.33218	MTRF1, ICT1, TTF1, XRN2	1618	17	13528	1.96728	1	0.983681	99.9367
Annotation Cluster 45	Enrichment Score: 0.7824750448891737
Category	Term	Count	%	PValue	Genes	List Total	Pop Hits	Pop Total	Fold Enrichment	Bonferroni	Benjamini	FDR
GOTERM_BP_FAT	GO:0046365~monosaccharide catabolic process	14	0.661939	0.0761922	LDHB, TALDO1, PFKFB2, NUDT5, PFKM, GPI, TPI1, TROVE2, FUT4, RPIA, PDHA1, DHTKD1, MDH2, ENO1	1618	71	13528	1.64864	1	0.749791	76.4425
GOTERM_BP_FAT	GO:0044275~cellular carbohydrate catabolic process	16	0.756501	0.0779375	LDHB, TALDO1, PFKFB2, NUDT5, PFKM, GPD1L, GPI, GBA2, TPI1, TROVE2, FUT4, RPIA, PDHA1, DHTKD1, MDH2, ENO1	1618	85	13528	1.57382	1	0.75438	77.2413
GOTERM_BP_FAT	GO:0006007~glucose catabolic process	12	0.567376	0.0799024	GPI, LDHB, TROVE2, TPI1, TALDO1, PFKFB2, PDHA1, RPIA, PFKM, DHTKD1, MDH2, ENO1	1618	58	13528	1.72985	1	0.759793	78.11
GOTERM_BP_FAT	GO:0046164~alcohol catabolic process	15	0.70922	0.0988278	LDHB, TALDO1, PFKFB2, NUDT5, PFKM, GPD1L, GPI, TPI1, TROVE2, FUT4, RPIA, PDHA1, DHTKD1, MDH2, ENO1	1618	81	13528	1.54832	1	0.810612	85.0173
GOTERM_BP_FAT	GO:0005996~monosaccharide metabolic process	34	1.60757	0.108872	LDHB, TALDO1, GNPDA2, GNE, PFKFB2, NAGK, GALK2, TROVE2, TPI1, SLC35D1, GYS1, PIK3CA, FUT4, PDHA1, TSTA3, RPIA, DHTKD1, NANP, AGL, ENO1, B3GALTL, GMDS, NUDT5, PFKM, PPP1CC, PGM3, GPI, MAN2A1, PPP1CA, CHST7, LARGE, GSK3B, MDH2, UGP2	1618	222	13528	1.2805	1	0.833409	87.7878
GOTERM_BP_FAT	GO:0019320~hexose catabolic process	13	0.614657	0.116042	LDHB, TALDO1, PFKFB2, PFKM, GPI, TROVE2, TPI1, FUT4, RPIA, PDHA1, DHTKD1, MDH2, ENO1	1618	69	13528	1.57525	1	0.843999	89.4612
GOTERM_BP_FAT	GO:0006096~glycolysis	9	0.425532	0.193283	GPI, LDHB, TROVE2, TPI1, PDHA1, PFKM, DHTKD1, MDH2, ENO1	1618	47	13528	1.60103	1	0.935081	98.0122
GOTERM_BP_FAT	GO:0016052~carbohydrate catabolic process	17	0.803783	0.226611	LDHB, HYAL2, TALDO1, PFKFB2, NUDT5, PFKM, GPD1L, GPI, GBA2, TPI1, TROVE2, FUT4, RPIA, PDHA1, DHTKD1, MDH2, ENO1	1618	109	13528	1.304	1	0.95227	99.0793
GOTERM_BP_FAT	GO:0019318~hexose metabolic process	26	1.22931	0.35515	LDHB, TALDO1, PFKFB2, GALK2, TPI1, TROVE2, GYS1, FUT4, PIK3CA, RPIA, TSTA3, PDHA1, DHTKD1, AGL, ENO1, B3GALTL, GMDS, PFKM, PPP1CC, PGM3, GPI, MAN2A1, PPP1CA, GSK3B, MDH2, UGP2	1618	192	13528	1.13221	1	0.986475	99.9666
GOTERM_BP_FAT	GO:0006006~glucose metabolic process	20	0.945626	0.466435	LDHB, TALDO1, PFKFB2, PFKM, PPP1CC, GPI, PGM3, PPP1CA, TPI1, TROVE2, GSK3B, GYS1, PIK3CA, RPIA, PDHA1, DHTKD1, UGP2, MDH2, AGL, ENO1	1618	153	13528	1.09293	1	0.995992	99.9989
GOTERM_BP_FAT	GO:0006090~pyruvate metabolic process	6	0.283688	0.57474	GPI, LDHB, TPI1, PFKFB2, DLD, PDHA1	1618	42	13528	1.19442	1	0.998909	100
Annotation Cluster 46	Enrichment Score: 0.670839437105774
Category	Term	Count	%	PValue	Genes	List Total	Pop Hits	Pop Total	Fold Enrichment	Bonferroni	Benjamini	FDR
GOTERM_BP_FAT	GO:0006733~oxidoreduction coenzyme metabolic process	12	0.567376	0.0407916	ME1, COQ3, LDHB, TPI1, TP53I3, TALDO1, IDH3B, RPIA, COQ7, FLAD1, PDSS2, MDH2	1618	52	13528	1.92945	1	0.560332	53.221
GOTERM_BP_FAT	GO:0006739~NADP metabolic process	5	0.236407	0.114821	ME1, TPI1, TP53I3, TALDO1, RPIA	1618	16	13528	2.61279	1	0.843336	89.1925
GOTERM_BP_FAT	GO:0043603~cellular amide metabolic process	11	0.520095	0.125585	ME1, LDHB, TPI1, TP53I3, TALDO1, STAT5B, DLD, IDH3B, RPIA, ASL, MDH2	1618	56	13528	1.64233	1	0.860356	91.3544
GOTERM_BP_FAT	GO:0006769~nicotinamide metabolic process	8	0.378251	0.194994	ME1, LDHB, TPI1, TP53I3, TALDO1, IDH3B, RPIA, MDH2	1618	40	13528	1.67219	1	0.934829	98.0877
GOTERM_BP_FAT	GO:0046496~nicotinamide nucleotide metabolic process	8	0.378251	0.194994	ME1, LDHB, TPI1, TP53I3, TALDO1, IDH3B, RPIA, MDH2	1618	40	13528	1.67219	1	0.934829	98.0877
GOTERM_BP_FAT	GO:0009820~alkaloid metabolic process	8	0.378251	0.212654	ME1, LDHB, TPI1, TP53I3, TALDO1, IDH3B, RPIA, MDH2	1618	41	13528	1.6314	1	0.943922	98.7241
GOTERM_BP_FAT	GO:0019362~pyridine nucleotide metabolic process	8	0.378251	0.230873	ME1, LDHB, TPI1, TP53I3, TALDO1, IDH3B, RPIA, MDH2	1618	42	13528	1.59256	1	0.952832	99.1676
GOTERM_BP_FAT	GO:0006098~pentose-phosphate shunt	3	0.141844	0.293451	TPI1, TALDO1, RPIA	1618	9	13528	2.78698	1	0.975495	99.823
GOTERM_BP_FAT	GO:0019748~secondary metabolic process	9	0.425532	0.742512	ME1, RDH11, LDHB, TPI1, TP53I3, TALDO1, IDH3B, RPIA, MDH2	1618	79	13528	0.952512	1	0.999867	100
GOTERM_BP_FAT	GO:0019674~NAD metabolic process	3	0.141844	0.817994	LDHB, IDH3B, MDH2	1618	25	13528	1.00331	1	0.999973	100
Annotation Cluster 47	Enrichment Score: 0.6693182652699962
Category	Term	Count	%	PValue	Genes	List Total	Pop Hits	Pop Total	Fold Enrichment	Bonferroni	Benjamini	FDR
GOTERM_BP_FAT	GO:0016310~phosphorylation	107	5.0591	0.135507	TBK1, STK35, RPS6KB2, RPS6KB1, CLK1, AURKB, CSNK2A2, MAP3K7, UQCR10, MAP3K5, CLK2, COL4A3BP, WNK4, PIK3C3, PIK3CA, PRKACA, IKBKAP, BRAF, CSNK1G1, WNK1, SCYL3, STK4, MARK4, MAP4K5, BAZ1B, RIOK3, DLD, TESK1, ATP5C1, CAMK1, MAPK9, CSNK1G3, ERC1, NEK4, PTPLAD1, HUS1, ULK4, SDHAF2, SRC, UHMK1, ATP6V0C, LOC407835, PTK2, LMTK2, DYRK3, TAOK2, MET, SMG1, SMAD2, ATR, OXSR1, ULK3, MTOR, UQCRC2, UQCRC1, ATP5…	1618	800	13528	1.11828	1	0.876389	92.9792
GOTERM_BP_FAT	GO:0006796~phosphate metabolic process	128	6.05201	0.145181	ILKAP, TBK1, STK35, RPS6KB2, RPS6KB1, AURKB, CLK1, CSNK2A2, MAP3K7, MAP3K5, UQCR10, CLK2, COL4A3BP, WNK4, PIK3C3, PIK3CA, PRKACA, IKBKAP, BRAF, CSNK1G1, WNK1, SCYL3, PPP1CC, MARK4, STK4, PPP1CA, MAP4K5, BAZ1B, RIOK3, DLD, TESK1, ATP5C1, MAPK9, CAMK1, CSNK1G3, NEK4, ERC1, PPP5C, STYXL1, ENPP1, PTPLAD1, HUS1, DUSP12, ULK4, SDHAF2, SRC, UHMK1, ATP6V0C, GPD1L, LOC407835, PTK2, DUSP16, LMTK2, DYRK3, T…	1618	973	13528	1.0999	1	0.890791	94.2822
GOTERM_BP_FAT	GO:0006793~phosphorus metabolic process	128	6.05201	0.145181	ILKAP, TBK1, STK35, RPS6KB2, RPS6KB1, AURKB, CLK1, CSNK2A2, MAP3K7, MAP3K5, UQCR10, CLK2, COL4A3BP, WNK4, PIK3C3, PIK3CA, PRKACA, IKBKAP, BRAF, CSNK1G1, WNK1, SCYL3, PPP1CC, MARK4, STK4, PPP1CA, MAP4K5, BAZ1B, RIOK3, DLD, TESK1, ATP5C1, MAPK9, CAMK1, CSNK1G3, NEK4, ERC1, PPP5C, STYXL1, ENPP1, PTPLAD1, HUS1, DUSP12, ULK4, SDHAF2, SRC, UHMK1, ATP6V0C, GPD1L, LOC407835, PTK2, DUSP16, LMTK2, DYRK3, T…	1618	973	13528	1.0999	1	0.890791	94.2822
GOTERM_BP_FAT	GO:0006468~protein amino acid phosphorylation	76	3.59338	0.736119	TBK1, STK35, CCNT1, RPS6KB2, RPS6KB1, AURKB, CLK1, CSNK2A2, MAP3K7, MAP3K5, PDPK1, SLK, CLK2, WNK4, PAK4, COL4A3BP, PIK3C3, CDK12, PIK3CA, PRKACA, SIK3, IKBKAP, BRAF, CSNK1G1, WNK1, PKN2, CDK9, SCYL3, STK4, MARK4, SRPK1, GAK, TYK2, MAP4K5, HIPK1, BAZ1B, RIOK3, TESK1, CAMK1, MAPK9, CDK11B, CSNK1G3, NEK4, ERC1, MAP3K11, CAMK1D, PTPLAD1, HUS1, MKNK1, AKAP9, ULK4, UHMK1, SRC, TRIB1, LOC407835, PTK2, …	1618	667	13528	0.952671	1	0.999856	100
Annotation Cluster 48	Enrichment Score: 0.6612425065771735
Category	Term	Count	%	PValue	Genes	List Total	Pop Hits	Pop Total	Fold Enrichment	Bonferroni	Benjamini	FDR
GOTERM_BP_FAT	GO:0006119~oxidative phosphorylation	24	1.13475	0.00103014	UQCRC2, NDUFA2, UQCRC1, NDUFA8, ATP5B, NDUFB9, NDUFA6, ATP5F1, ATP6V1H, NDUFA10, SDHAF2, MON2, ATP6V0C, NDUFS6, ATP6V1A, UQCR10, DLD, ATP5C1, ATP6V0A1, ATP5A1, NDUFS3, ATP6V0D1, NDUFS1, UQCRB	1618	98	13528	2.04758	0.969115	0.0345162	1.86261
GOTERM_BP_FAT	GO:0015986~ATP synthesis coupled proton transport	10	0.472813	0.0431271	ATP6V0C, ATP6V1A, ATP5B, ATP5F1, ATP5C1, ATP6V1H, ATP6V0A1, ATP5A1, ATP6V0D1, MON2	1618	40	13528	2.09023	1	0.572565	55.2558
GOTERM_BP_FAT	GO:0015985~energy coupled proton transport, down electrochemical gradient	10	0.472813	0.0431271	ATP6V0C, ATP6V1A, ATP5B, ATP5F1, ATP5C1, ATP6V1H, ATP6V0A1, ATP5A1, ATP6V0D1, MON2	1618	40	13528	2.09023	1	0.572565	55.2558
GOTERM_BP_FAT	GO:0009259~ribonucleotide metabolic process	24	1.13475	0.106537	ATP5B, NUDT5, ATP11B, ATP5F1, ATP6V1H, ATP1A1, ACLY, AMPD3, GMPS, MON2, GART, ATP6V0C, ATP6V1A, NME1-NME2, ADK, ATP5C1, VPS4B, ATP6V0A1, ADSL, ATP5A1, ERCC3, ATP6V0D1, PAICS, NDUFS1	1618	147	13528	1.36505	1	0.829297	87.1908
GOTERM_BP_FAT	GO:0034220~ion transmembrane transport	10	0.472813	0.124247	ATP6V0C, ATP6V1A, ATP5B, ATP5F1, ATP5C1, ATP6V1H, ATP6V0A1, ATP5A1, ATP6V0D1, MON2	1618	49	13528	1.70631	1	0.859607	91.1099
GOTERM_BP_FAT	GO:0009150~purine ribonucleotide metabolic process	22	1.04019	0.145829	ATP5B, ATP11B, ATP5F1, ATP6V1H, ATP1A1, ACLY, AMPD3, GMPS, MON2, GART, ATP6V0C, ATP6V1A, NME1-NME2, VPS4B, ATP5C1, ATP6V0A1, ADSL, ATP5A1, ERCC3, ATP6V0D1, PAICS, NDUFS1	1618	138	13528	1.3329	1	0.890947	94.3607
GOTERM_BP_FAT	GO:0006163~purine nucleotide metabolic process	28	1.32388	0.165068	ENPP1, ATP5B, ADCY6, RORA, MTHFD1, ATP6V0C, VPS4B, PAPSS1, ERCC3, ATP6V0D1, NDUFS1, ATP11B, ATP5F1, ATP6V1H, ACLY, ATP1A1, GMPS, AMPD3, MON2, GART, ATP6V1A, NME1-NME2, ADK, ATP5C1, ATP6V0A1, ADSL, ATP5A1, PAICS	1618	186	13528	1.25864	1	0.912379	96.2783
GOTERM_BP_FAT	GO:0006818~hydrogen transport	11	0.520095	0.215417	ATP6V0C, ATP6V1A, SLC23A2, ATP5B, ATP5F1, ATP5C1, ATP6V1H, ATP6V0A1, ATP5A1, ATP6V0D1, MON2	1618	63	13528	1.45985	1	0.945685	98.8033
GOTERM_BP_FAT	GO:0009260~ribonucleotide biosynthetic process	19	0.898345	0.223462	ATP5B, ATP11B, ATP5F1, ATP6V1H, ATP1A1, AMPD3, GMPS, MON2, GART, ATP6V0C, ATP6V1A, NME1-NME2, ADK, ATP5C1, ATP6V0A1, ADSL, ATP5A1, ATP6V0D1, PAICS	1618	124	13528	1.28111	1	0.951488	99.0085
GOTERM_BP_FAT	GO:0009152~purine ribonucleotide biosynthetic process	18	0.851064	0.230477	ATP5B, ATP11B, ATP5F1, ATP6V1H, ATP1A1, AMPD3, GMPS, MON2, GART, ATP6V0C, ATP6V1A, NME1-NME2, ATP5C1, ADSL, ATP6V0A1, ATP5A1, ATP6V0D1, PAICS	1618	117	13528	1.2863	1	0.953047	99.1597
GOTERM_BP_FAT	GO:0046034~ATP metabolic process	16	0.756501	0.269858	ATP5B, ATP11B, ATP5F1, ATP6V1H, ATP1A1, ACLY, MON2, ATP6V0C, ATP6V1A, VPS4B, ATP5C1, ATP6V0A1, ATP5A1, ATP6V0D1, ERCC3, NDUFS1	1618	105	13528	1.27405	1	0.96775	99.6777
GOTERM_BP_FAT	GO:0009144~purine nucleoside triphosphate metabolic process	18	0.851064	0.287	ATP5B, ATP11B, ATP5F1, ATP6V1H, ATP1A1, ACLY, MON2, ATP6V0C, ATP6V1A, NME1-NME2, ADK, VPS4B, ATP5C1, ATP6V0A1, ATP5A1, ATP6V0D1, ERCC3, NDUFS1	1618	122	13528	1.23358	1	0.974219	99.7911
GOTERM_BP_FAT	GO:0009141~nucleoside triphosphate metabolic process	19	0.898345	0.300317	ENPP1, ATP5B, ATP11B, ATP5F1, ATP6V1H, ATP1A1, ACLY, MON2, ATP6V0C, ATP6V1A, NME1-NME2, ADK, VPS4B, ATP5C1, ATP6V0A1, ATP5A1, ERCC3, ATP6V0D1, NDUFS1	1618	131	13528	1.21266	1	0.976295	99.8519
GOTERM_BP_FAT	GO:0015992~proton transport	10	0.472813	0.302856	ATP6V0C, ATP6V1A, ATP5B, ATP5F1, ATP5C1, ATP6V1H, ATP6V0A1, ATP5A1, ATP6V0D1, MON2	1618	61	13528	1.37065	1	0.976643	99.8614
GOTERM_BP_FAT	GO:0006164~purine nucleotide biosynthetic process	21	0.992908	0.313583	ATP5B, ADCY6, ATP11B, ATP5F1, ATP6V1H, ATP1A1, AMPD3, GMPS, MON2, GART, MTHFD1, ATP6V0C, ATP6V1A, NME1-NME2, ADK, ATP5C1, ATP6V0A1, ADSL, ATP5A1, ATP6V0D1, PAICS	1618	148	13528	1.18635	1	0.979642	99.8955
GOTERM_BP_FAT	GO:0009205~purine ribonucleoside triphosphate metabolic process	17	0.803783	0.321917	ATP5B, ATP11B, ATP5F1, ATP6V1H, ATP1A1, ACLY, MON2, ATP6V0C, ATP6V1A, NME1-NME2, VPS4B, ATP5C1, ATP6V0A1, ATP5A1, ATP6V0D1, ERCC3, NDUFS1	1618	117	13528	1.21484	1	0.981164	99.9164
GOTERM_BP_FAT	GO:0009199~ribonucleoside triphosphate metabolic process	17	0.803783	0.334548	ATP5B, ATP11B, ATP5F1, ATP6V1H, ATP1A1, ACLY, MON2, ATP6V0C, ATP6V1A, NME1-NME2, VPS4B, ATP5C1, ATP6V0A1, ATP5A1, ATP6V0D1, ERCC3, NDUFS1	1618	118	13528	1.20454	1	0.983462	99.9407
GOTERM_BP_FAT	GO:0034654~nucleobase, nucleoside, nucleotide and nucleic acid biosynthetic process	26	1.22931	0.365308	ME1, ATP5B, ADCY6, MTHFD1, ATP6V0C, PAPSS1, ATP6V0D1, ZBTB49, ATP11B, ATP5F1, ATP6V1H, ATP1A1, PRPSAP1, GMPS, AMPD3, MON2, GART, ATP6V1A, NME1-NME2, ADK, ATP5C1, ATP6V0A1, ADSL, ATP5A1, FLAD1, PAICS	1618	193	13528	1.12634	1	0.987817	99.975
GOTERM_BP_FAT	GO:0034404~nucleobase, nucleoside and nucleotide biosynthetic process	26	1.22931	0.365308	ME1, ATP5B, ADCY6, MTHFD1, ATP6V0C, PAPSS1, ATP6V0D1, ZBTB49, ATP11B, ATP5F1, ATP6V1H, ATP1A1, PRPSAP1, GMPS, AMPD3, MON2, GART, ATP6V1A, NME1-NME2, ADK, ATP5C1, ATP6V0A1, ADSL, ATP5A1, FLAD1, PAICS	1618	193	13528	1.12634	1	0.987817	99.975
GOTERM_BP_FAT	GO:0009165~nucleotide biosynthetic process	25	1.18203	0.376742	ME1, ATP5B, ADCY6, ATP6V0C, MTHFD1, PAPSS1, ATP6V0D1, ATP11B, ATP5F1, ATP6V1H, ATP1A1, PRPSAP1, GMPS, AMPD3, MON2, GART, ATP6V1A, NME1-NME2, ADK, ATP5C1, ATP6V0A1, ADSL, ATP5A1, FLAD1, PAICS	1618	186	13528	1.12378	1	0.9891	99.982
GOTERM_BP_FAT	GO:0009145~purine nucleoside triphosphate biosynthetic process	14	0.661939	0.403459	ATP5B, ATP11B, ATP5F1, ATP6V1H, ATP1A1, MON2, ATP6V0C, ATP6V1A, NME1-NME2, ADK, ATP5C1, ATP6V0A1, ATP5A1, ATP6V0D1	1618	99	13528	1.18236	1	0.992	99.9919
GOTERM_BP_FAT	GO:0009142~nucleoside triphosphate biosynthetic process	14	0.661939	0.44731	ATP5B, ATP11B, ATP5F1, ATP6V1H, ATP1A1, MON2, ATP6V0C, ATP6V1A, NME1-NME2, ADK, ATP5C1, ATP6V0A1, ATP5A1, ATP6V0D1	1618	102	13528	1.14758	1	0.994972	99.998
GOTERM_BP_FAT	GO:0006754~ATP biosynthetic process	12	0.567376	0.501483	ATP6V0C, ATP6V1A, ATP5B, ATP5F1, ATP11B, ATP5C1, ATP6V1H, ATP6V0A1, ATP1A1, ATP5A1, ATP6V0D1, MON2	1618	89	13528	1.12732	1	0.997384	99.9997
GOTERM_BP_FAT	GO:0009206~purine ribonucleoside triphosphate biosynthetic process	13	0.614657	0.510915	ATP5B, ATP11B, ATP5F1, ATP6V1H, ATP1A1, MON2, ATP6V0C, ATP6V1A, NME1-NME2, ATP5C1, ATP6V0A1, ATP5A1, ATP6V0D1	1618	98	13528	1.1091	1	0.997565	99.9998
GOTERM_BP_FAT	GO:0009201~ribonucleoside triphosphate biosynthetic process	13	0.614657	0.525737	ATP5B, ATP11B, ATP5F1, ATP6V1H, ATP1A1, MON2, ATP6V0C, ATP6V1A, NME1-NME2, ATP5C1, ATP6V0A1, ATP5A1, ATP6V0D1	1618	99	13528	1.0979	1	0.997969	99.9999
GOTERM_BP_FAT	GO:0044271~nitrogen compound biosynthetic process	37	1.74941	0.714037	ME1, SRM, ATP5B, ADCY6, ASNS, RORA, ASL, GOT2, MTHFD1, ATP6V0C, GPHN, ENOPH1, ATP6V0D1, PAPSS1, SUCLA2, ZBTB49, MOCS2, IREB2, ATP5F1, ATP11B, ATP6V1H, ATP1A1, SIRT7, PRPSAP1, GMPS, AMPD3, MON2, GART, ATP6V1A, NME1-NME2, ADK, ATP5C1, ADSL, ATP6V0A1, ATP5A1, FLAD1, PAICS	1618	325	13528	0.951861	1	0.999789	100
GOTERM_BP_FAT	GO:0015672~monovalent inorganic cation transport	25	1.18203	0.996323	SLC9A6, SLC20A1, ATP5B, ATP6V0C, SHKBP1, SLC23A2, VPS4B, SLC4A7, NEDD4L, ATP6V0D1, KCNG1, NSF, SLC12A7, ATP5F1, ATP6V1H, ATP1A1, KCTD2, MON2, ATP6V1A, TSC1, SLC6A8, ATP5C1, ATP6V0A1, ATP5A1, TRAPPC10	1618	318	13528	0.657307	1	1	100
Annotation Cluster 49	Enrichment Score: 0.6536931377338155
Category	Term	Count	%	PValue	Genes	List Total	Pop Hits	Pop Total	Fold Enrichment	Bonferroni	Benjamini	FDR
GOTERM_BP_FAT	GO:0009261~ribonucleotide catabolic process	7	0.330969	0.0696084	ATP5B, NUDT5, VPS4B, ACLY, ATP5A1, ERCC3, AMPD3	1618	25	13528	2.34106	1	0.722303	73.1841
GOTERM_BP_FAT	GO:0006200~ATP catabolic process	5	0.236407	0.114821	ATP5B, VPS4B, ACLY, ATP5A1, ERCC3	1618	16	13528	2.61279	1	0.843336	89.1925
GOTERM_BP_FAT	GO:0009154~purine ribonucleotide catabolic process	6	0.283688	0.131679	ATP5B, VPS4B, ACLY, ATP5A1, ERCC3, AMPD3	1618	23	13528	2.18111	1	0.871702	92.39
GOTERM_BP_FAT	GO:0009143~nucleoside triphosphate catabolic process	6	0.283688	0.150914	ENPP1, ATP5B, VPS4B, ACLY, ATP5A1, ERCC3	1618	24	13528	2.09023	1	0.897804	94.9428
GOTERM_BP_FAT	GO:0044270~nitrogen compound catabolic process	12	0.567376	0.171425	BLVRA, TST, HMOX2, ENPP1, ATP5B, NUDT5, VPS4B, ACLY, MBD4, ATP5A1, ERCC3, AMPD3	1618	67	13528	1.49748	1	0.916935	96.7627
GOTERM_BP_FAT	GO:0009203~ribonucleoside triphosphate catabolic process	5	0.236407	0.1847	ATP5B, VPS4B, ACLY, ATP5A1, ERCC3	1618	19	13528	2.20025	1	0.928619	97.5888
GOTERM_BP_FAT	GO:0009207~purine ribonucleoside triphosphate catabolic process	5	0.236407	0.1847	ATP5B, VPS4B, ACLY, ATP5A1, ERCC3	1618	19	13528	2.20025	1	0.928619	97.5888
GOTERM_BP_FAT	GO:0009146~purine nucleoside triphosphate catabolic process	5	0.236407	0.237248	ATP5B, VPS4B, ACLY, ATP5A1, ERCC3	1618	21	13528	1.9907	1	0.955781	99.2848
GOTERM_BP_FAT	GO:0009166~nucleotide catabolic process	9	0.425532	0.260562	ENPP1, ATP5B, NUDT5, VPS4B, ACLY, MBD4, ATP5A1, ERCC3, AMPD3	1618	51	13528	1.47546	1	0.965312	99.5941
GOTERM_BP_FAT	GO:0009132~nucleoside diphosphate metabolic process	4	0.189125	0.33218	NME1-NME2, ATP5B, NUDT5, ATP5A1	1618	17	13528	1.96728	1	0.983681	99.9367
GOTERM_BP_FAT	GO:0009185~ribonucleoside diphosphate metabolic process	3	0.141844	0.339909	ATP5B, NUDT5, ATP5A1	1618	10	13528	2.50828	1	0.984179	99.9488
GOTERM_BP_FAT	GO:0006195~purine nucleotide catabolic process	6	0.283688	0.359294	ATP5B, VPS4B, ACLY, ATP5A1, ERCC3, AMPD3	1618	33	13528	1.52017	1	0.986979	99.9703
GOTERM_BP_FAT	GO:0034655~nucleobase, nucleoside, nucleotide and nucleic acid catabolic process	9	0.425532	0.390338	ENPP1, ATP5B, NUDT5, VPS4B, ACLY, MBD4, ATP5A1, ERCC3, AMPD3	1618	58	13528	1.29739	1	0.990569	99.988
GOTERM_BP_FAT	GO:0034656~nucleobase, nucleoside and nucleotide catabolic process	9	0.425532	0.390338	ENPP1, ATP5B, NUDT5, VPS4B, ACLY, MBD4, ATP5A1, ERCC3, AMPD3	1618	58	13528	1.29739	1	0.990569	99.988
GOTERM_BP_FAT	GO:0046700~heterocycle catabolic process	11	0.520095	0.441043	BLVRA, MTHFD1, HMOX2, ATP5B, NUDT5, VPS4B, ACLY, MBD4, ATP5A1, ERCC3, AMPD3	1618	77	13528	1.19442	1	0.99474	99.9975
Annotation Cluster 50	Enrichment Score: 0.6504333937386378
Category	Term	Count	%	PValue	Genes	List Total	Pop Hits	Pop Total	Fold Enrichment	Bonferroni	Benjamini	FDR
GOTERM_BP_FAT	GO:0031123~RNA 3'-end processing	7	0.330969	0.0949707	ZFP36, TRNT1, PAPOLB, PAPOLA, PABPC1, CPSF3, ZCCHC6	1618	27	13528	2.16765	1	0.801839	83.8033
GOTERM_BP_FAT	GO:0043631~RNA polyadenylation	4	0.189125	0.229647	PAPOLB, PAPOLA, PABPC1, CPSF3	1618	14	13528	2.38884	1	0.952952	99.143
GOTERM_BP_FAT	GO:0031124~mRNA 3'-end processing	4	0.189125	0.297677	ZFP36, PAPOLA, PABPC1, CPSF3	1618	16	13528	2.09023	1	0.975905	99.8413
GOTERM_BP_FAT	GO:0006378~mRNA polyadenylation	3	0.141844	0.385363	PAPOLA, PABPC1, CPSF3	1618	11	13528	2.28026	1	0.990077	99.9861
Annotation Cluster 51	Enrichment Score: 0.6369276877817381
Category	Term	Count	%	PValue	Genes	List Total	Pop Hits	Pop Total	Fold Enrichment	Bonferroni	Benjamini	FDR
GOTERM_BP_FAT	GO:0006265~DNA topological change	4	0.189125	0.041171	TOP3A, ERCC3, TOP2A, TOP3B	1618	7	13528	4.77768	1	0.561641	53.5574
GOTERM_BP_FAT	GO:0032392~DNA geometric change	4	0.189125	0.366613	TOP3A, ERCC3, C10ORF2, TOP3B	1618	18	13528	1.85799	1	0.987905	99.9759
GOTERM_BP_FAT	GO:0032508~DNA duplex unwinding	4	0.189125	0.366613	TOP3A, ERCC3, C10ORF2, TOP3B	1618	18	13528	1.85799	1	0.987905	99.9759
GOTERM_BP_FAT	GO:0006268~DNA unwinding during replication	3	0.141844	0.512016	TOP3A, C10ORF2, TOP3B	1618	14	13528	1.79163	1	0.997575	99.9998
Annotation Cluster 52	Enrichment Score: 0.6045924072781806
Category	Term	Count	%	PValue	Genes	List Total	Pop Hits	Pop Total	Fold Enrichment	Bonferroni	Benjamini	FDR
GOTERM_BP_FAT	GO:0009156~ribonucleoside monophosphate biosynthetic process	6	0.283688	0.131679	ADK, ADSL, PAICS, GMPS, AMPD3, GART	1618	23	13528	2.18111	1	0.871702	92.39
GOTERM_BP_FAT	GO:0006189~'de novo' IMP biosynthetic process	3	0.141844	0.154583	ADSL, PAICS, GART	1618	6	13528	4.18047	1	0.90286	95.3269
GOTERM_BP_FAT	GO:0006188~IMP biosynthetic process	3	0.141844	0.154583	ADSL, PAICS, GART	1618	6	13528	4.18047	1	0.90286	95.3269
GOTERM_BP_FAT	GO:0046040~IMP metabolic process	3	0.141844	0.154583	ADSL, PAICS, GART	1618	6	13528	4.18047	1	0.90286	95.3269
GOTERM_BP_FAT	GO:0009168~purine ribonucleoside monophosphate biosynthetic process	5	0.236407	0.160019	ADSL, PAICS, GMPS, AMPD3, GART	1618	18	13528	2.32248	1	0.907631	95.8457
GOTERM_BP_FAT	GO:0009127~purine nucleoside monophosphate biosynthetic process	5	0.236407	0.160019	ADSL, PAICS, GMPS, AMPD3, GART	1618	18	13528	2.32248	1	0.907631	95.8457
GOTERM_BP_FAT	GO:0009161~ribonucleoside monophosphate metabolic process	6	0.283688	0.171241	ADK, ADSL, PAICS, GMPS, AMPD3, GART	1618	25	13528	2.00663	1	0.917501	96.7495
GOTERM_BP_FAT	GO:0009167~purine ribonucleoside monophosphate metabolic process	5	0.236407	0.210509	ADSL, PAICS, GMPS, AMPD3, GART	1618	20	13528	2.09023	1	0.943813	98.6592
GOTERM_BP_FAT	GO:0009126~purine nucleoside monophosphate metabolic process	5	0.236407	0.210509	ADSL, PAICS, GMPS, AMPD3, GART	1618	20	13528	2.09023	1	0.943813	98.6592
GOTERM_BP_FAT	GO:0006144~purine base metabolic process	4	0.189125	0.229647	PAICS, GMPS, AMPD3, GART	1618	14	13528	2.38884	1	0.952952	99.143
GOTERM_BP_FAT	GO:0046112~nucleobase biosynthetic process	4	0.189125	0.229647	ZBTB49, PAICS, GMPS, GART	1618	14	13528	2.38884	1	0.952952	99.143
GOTERM_BP_FAT	GO:0009112~nucleobase metabolic process	5	0.236407	0.292725	ZBTB49, PAICS, GMPS, AMPD3, GART	1618	23	13528	1.8176	1	0.975801	99.8196
GOTERM_BP_FAT	GO:0009113~purine base biosynthetic process	3	0.141844	0.293451	PAICS, GMPS, GART	1618	9	13528	2.78698	1	0.975495	99.823
GOTERM_BP_FAT	GO:0042440~pigment metabolic process	7	0.330969	0.454375	BLVRA, HMOX2, IREB2, AP3D1, PAICS, GMPS, GART	1618	45	13528	1.30059	1	0.995388	99.9984
GOTERM_BP_FAT	GO:0009124~nucleoside monophosphate biosynthetic process	7	0.330969	0.560905	ADK, ADCY6, ADSL, PAICS, GMPS, AMPD3, GART	1618	50	13528	1.17053	1	0.998697	100
GOTERM_BP_FAT	GO:0009123~nucleoside monophosphate metabolic process	8	0.378251	0.68863	ADK, ADCY6, ADSL, RORA, PAICS, GMPS, AMPD3, GART	1618	66	13528	1.01345	1	0.999716	100
GOTERM_BP_FAT	GO:0046148~pigment biosynthetic process	5	0.236407	0.701501	IREB2, AP3D1, PAICS, GMPS, GART	1618	39	13528	1.07192	1	0.999758	100
Annotation Cluster 53	Enrichment Score: 0.5785545600948193
Category	Term	Count	%	PValue	Genes	List Total	Pop Hits	Pop Total	Fold Enrichment	Bonferroni	Benjamini	FDR
GOTERM_BP_FAT	GO:0045947~negative regulation of translational initiation	5	0.236407	0.0600275	EIF3E, ANKHD1-EIF4EBP3, EIF2B3, EIF2B4, EIF2B5	1618	13	13528	3.21575	1	0.680611	67.6735
GOTERM_BP_FAT	GO:0017148~negative regulation of translation	8	0.378251	0.103642	TSC1, TIA1, EIF3E, ANKHD1-EIF4EBP3, IGF2BP1, EIF2B3, EIF2B4, EIF2B5	1618	34	13528	1.96728	1	0.823277	86.412
GOTERM_BP_FAT	GO:0032057~negative regulation of translational initiation in response to stress	3	0.141844	0.111651	EIF2B3, EIF2B4, EIF2B5	1618	5	13528	5.01656	1	0.835932	88.4643
GOTERM_BP_FAT	GO:0032055~negative regulation of translation in response to stress	3	0.141844	0.154583	EIF2B3, EIF2B4, EIF2B5	1618	6	13528	4.18047	1	0.90286	95.3269
GOTERM_BP_FAT	GO:0021782~glial cell development	6	0.283688	0.19255	ZFP91, SOX11, SOD1, EIF2B3, EIF2B4, EIF2B5	1618	26	13528	1.92945	1	0.935001	97.979
GOTERM_BP_FAT	GO:0043558~regulation of translational initiation in response to stress	3	0.141844	0.199948	EIF2B3, EIF2B4, EIF2B5	1618	7	13528	3.58326	1	0.936519	98.2913
GOTERM_BP_FAT	GO:0042063~gliogenesis	11	0.520095	0.244952	ZFP91, NDN, ARHGEF7, NAB2, SOX11, SOD1, EIF2B3, EIF2B4, SMARCA4, CTNNB1, EIF2B5	1618	65	13528	1.41493	1	0.959349	99.4057
GOTERM_BP_FAT	GO:0043555~regulation of translation in response to stress	3	0.141844	0.246551	EIF2B3, EIF2B4, EIF2B5	1618	8	13528	3.13535	1	0.959886	99.4283
GOTERM_BP_FAT	GO:0014003~oligodendrocyte development	4	0.189125	0.263392	SOX11, EIF2B3, EIF2B4, EIF2B5	1618	15	13528	2.22958	1	0.966011	99.6215
GOTERM_BP_FAT	GO:0010001~glial cell differentiation	9	0.425532	0.296559	ZFP91, NAB2, SOX11, SOD1, EIF2B3, EIF2B4, SMARCA4, CTNNB1, EIF2B5	1618	53	13528	1.41978	1	0.975781	99.8367
GOTERM_BP_FAT	GO:0048709~oligodendrocyte differentiation	4	0.189125	0.499088	SOX11, EIF2B3, EIF2B4, EIF2B5	1618	22	13528	1.52017	1	0.997355	99.9997
GOTERM_BP_FAT	GO:0009749~response to glucose stimulus	6	0.283688	0.637864	PFKFB2, SMAD2, RPS6KB1, EIF2B3, EIF2B4, EIF2B5	1618	45	13528	1.11479	1	0.9994	100
GOTERM_BP_FAT	GO:0009746~response to hexose stimulus	6	0.283688	0.676563	PFKFB2, SMAD2, RPS6KB1, EIF2B3, EIF2B4, EIF2B5	1618	47	13528	1.06735	1	0.999653	100
GOTERM_BP_FAT	GO:0034284~response to monosaccharide stimulus	6	0.283688	0.676563	PFKFB2, SMAD2, RPS6KB1, EIF2B3, EIF2B4, EIF2B5	1618	47	13528	1.06735	1	0.999653	100
GOTERM_BP_FAT	GO:0009743~response to carbohydrate stimulus	7	0.330969	0.738059	ME1, PFKFB2, SMAD2, RPS6KB1, EIF2B3, EIF2B4, EIF2B5	1618	60	13528	0.975443	1	0.999861	100
Annotation Cluster 54	Enrichment Score: 0.5758423015646347
Category	Term	Count	%	PValue	Genes	List Total	Pop Hits	Pop Total	Fold Enrichment	Bonferroni	Benjamini	FDR
GOTERM_BP_FAT	GO:0042375~quinone cofactor metabolic process	4	0.189125	0.1968	COQ3, CBR1, COQ7, PDSS2	1618	13	13528	2.5726	1	0.935993	98.1645
GOTERM_BP_FAT	GO:0045426~quinone cofactor biosynthetic process	3	0.141844	0.293451	COQ3, COQ7, PDSS2	1618	9	13528	2.78698	1	0.975495	99.823
GOTERM_BP_FAT	GO:0006744~ubiquinone biosynthetic process	3	0.141844	0.293451	COQ3, COQ7, PDSS2	1618	9	13528	2.78698	1	0.975495	99.823
GOTERM_BP_FAT	GO:0006743~ubiquinone metabolic process	3	0.141844	0.293451	COQ3, COQ7, PDSS2	1618	9	13528	2.78698	1	0.975495	99.823
Annotation Cluster 55	Enrichment Score: 0.5631709533583819
Category	Term	Count	%	PValue	Genes	List Total	Pop Hits	Pop Total	Fold Enrichment	Bonferroni	Benjamini	FDR
GOTERM_BP_FAT	GO:0046825~regulation of protein export from nucleus	3	0.141844	0.199948	GSK3B, PRKACA, UHMK1	1618	7	13528	3.58326	1	0.936519	98.2913
GOTERM_BP_FAT	GO:0046777~protein amino acid autophosphorylation	14	0.661939	0.211365	TRIM28, MET, SMG1, CLK1, STK4, UHMK1, PTK2, FYN, CDK12, LMTK2, PRKACA, MTOR, YES1, MAP3K11	1618	85	13528	1.3771	1	0.943389	98.6854
GOTERM_BP_FAT	GO:0018105~peptidyl-serine phosphorylation	6	0.283688	0.261205	GSK3B, SMG1, PRKACA, CLK1, STK4, UHMK1	1618	29	13528	1.72985	1	0.965264	99.6005
GOTERM_BP_FAT	GO:0018209~peptidyl-serine modification	6	0.283688	0.506273	GSK3B, SMG1, PRKACA, CLK1, STK4, UHMK1	1618	39	13528	1.2863	1	0.997517	99.9997
Annotation Cluster 56	Enrichment Score: 0.5389064638250998
Category	Term	Count	%	PValue	Genes	List Total	Pop Hits	Pop Total	Fold Enrichment	Bonferroni	Benjamini	FDR
GOTERM_BP_FAT	GO:0030069~lysogeny	3	0.141844	0.246551	XRCC5, PSIP1, BANF1	1618	8	13528	3.13535	1	0.959886	99.4283
GOTERM_BP_FAT	GO:0019047~provirus integration	3	0.141844	0.246551	XRCC5, PSIP1, BANF1	1618	8	13528	3.13535	1	0.959886	99.4283
GOTERM_BP_FAT	GO:0019059~initiation of viral infection	5	0.236407	0.264717	XRCC5, PVRL1, PSIP1, ITCH, BANF1	1618	22	13528	1.90021	1	0.966309	99.6337
GOTERM_BP_FAT	GO:0015074~DNA integration	4	0.189125	0.434288	XRCC5, SMARCB1, PSIP1, BANF1	1618	20	13528	1.67219	1	0.994297	99.9969
Annotation Cluster 57	Enrichment Score: 0.53124647836071
Category	Term	Count	%	PValue	Genes	List Total	Pop Hits	Pop Total	Fold Enrichment	Bonferroni	Benjamini	FDR
GOTERM_BP_FAT	GO:0006890~retrograde vesicle-mediated transport, Golgi to ER	6	0.283688	0.0968725	ARFGAP1, COG3, COPB2, COPG2, COG7, COPE	1618	21	13528	2.38884	1	0.805448	84.4131
GOTERM_BP_FAT	GO:0016050~vesicle organization	10	0.472813	0.162435	ARFGAP1, COPB2, RAB8A, DLG4, USO1, FBXO5, CNO, VPS33B, COPE, HIP1	1618	52	13528	1.60787	1	0.909451	96.0583
GOTERM_BP_FAT	GO:0006901~vesicle coating	4	0.189125	0.263392	ARFGAP1, COPB2, COPE, HIP1	1618	15	13528	2.22958	1	0.966011	99.6215
GOTERM_BP_FAT	GO:0006903~vesicle targeting	5	0.236407	0.264717	ARFGAP1, SNAP29, COPB2, YKT6, COPE	1618	22	13528	1.90021	1	0.966309	99.6337
GOTERM_BP_FAT	GO:0006900~membrane budding	4	0.189125	0.297677	ARFGAP1, COPB2, COPE, HIP1	1618	16	13528	2.09023	1	0.975905	99.8413
GOTERM_BP_FAT	GO:0048194~Golgi vesicle budding	3	0.141844	0.339909	ARFGAP1, COPB2, COPE	1618	10	13528	2.50828	1	0.984179	99.9488
GOTERM_BP_FAT	GO:0048200~Golgi transport vesicle coating	3	0.141844	0.339909	ARFGAP1, COPB2, COPE	1618	10	13528	2.50828	1	0.984179	99.9488
GOTERM_BP_FAT	GO:0048205~COPI coating of Golgi vesicle	3	0.141844	0.339909	ARFGAP1, COPB2, COPE	1618	10	13528	2.50828	1	0.984179	99.9488
GOTERM_BP_FAT	GO:0048199~vesicle targeting, to, from or within Golgi	3	0.141844	0.429388	ARFGAP1, COPB2, COPE	1618	12	13528	2.09023	1	0.994165	99.9964
GOTERM_BP_FAT	GO:0051648~vesicle localization	6	0.283688	0.4583	ARFGAP1, SNAP29, COPB2, VPS33B, YKT6, COPE	1618	37	13528	1.35583	1	0.995612	99.9986
GOTERM_BP_FAT	GO:0051650~establishment of vesicle localization	5	0.236407	0.567792	ARFGAP1, SNAP29, COPB2, YKT6, COPE	1618	33	13528	1.26681	1	0.998816	100
Annotation Cluster 58	Enrichment Score: 0.5269998578842966
Category	Term	Count	%	PValue	Genes	List Total	Pop Hits	Pop Total	Fold Enrichment	Bonferroni	Benjamini	FDR
GOTERM_BP_FAT	GO:0051189~prosthetic group metabolic process	3	0.141844	0.199948	GPHN, MOCS2, FLAD1	1618	7	13528	3.58326	1	0.936519	98.2913
GOTERM_BP_FAT	GO:0019720~Mo-molybdopterin cofactor metabolic process	3	0.141844	0.199948	GPHN, MOCS2, FLAD1	1618	7	13528	3.58326	1	0.936519	98.2913
GOTERM_BP_FAT	GO:0043545~molybdopterin cofactor metabolic process	3	0.141844	0.199948	GPHN, MOCS2, FLAD1	1618	7	13528	3.58326	1	0.936519	98.2913
GOTERM_BP_FAT	GO:0032324~molybdopterin cofactor biosynthetic process	3	0.141844	0.199948	GPHN, MOCS2, FLAD1	1618	7	13528	3.58326	1	0.936519	98.2913
GOTERM_BP_FAT	GO:0006777~Mo-molybdopterin cofactor biosynthetic process	3	0.141844	0.199948	GPHN, MOCS2, FLAD1	1618	7	13528	3.58326	1	0.936519	98.2913
GOTERM_BP_FAT	GO:0019438~aromatic compound biosynthetic process	4	0.189125	0.366613	GPHN, MOCS2, SUCLA2, FLAD1	1618	18	13528	1.85799	1	0.987905	99.9759
GOTERM_BP_FAT	GO:0042559~pteridine and derivative biosynthetic process	3	0.141844	0.512016	GPHN, MOCS2, FLAD1	1618	14	13528	1.79163	1	0.997575	99.9998
GOTERM_BP_FAT	GO:0042558~pteridine and derivative metabolic process	4	0.189125	0.530042	MTHFD2, GPHN, MOCS2, FLAD1	1618	23	13528	1.45408	1	0.998059	99.9999
GOTERM_BP_FAT	GO:0018130~heterocycle biosynthetic process	8	0.378251	0.568356	MTHFD1, GPHN, MOCS2, ADK, IREB2, SIRT7, SUCLA2, FLAD1	1618	59	13528	1.13369	1	0.99879	100
Annotation Cluster 59	Enrichment Score: 0.5243085978778634
Category	Term	Count	%	PValue	Genes	List Total	Pop Hits	Pop Total	Fold Enrichment	Bonferroni	Benjamini	FDR
GOTERM_BP_FAT	GO:0051303~establishment of chromosome localization	4	0.189125	0.263392	CCDC99, CENPF, CDC23, BIRC5	1618	15	13528	2.22958	1	0.966011	99.6215
GOTERM_BP_FAT	GO:0050000~chromosome localization	4	0.189125	0.263392	CCDC99, CENPF, CDC23, BIRC5	1618	15	13528	2.22958	1	0.966011	99.6215
GOTERM_BP_FAT	GO:0051310~metaphase plate congression	3	0.141844	0.385363	CCDC99, CENPF, CDC23	1618	11	13528	2.28026	1	0.990077	99.9861
Annotation Cluster 60	Enrichment Score: 0.5024330724777251
Category	Term	Count	%	PValue	Genes	List Total	Pop Hits	Pop Total	Fold Enrichment	Bonferroni	Benjamini	FDR
GOTERM_BP_FAT	GO:0043414~biopolymer methylation	14	0.661939	0.0631894	DMAP1, C17ORF79, TRMT61A, PRMT3, PRMT1, METTL14, METTL3, BTG1, PRMT5, GATAD2A, FTSJ1, TGS1, BAZ2A, FTSJ3	1618	69	13528	1.69642	1	0.693966	69.6007
GOTERM_BP_FAT	GO:0006479~protein amino acid methylation	5	0.236407	0.701501	PRMT3, PRMT1, BTG1, PRMT5, C17ORF79	1618	39	13528	1.07192	1	0.999758	100
GOTERM_BP_FAT	GO:0008213~protein amino acid alkylation	5	0.236407	0.701501	PRMT3, PRMT1, BTG1, PRMT5, C17ORF79	1618	39	13528	1.07192	1	0.999758	100
Annotation Cluster 61	Enrichment Score: 0.502383088142226
Category	Term	Count	%	PValue	Genes	List Total	Pop Hits	Pop Total	Fold Enrichment	Bonferroni	Benjamini	FDR
GOTERM_BP_FAT	GO:0032870~cellular response to hormone stimulus	22	1.04019	0.110761	ENPP1, GRB2, BAIAP2, ADCY6, PPARG, STAT5B, SOCS7, RPS6KB1, APPL1, PHIP, PRKAR2B, GRB10, PRKAR2A, PDPK1, CAPN10, NUP62, GSK3A, GNB1, DNAJC25, PRKACA, KDM3A, PARP1	1618	133	13528	1.38301	1	0.834754	88.2515
GOTERM_BP_FAT	GO:0032869~cellular response to insulin stimulus	12	0.567376	0.183887	PHIP, PDPK1, GRB10, CAPN10, ENPP1, GRB2, GSK3A, BAIAP2, PPARG, SOCS7, APPL1, PARP1	1618	68	13528	1.47546	1	0.92842	97.5446
GOTERM_BP_FAT	GO:0032868~response to insulin stimulus	16	0.756501	0.210895	ENPP1, GRB2, BAIAP2, PPARG, SOCS7, RPS6KB1, APPL1, PHIP, PDPK1, GRB10, CAPN10, TSC1, GSK3A, MTOR, PARP1, ABCC5	1618	100	13528	1.33775	1	0.943564	98.6711
GOTERM_BP_FAT	GO:0008286~insulin receptor signaling pathway	7	0.330969	0.277064	PHIP, GRB10, GRB2, GSK3A, BAIAP2, SOCS7, APPL1	1618	37	13528	1.5818	1	0.970393	99.7311
GOTERM_BP_FAT	GO:0043434~response to peptide hormone stimulus	22	1.04019	0.292857	ENPP1, GRB2, BAIAP2, PPARG, STAT5B, SOCS7, RPS6KB1, ASL, APPL1, PHIP, GRB10, PDPK1, CAPN10, TSC1, GSK3A, MTOR, PARP1, EIF2B3, EIF2B4, ABCC5, NUDC, EIF2B5	1618	154	13528	1.19442	1	0.975563	99.8203
GOTERM_BP_FAT	GO:0009725~response to hormone stimulus	44	2.08038	0.580938	ME1, GCLC, ENPP1, GRB2, PDGFA, ADCY6, PPARG, STAT5B, RPS6KB1, ASL, SRF, SRC, CTNNB1, PHIP, PRKAR2B, GSTM3, PDPK1, PRKAR2A, KRAS, PRKACA, KDM3A, EIF2B3, NUDC, RNF14, EIF2B4, EIF2B5, STRN3, BAIAP2, SOCS7, APPL1, GRB10, CAPN10, EP300, NUP62, TSC1, GSK3A, GNB1, SLC25A36, DNAJC25, MTOR, RBM14, PARP1, SST, ABCC5	1618	367	13528	1.0024	1	0.999013	100
GOTERM_BP_FAT	GO:0009719~response to endogenous stimulus	47	2.22222	0.669136	ME1, GCLC, ENPP1, GRB2, PDGFA, ADCY6, PPARG, STAT5B, RPS6KB1, ASNS, ASL, SRF, SRC, CTNNB1, PHIP, PRKAR2B, GSTM3, PDPK1, PRKAR2A, KRAS, PRKACA, KDM3A, EIF2B3, NUDC, RNF14, EIF2B4, EIF2B5, STRN3, BAIAP2, SOCS7, APPL1, GRB10, CAPN10, EP300, NUP62, TSC1, GSK3A, GNB1, SLC25A36, DNAJC25, MTOR, RBM14, PARP1, AACS, SST, ABCC5, HDAC6	1618	405	13528	0.970282	1	0.999619	100
GOTERM_BP_FAT	GO:0010033~response to organic substance	83	3.92435	0.706402	UQCRC1, VAPB, PDGFA, PPARG, STAT5B, ADCY6, RPS6KB1, DEK, PRDX3, CTNNB1, GOT2, PRKAR2B, PDPK1, PRKAR2A, GSTM3, AES, DGCR8, CDKN2B, VPS4B, PRKACA, SUPT5H, EIF2B3, EIF2B4, EIF2B5, BAIAP2, STRN3, LIFR, SOCS7, GRB10, CAPN10, EP300, SQLE, GNB1, SLC25A36, DNAJC25, CTSC, HSPB3, PPP1R15A, PPP5C, ME1, GCLC, ENPP1, GRB2, PFKFB2, NFKBIA, ASNS, ASL, SRF, SRC, TRIB1, GLRX2, PHIP, SRRT, KRAS, HSPA4, KDM3A, TAF9…	1618	721	13528	0.962494	1	0.999772	100
Annotation Cluster 62	Enrichment Score: 0.5003246243279318
Category	Term	Count	%	PValue	Genes	List Total	Pop Hits	Pop Total	Fold Enrichment	Bonferroni	Benjamini	FDR
GOTERM_BP_FAT	GO:0007034~vacuolar transport	7	0.330969	0.176253	FAM160A2, AP3M1, HMGXB4, CHMP7, USE1, M6PR, VPS26A	1618	32	13528	1.82896	1	0.922341	97.09
GOTERM_BP_FAT	GO:0007041~lysosomal transport	5	0.236407	0.349629	FAM160A2, AP3M1, HMGXB4, USE1, M6PR	1618	25	13528	1.67219	1	0.985831	99.9609
GOTERM_BP_FAT	GO:0008333~endosome to lysosome transport	3	0.141844	0.512016	FAM160A2, HMGXB4, M6PR	1618	14	13528	1.79163	1	0.997575	99.9998
Annotation Cluster 63	Enrichment Score: 0.4984504376561254
Category	Term	Count	%	PValue	Genes	List Total	Pop Hits	Pop Total	Fold Enrichment	Bonferroni	Benjamini	FDR
GOTERM_BP_FAT	GO:0016044~membrane organization	56	2.64775	0.0784495	HRAS, SEC24B, AP1B1, AP1G1, ATP5B, BNIP3, EPS15L1, CNO, CLTC, VPS33B, GATA2, COPB2, PACSIN2, DLG4, GNPAT, SEC24C, VCPIP1, RAMP2, ICAM5, ATP6V1H, M6PR, ELMO2, LETM1, BNIP1, LRP12, USO1, VAMP3, TOMM22, CLN8, COPE, BID, ARFGAP1, SNAP29, RAB7A, STX7, SAMM50, NAPG, SNX2, CDC42SE1, CYTH2, KRAS, HSPA4, PAFAH1B1, TRIP10, HIP1, NPLOC4, RAB8A, A4GALT, SOD1, NRAS, RABEP2, NME1-NME2, SEC13, GOSR2, LRP8, DNM2	1618	381	13528	1.2289	1	0.754968	77.4707
GOTERM_BP_FAT	GO:0010324~membrane invagination	26	1.22931	0.638306	RAB7A, HRAS, AP1B1, AP1G1, ATP5B, SNX2, CDC42SE1, CYTH2, EPS15L1, GATA2, KRAS, PACSIN2, DLG4, TRIP10, HIP1, RAMP2, ICAM5, ATP6V1H, M6PR, ELMO2, NRAS, RABEP2, NME1-NME2, LRP12, LRP8, DNM2	1618	220	13528	0.988111	1	0.999395	100
GOTERM_BP_FAT	GO:0006897~endocytosis	26	1.22931	0.638306	RAB7A, HRAS, AP1B1, AP1G1, ATP5B, SNX2, CDC42SE1, CYTH2, EPS15L1, GATA2, KRAS, PACSIN2, DLG4, TRIP10, HIP1, RAMP2, ICAM5, ATP6V1H, M6PR, ELMO2, NRAS, RABEP2, NME1-NME2, LRP12, LRP8, DNM2	1618	220	13528	0.988111	1	0.999395	100
Annotation Cluster 64	Enrichment Score: 0.4929814278397687
Category	Term	Count	%	PValue	Genes	List Total	Pop Hits	Pop Total	Fold Enrichment	Bonferroni	Benjamini	FDR
GOTERM_BP_FAT	GO:0045792~negative regulation of cell size	16	0.756501	0.199849	ENPP1, PPARG, OSGIN1, TSPYL2, TSC1, PRDM4, SEMA4F, BTG1, SERTAD3, MTOR, SEMA3A, DCUN1D3, NDUFS3, DNAJC2, IP6K2, ENO1	1618	99	13528	1.35126	1	0.937063	98.2875
GOTERM_BP_FAT	GO:0040008~regulation of growth	47	2.22222	0.210216	ENOX2, NDN, ENPP1, STAT5B, PPARG, FGFRL1, RPS6KB1, OSGIN1, DMAP1, CDH4, TTL, IL17RB, ZFP91, EPC1, PTK2, TSPYL2, HLX, SERTAD3, PIK3CA, TAF9, ITCH, SEMA3A, NDUFS3, DNAJC2, NET1, EBAG9, ENO1, IP6K2, TAOK2, SOCS7, SOCS4, WRN, CSDA, AFG3L2, SOD1, EP300, PRDM4, CD320, SEMA4F, BTG1, LRP12, RUVBL2, CDK11B, DCUN1D3, PARP1, MCTS1, UBA52	1618	341	13528	1.15239	1	0.944143	98.6501
GOTERM_BP_FAT	GO:0001558~regulation of cell growth	27	1.2766	0.29625	ENPP1, FGFRL1, PPARG, OSGIN1, CDH4, TTL, IL17RB, ZFP91, TSPYL2, SERTAD3, TAF9, ITCH, SEMA3A, NDUFS3, DNAJC2, EBAG9, ENO1, IP6K2, NET1, TAOK2, EP300, CD320, PRDM4, SEMA4F, BTG1, CDK11B, DCUN1D3	1618	194	13528	1.16364	1	0.975951	99.8353
GOTERM_BP_FAT	GO:0030308~negative regulation of cell growth	14	0.661939	0.303146	ENPP1, PPARG, OSGIN1, TSPYL2, PRDM4, SEMA4F, BTG1, SERTAD3, SEMA3A, DCUN1D3, NDUFS3, DNAJC2, ENO1, IP6K2	1618	92	13528	1.27232	1	0.976473	99.8624
GOTERM_BP_FAT	GO:0008361~regulation of cell size	28	1.32388	0.334239	ENOX2, E2F4, ENPP1, NDN, PPARG, OSGIN1, CDH4, ZFP91, TSPYL2, RB1CC1, SERTAD3, TAF9, SEMA3A, NDUFS3, DNAJC2, IP6K2, ENO1, SLC3A2, RPTOR, EP300, TSC1, PRDM4, SEMA4F, BTG1, MTOR, DCUN1D3, CLN8, XRN2	1618	206	13528	1.13644	1	0.983587	99.9402
GOTERM_BP_FAT	GO:0045926~negative regulation of growth	15	0.70922	0.44419	ENPP1, PPARG, OSGIN1, PTK2, TSPYL2, PRDM4, SEMA4F, BTG1, SERTAD3, SEMA3A, DCUN1D3, NDUFS3, DNAJC2, ENO1, IP6K2	1618	110	13528	1.14013	1	0.994786	99.9978
GOTERM_BP_FAT	GO:0032535~regulation of cellular component size	32	1.513	0.632158	ENOX2, E2F4, ENPP1, NDN, PPARG, CAPZA1, OSGIN1, RDX, CDH4, ZFP91, TSPYL2, RB1CC1, SERTAD3, TAF9, SEMA3A, NDUFS3, DNAJC2, ENO1, IP6K2, SLC3A2, RPTOR, ARPC1A, EP300, TSC1, PRDM4, SEMA4F, BTG1, CAPG, MTOR, DCUN1D3, CLN8, XRN2	1618	271	13528	0.98727	1	0.999348	100
Annotation Cluster 65	Enrichment Score: 0.491850639612572
Category	Term	Count	%	PValue	Genes	List Total	Pop Hits	Pop Total	Fold Enrichment	Bonferroni	Benjamini	FDR
GOTERM_BP_FAT	GO:0006506~GPI anchor biosynthetic process	8	0.378251	0.103642	PGAP2, PIGL, PIGY, PIGX, PIGW, PIGU, ALG9, PIGP	1618	34	13528	1.96728	1	0.823277	86.412
GOTERM_BP_FAT	GO:0006505~GPI anchor metabolic process	8	0.378251	0.116907	PGAP2, PIGL, PIGY, PIGX, PIGW, PIGU, ALG9, PIGP	1618	35	13528	1.91107	1	0.844998	89.6477
GOTERM_BP_FAT	GO:0030384~phosphoinositide metabolic process	13	0.614657	0.157129	PGAP2, PIGY, PIGX, PIGW, PIGU, SMG1, PIGP, ALG9, PIGL, PIK3C3, PIK3CA, IP6K1, IP6K2	1618	73	13528	1.48893	1	0.905021	95.577
GOTERM_BP_FAT	GO:0006497~protein amino acid lipidation	10	0.472813	0.176281	PGAP2, NMT1, PIGL, PIGY, PIGX, PIGW, PIGU, ALG9, PIGP, PGGT1B	1618	53	13528	1.57754	1	0.921601	97.0919
GOTERM_BP_FAT	GO:0046489~phosphoinositide biosynthetic process	8	0.378251	0.194994	PGAP2, PIGL, PIGY, PIGX, PIGW, PIGU, ALG9, PIGP	1618	40	13528	1.67219	1	0.934829	98.0877
GOTERM_BP_FAT	GO:0042158~lipoprotein biosynthetic process	10	0.472813	0.252617	PGAP2, NMT1, PIGL, PIGY, PIGX, PIGW, PIGU, ALG9, PIGP, PGGT1B	1618	58	13528	1.44154	1	0.962587	99.5067
GOTERM_BP_FAT	GO:0016254~preassembly of GPI anchor in ER membrane	4	0.189125	0.33218	PIGL, PIGX, PIGW, PIGP	1618	17	13528	1.96728	1	0.983681	99.9367
GOTERM_BP_FAT	GO:0008654~phospholipid biosynthetic process	15	0.70922	0.332657	PGAP2, PIGY, PIGX, PIGW, PIGU, LPCAT3, PIGP, ALG9, LPCAT4, SAMD8, PIGL, MBOAT7, LCLAT1, PCYT1A, PTDSS1	1618	102	13528	1.22955	1	0.983597	99.9375
GOTERM_BP_FAT	GO:0019637~organophosphate metabolic process	27	1.2766	0.354355	TALDO1, ALG9, GPD1L, TPI1, PIGL, GATA6, PIK3C3, PIK3CA, PCYT1A, PAFAH1B1, IP6K1, PTDSS1, IP6K2, PGAP2, PIGY, PIGX, PIGW, PIGU, SMG1, LPCAT3, PIGP, LPCAT4, SAMD8, MBOAT7, LCLAT1, CLN8, SMPD4	1618	200	13528	1.12873	1	0.986481	99.9658
GOTERM_BP_FAT	GO:0046474~glycerophospholipid biosynthetic process	10	0.472813	0.426309	PGAP2, PIGL, PIGY, PIGX, PIGW, PIGU, PCYT1A, PTDSS1, ALG9, PIGP	1618	68	13528	1.22955	1	0.993955	99.996
GOTERM_BP_FAT	GO:0006650~glycerophospholipid metabolic process	16	0.756501	0.441218	PGAP2, PIGY, PIGX, PIGW, PIGU, SMG1, PIGP, ALG9, PIGL, PIK3C3, PIK3CA, PCYT1A, PAFAH1B1, PTDSS1, IP6K1, IP6K2	1618	118	13528	1.13369	1	0.994681	99.9976
GOTERM_BP_FAT	GO:0045017~glycerolipid biosynthetic process	11	0.520095	0.491068	PGAP2, PIGL, DGAT1, PIGY, PIGX, PIGW, PIGU, PCYT1A, PTDSS1, ALG9, PIGP	1618	80	13528	1.14963	1	0.997013	99.9996
GOTERM_BP_FAT	GO:0006644~phospholipid metabolic process	24	1.13475	0.50779	PGAP2, PIGY, PIGX, PIGW, PIGU, SMG1, LPCAT3, PIGP, ALG9, LPCAT4, SAMD8, PIGL, GATA6, MBOAT7, PIK3C3, PIK3CA, LCLAT1, PCYT1A, PAFAH1B1, PTDSS1, IP6K1, SMPD4, CLN8, IP6K2	1618	190	13528	1.05612	1	0.997507	99.9998
GOTERM_BP_FAT	GO:0042157~lipoprotein metabolic process	10	0.472813	0.628631	PGAP2, NMT1, PIGL, PIGY, PIGX, PIGW, PIGU, ALG9, PIGP, PGGT1B	1618	80	13528	1.04512	1	0.999323	100
GOTERM_BP_FAT	GO:0046486~glycerolipid metabolic process	17	0.803783	0.8261	PGAP2, PIGY, PIGX, PIGW, PIGU, SMG1, PIGP, ALG9, PIGL, DGAT1, PIK3C3, PIK3CA, PCYT1A, PAFAH1B1, PTDSS1, IP6K1, IP6K2	1618	162	13528	0.877383	1	0.999979	100
GOTERM_BP_FAT	GO:0008610~lipid biosynthetic process	34	1.60757	0.856309	CYB5R1, CYB5R2, GNE, ALG9, PDSS2, PRPF19, FAR2, PIGL, TPI1, AGPS, PCYT1A, ELOVL6, PTDSS1, PGAP2, A4GALT, PIGY, SPTLC2, CMAS, PIGX, PIGW, PIGU, ACLY, LPCAT3, TECR, PIGP, LPCAT4, SAMD8, DGAT1, LARGE, SQLE, MBOAT7, LCLAT1, LTA4H, CLN8	1618	323	13528	0.880099	1	0.999991	100
Annotation Cluster 66	Enrichment Score: 0.4914919212983573
Category	Term	Count	%	PValue	Genes	List Total	Pop Hits	Pop Total	Fold Enrichment	Bonferroni	Benjamini	FDR
GOTERM_BP_FAT	GO:0010604~positive regulation of macromolecule metabolic process	119	5.62648	0.0528075	NCBP1, HRAS, AURKAIP1, PDGFA, BTRC, STAT5B, NAA16, TBP, RORA, CNOT7, CTNNB1, EPC1, ZFP91, GATA2, BRPF1, GATA6, WIBG, SMARCD1, ITCH, SUPT5H, CUL1, EIF2B5, SATB2, MTA2, STRN3, ANAPC4, NRD1, MED13, CD40, EP300, MTF1, PIAS4, PSMA5, SIX1, VEGFA, MAPK9, ANAPC7, UBA52, SMARCA4, GCLC, NFKBIA, PSMA7, SRF, PSMB5, PSMB6, PSMB1, SMARCB1, PSMB3, TEAD4, FBXO5, RNF10, TAF9, MAML3, TRAF6, ASF1A, RNF14, DNAJA3, S…	1618	857	13528	1.16097	1	0.638301	62.8312
GOTERM_BP_FAT	GO:0006357~regulation of transcription from RNA polymerase II promoter	99	4.68085	0.108877	STAT5B, MED23, RORA, CNOT7, CTNNB1, GATA2, EPC1, GATA6, SMARCD1, DDX20, SUPT5H, IKBKAP, SATB1, SATB2, MTA2, YY1, STRN3, ZHX2, ZNF189, MED13, CSDA, MED19, EP300, MTF1, PIAS4, TIAL1, SIX1, VEGFA, SMARCA4, SUPT6H, NFKBIA, SRF, SMARCB1, HEXIM1, HTATSF1, SNF8, TEAD4, TAF9, SKIL, MAML3, BCOR, RNF14, TFDP1, TAF4, RFX5, KLF10, KLF16, SMAD2, SNW1, MYPOP, FOXP4, UBP1, ATF5, NRF1, HDAC2, RNF4, HDAC1, ETS1, …	1618	727	13528	1.13856	1	0.83205	87.7892
GOTERM_BP_FAT	GO:0045935~positive regulation of nucleobase, nucleoside, nucleotide and nucleic acid metabolic process	81	3.82979	0.265948	NCBP1, HRAS, E2F3, PDGFA, PPARG, STAT5B, NAA16, TBP, RORA, CNOT7, CTNNB1, EPC1, GATA2, BRPF1, GATA6, SMARCD1, SERTAD3, SUPT5H, USP16, SATB2, CCNH, MTA2, STRN3, SOX11, TTF1, MED13, CD40, TAF11, EYA3, EP300, MTF1, NCOA3, VEGFA, SIX1, CAND1, MAPRE3, UBA52, CLOCK, MED1, SMARCA4, SMARCAD1, GLIS2, NFKBIA, NFYA, SRF, SEC14L2, CHD8, SMARCB1, TEAD4, HINFP, POU2F1, RNF10, KDM3A, TAF9, AATF, MAML3, ERCC3, N…	1618	624	13528	1.08531	1	0.966557	99.6447
GOTERM_BP_FAT	GO:0045941~positive regulation of transcription	73	3.45154	0.291057	E2F3, PPARG, STAT5B, NAA16, TBP, RORA, CNOT7, CTNNB1, EPC1, GATA2, BRPF1, GATA6, SMARCD1, SERTAD3, SUPT5H, USP16, SATB2, CCNH, MTA2, STRN3, SOX11, TTF1, MED13, TAF11, EP300, MTF1, NCOA3, VEGFA, SIX1, CAND1, MAPRE3, UBA52, CLOCK, MED1, SMARCA4, SMARCAD1, GLIS2, NFKBIA, NFYA, SRF, SEC14L2, CHD8, SMARCB1, TEAD4, HINFP, POU2F1, RNF10, KDM3A, TAF9, AATF, MAML3, ERCC3, NFATC3, ASF1A, RNF14, MYSM1, SMAD…	1618	564	13528	1.08218	1	0.975472	99.8117
GOTERM_BP_FAT	GO:0010628~positive regulation of gene expression	74	3.49882	0.338243	E2F3, PPARG, STAT5B, NAA16, TBP, RORA, CNOT7, CTNNB1, EPC1, GATA2, BRPF1, GATA6, SMARCD1, SERTAD3, SUPT5H, USP16, SATB2, CCNH, MTA2, STRN3, SOX11, TTF1, MED13, TAF11, EP300, MTF1, NCOA3, VEGFA, SIX1, MAPK9, CAND1, MAPRE3, UBA52, CLOCK, MED1, SMARCA4, SMARCAD1, GLIS2, NFKBIA, NFYA, SRF, SEC14L2, CHD8, SMARCB1, TEAD4, HINFP, POU2F1, RNF10, KDM3A, TAF9, AATF, MAML3, ERCC3, NFATC3, ASF1A, RNF14, MYSM…	1618	581	13528	1.0649	1	0.983973	99.9464
GOTERM_BP_FAT	GO:0051173~positive regulation of nitrogen compound metabolic process	81	3.82979	0.376068	NCBP1, HRAS, E2F3, PDGFA, PPARG, STAT5B, NAA16, TBP, RORA, CNOT7, CTNNB1, EPC1, GATA2, BRPF1, GATA6, SMARCD1, SERTAD3, SUPT5H, USP16, SATB2, CCNH, MTA2, STRN3, SOX11, TTF1, MED13, CD40, TAF11, EYA3, EP300, MTF1, NCOA3, VEGFA, SIX1, CAND1, MAPRE3, UBA52, CLOCK, MED1, SMARCA4, SMARCAD1, GLIS2, NFKBIA, NFYA, SRF, SEC14L2, CHD8, SMARCB1, TEAD4, HINFP, POU2F1, RNF10, KDM3A, TAF9, AATF, MAML3, ERCC3, N…	1618	644	13528	1.05161	1	0.989127	99.9817
GOTERM_BP_FAT	GO:0010557~positive regulation of macromolecule biosynthetic process	81	3.82979	0.430956	HRAS, E2F3, PDGFA, PPARG, STAT5B, NAA16, TBP, RORA, CNOT7, CTNNB1, EPC1, GATA2, BRPF1, GATA6, WIBG, SMARCD1, SERTAD3, SUPT5H, USP16, EIF2B5, SATB2, CCNH, MTA2, STRN3, SOX11, TTF1, MED13, TAF11, EP300, MTF1, NCOA3, VEGFA, SIX1, CAND1, MAPRE3, UBA52, CLOCK, MED1, SMARCA4, SMARCAD1, GLIS2, NFKBIA, NFYA, SRF, SEC14L2, CHD8, SMARCB1, TEAD4, HINFP, POU2F1, RNF10, KDM3A, TAF9, AATF, MAML3, ERCC3, TRAF6,…	1618	654	13528	1.03553	1	0.99415	99.9966
GOTERM_BP_FAT	GO:0051254~positive regulation of RNA metabolic process	60	2.83688	0.438654	NCBP1, E2F3, STAT5B, PPARG, NAA16, RORA, CNOT7, CTNNB1, GATA2, EPC1, GATA6, SMARCD1, USP16, SUPT5H, SATB2, CCNH, MTA2, STRN3, SOX11, TTF1, MED13, EP300, MTF1, NCOA3, VEGFA, SIX1, CAND1, MAPRE3, CLOCK, MED1, SMARCA4, NFKBIA, NFYA, SRF, SEC14L2, CHD8, SMARCB1, TEAD4, POU2F1, TAF9, AATF, MAML3, ERCC3, NFATC3, ASF1A, RNF14, MYSM1, TRIM28, ILF3, SMAD2, AFF1, ATXN7L3, PSMC5, HDAC2, HDAC1, RNF4, ETS1, S…	1618	481	13528	1.04294	1	0.994609	99.9973
GOTERM_BP_FAT	GO:0045893~positive regulation of transcription, DNA-dependent	59	2.7896	0.468865	E2F3, STAT5B, PPARG, NAA16, RORA, CNOT7, CTNNB1, GATA2, EPC1, GATA6, SMARCD1, USP16, SUPT5H, SATB2, CCNH, MTA2, STRN3, SOX11, TTF1, MED13, EP300, MTF1, NCOA3, VEGFA, SIX1, CAND1, MAPRE3, CLOCK, MED1, SMARCA4, NFKBIA, NFYA, SRF, SEC14L2, CHD8, SMARCB1, TEAD4, POU2F1, TAF9, AATF, MAML3, ERCC3, NFATC3, ASF1A, RNF14, MYSM1, TRIM28, ILF3, SMAD2, AFF1, ATXN7L3, PSMC5, HDAC2, HDAC1, RNF4, ETS1, SMARCC1,…	1618	477	13528	1.03416	1	0.996037	99.999
GOTERM_BP_FAT	GO:0031328~positive regulation of cellular biosynthetic process	81	3.82979	0.608225	E2F3, HRAS, PDGFA, PPARG, STAT5B, NAA16, TBP, RORA, CNOT7, CTNNB1, EPC1, GATA2, BRPF1, GATA6, WIBG, SMARCD1, SERTAD3, SUPT5H, USP16, EIF2B5, SATB2, CCNH, MTA2, STRN3, SOX11, TTF1, MED13, TAF11, EP300, MTF1, NCOA3, VEGFA, SIX1, CAND1, MAPRE3, UBA52, CLOCK, MED1, SMARCA4, SMARCAD1, GLIS2, NFKBIA, NFYA, SRF, SEC14L2, CHD8, SMARCB1, TEAD4, HINFP, POU2F1, RNF10, KDM3A, TAF9, AATF, MAML3, ERCC3, TRAF6,…	1618	685	13528	0.988666	1	0.99923	100
GOTERM_BP_FAT	GO:0009891~positive regulation of biosynthetic process	82	3.87707	0.616559	E2F3, HRAS, PDGFA, PPARG, STAT5B, NAA16, TBP, RORA, CNOT7, CTNNB1, EPC1, GATA2, BRPF1, GATA6, WIBG, SMARCD1, SERTAD3, SUPT5H, USP16, EIF2B5, SATB2, CCNH, MTA2, STRN3, SOX11, TTF1, MED13, TAF11, EP300, MTF1, NCOA3, SIX1, VEGFA, CAND1, MAPRE3, UBA52, CLOCK, MED1, SMARCA4, SMARCAD1, GLIS2, NFKBIA, NFYA, SRF, SEC14L2, CHD8, SMARCB1, TEAD4, HINFP, POU2F1, RNF10, KDM3A, TAF9, AATF, MAML3, ERCC3, TRAF6,…	1618	695	13528	0.986471	1	0.999268	100
GOTERM_BP_FAT	GO:0045944~positive regulation of transcription from RNA polymerase II promoter	43	2.0331	0.672284	STAT5B, PPARG, NFKBIA, NFYA, RORA, CNOT7, SRF, CTNNB1, EPC1, GATA2, CHD8, GATA6, SMARCB1, TEAD4, POU2F1, AATF, TAF9, MAML3, ERCC3, SUPT5H, NFATC3, SATB2, CCNH, STRN3, MTA2, SOX11, TTF1, SMAD2, MED13, EP300, HDAC2, MTF1, HDAC1, RNF4, ETS1, VEGFA, SIX1, CAND1, RBM14, RBM15, CLOCK, MED1, SMARCA4	1618	371	13528	0.969058	1	0.999638	100
Annotation Cluster 67	Enrichment Score: 0.48356542751446285
Category	Term	Count	%	PValue	Genes	List Total	Pop Hits	Pop Total	Fold Enrichment	Bonferroni	Benjamini	FDR
GOTERM_BP_FAT	GO:0030518~steroid hormone receptor signaling pathway	10	0.472813	0.252617	RNF4, NCOA3, UBR5, KDM3A, MED13, DDX54, RBM14, RNF14, MED1, CTNNB1	1618	58	13528	1.44154	1	0.962587	99.5067
GOTERM_BP_FAT	GO:0030521~androgen receptor signaling pathway	7	0.330969	0.255795	RNF4, NCOA3, KDM3A, MED13, RNF14, MED1, CTNNB1	1618	36	13528	1.62574	1	0.963945	99.5436
GOTERM_BP_FAT	GO:0030522~intracellular receptor-mediated signaling pathway	10	0.472813	0.548213	RNF4, NCOA3, UBR5, KDM3A, MED13, DDX54, RBM14, RNF14, MED1, CTNNB1	1618	75	13528	1.11479	1	0.99853	99.9999
Annotation Cluster 68	Enrichment Score: 0.4721792731549383
Category	Term	Count	%	PValue	Genes	List Total	Pop Hits	Pop Total	Fold Enrichment	Bonferroni	Benjamini	FDR
GOTERM_BP_FAT	GO:0031053~primary microRNA processing	3	0.141844	0.111651	SRRT, DGCR8, SMAD2	1618	5	13528	5.01656	1	0.835932	88.4643
GOTERM_BP_FAT	GO:0016441~posttranscriptional gene silencing	5	0.236407	0.237248	SRRT, DGCR8, SND1, SMAD2, CELF1	1618	21	13528	1.9907	1	0.955781	99.2848
GOTERM_BP_FAT	GO:0035194~posttranscriptional gene silencing by RNA	5	0.236407	0.237248	SRRT, DGCR8, SND1, SMAD2, CELF1	1618	21	13528	1.9907	1	0.955781	99.2848
GOTERM_BP_FAT	GO:0031047~gene silencing by RNA	6	0.283688	0.359294	SRRT, DGCR8, XPO5, SND1, SMAD2, CELF1	1618	33	13528	1.52017	1	0.986979	99.9703
GOTERM_BP_FAT	GO:0035196~gene silencing by miRNA, production of miRNAs	3	0.141844	0.429388	SRRT, DGCR8, SMAD2	1618	12	13528	2.09023	1	0.994165	99.9964
GOTERM_BP_FAT	GO:0031050~dsRNA fragmentation	3	0.141844	0.471677	SRRT, DGCR8, SMAD2	1618	13	13528	1.92945	1	0.996162	99.9991
GOTERM_BP_FAT	GO:0043331~response to dsRNA	4	0.189125	0.588565	SRRT, DGCR8, NFKBIA, SMAD2	1618	25	13528	1.33775	1	0.999089	100
GOTERM_BP_FAT	GO:0035195~gene silencing by miRNA	3	0.141844	0.620239	SRRT, DGCR8, SMAD2	1618	17	13528	1.47546	1	0.999262	100
Annotation Cluster 69	Enrichment Score: 0.4622805015437269
Category	Term	Count	%	PValue	Genes	List Total	Pop Hits	Pop Total	Fold Enrichment	Bonferroni	Benjamini	FDR
GOTERM_BP_FAT	GO:0045862~positive regulation of proteolysis	8	0.378251	0.0236864	RNF180, GCLC, EP300, HDAC2, AURKAIP1, NRD1, FURIN, CLN6	1618	25	13528	2.6755	1	0.406551	35.4219
GOTERM_BP_FAT	GO:0030162~regulation of proteolysis	12	0.567376	0.0461314	RNF180, GCLC, EP300, HDAC2, AURKAIP1, RAB23, NRD1, TAF9, FURIN, CLN8, HDAC6, CLN6	1618	53	13528	1.89304	1	0.593549	57.7503
GOTERM_BP_FAT	GO:0032434~regulation of proteasomal ubiquitin-dependent protein catabolic process	3	0.141844	0.385363	RNF180, GCLC, TAF9	1618	11	13528	2.28026	1	0.990077	99.9861
GOTERM_BP_FAT	GO:0045732~positive regulation of protein catabolic process	5	0.236407	0.406617	RNF180, GCLC, NRD1, ITCH, FURIN	1618	27	13528	1.54832	1	0.992284	99.9927
GOTERM_BP_FAT	GO:0042176~regulation of protein catabolic process	8	0.378251	0.430365	RNF180, GCLC, NRD1, TAF9, FAF1, NEDD4L, ITCH, FURIN	1618	52	13528	1.2863	1	0.994175	99.9965
GOTERM_BP_FAT	GO:0031330~negative regulation of cellular catabolic process	4	0.189125	0.434288	GSK3A, TAF9, MTOR, FURIN	1618	20	13528	1.67219	1	0.994297	99.9969
GOTERM_BP_FAT	GO:0031329~regulation of cellular catabolic process	8	0.378251	0.604933	RNF180, GCLC, GSK3A, ECD, NRD1, TAF9, MTOR, FURIN	1618	61	13528	1.09652	1	0.999205	100
GOTERM_BP_FAT	GO:0009894~regulation of catabolic process	11	0.520095	0.725233	RNF180, GCLC, GSK3A, ECD, NRD1, TAF9, FAF1, NEDD4L, ITCH, MTOR, FURIN	1618	96	13528	0.958024	1	0.99983	100
GOTERM_BP_FAT	GO:0031331~positive regulation of cellular catabolic process	4	0.189125	0.821426	RNF180, GCLC, NRD1, FURIN	1618	36	13528	0.928993	1	0.999976	100
GOTERM_BP_FAT	GO:0009895~negative regulation of catabolic process	4	0.189125	0.835623	GSK3A, TAF9, MTOR, FURIN	1618	37	13528	0.903885	1	0.999984	100
GOTERM_BP_FAT	GO:0009896~positive regulation of catabolic process	5	0.236407	0.85307	RNF180, GCLC, NRD1, ITCH, FURIN	1618	49	13528	0.853157	1	0.999989	100
Annotation Cluster 70	Enrichment Score: 0.4565506905399855
Category	Term	Count	%	PValue	Genes	List Total	Pop Hits	Pop Total	Fold Enrichment	Bonferroni	Benjamini	FDR
GOTERM_BP_FAT	GO:0001701~in utero embryonic development	28	1.32388	0.103355	SYVN1, SRF, XAB2, RPA1, CUL3, PRPF19, GATA2, G2E3, CHD8, PRMT1, GATA6, COL4A3BP, TEAD4, HINFP, APBA3, TERF2, GINS1, ZNF830, SMAD2, MBD3, CSDA, MAN2A1, NMT1, PSMC3, ENDOG, SP3, SMARCA4, MED1	1618	176	13528	1.33015	1	0.823822	86.3324
GOTERM_BP_FAT	GO:0043009~chordate embryonic development	39	1.84397	0.631476	SYVN1, SRF, XAB2, PRPF19, MAP3K7, CUL3, RPA1, GATA2, G2E3, PRMT1, CHD8, GATA6, COL4A3BP, TEAD4, HINFP, APBA3, TRAF6, PCSK5, TERF2, GINS1, SATB2, ZNF830, SMAD2, MBD3, CSDA, VASP, FZD6, MAN2A1, NMT1, EP300, TSC1, PSMC3, ENDOG, SP3, SIX1, APAF1, RBPJ, MED1, SMARCA4	1618	331	13528	0.985126	1	0.99935	100
GOTERM_BP_FAT	GO:0009792~embryonic development ending in birth or egg hatching	39	1.84397	0.654125	SYVN1, SRF, XAB2, PRPF19, MAP3K7, CUL3, RPA1, GATA2, G2E3, PRMT1, CHD8, GATA6, COL4A3BP, TEAD4, HINFP, APBA3, TRAF6, PCSK5, TERF2, GINS1, SATB2, ZNF830, SMAD2, MBD3, CSDA, VASP, FZD6, MAN2A1, NMT1, EP300, TSC1, PSMC3, ENDOG, SP3, SIX1, APAF1, RBPJ, MED1, SMARCA4	1618	334	13528	0.976277	1	0.999526	100
Annotation Cluster 71	Enrichment Score: 0.44707575049155474
Category	Term	Count	%	PValue	Genes	List Total	Pop Hits	Pop Total	Fold Enrichment	Bonferroni	Benjamini	FDR
GOTERM_BP_FAT	GO:0009225~nucleotide-sugar metabolic process	5	0.236407	0.0763612	PGM3, GMDS, GNE, TSTA3, UGP2	1618	14	13528	2.98605	1	0.748799	76.521
GOTERM_BP_FAT	GO:0016051~carbohydrate biosynthetic process	16	0.756501	0.294926	GMDS, GNE, CMAS, GPI, PGM3, TPI1, B3GAT3, SLC35D1, CHST7, MPDU1, GYS1, TSTA3, NANP, AGL, UGP2, COG2	1618	107	13528	1.25023	1	0.975752	99.8296
GOTERM_BP_FAT	GO:0034637~cellular carbohydrate biosynthetic process	10	0.472813	0.444093	PGM3, GPI, TPI1, GMDS, GNE, CMAS, GYS1, TSTA3, AGL, NANP	1618	69	13528	1.21173	1	0.99485	99.9978
GOTERM_BP_FAT	GO:0046364~monosaccharide biosynthetic process	6	0.283688	0.4583	PGM3, GPI, TPI1, GMDS, TSTA3, NANP	1618	37	13528	1.35583	1	0.995612	99.9986
GOTERM_BP_FAT	GO:0046165~alcohol biosynthetic process	6	0.283688	0.617476	PGM3, GPI, TPI1, GMDS, TSTA3, NANP	1618	44	13528	1.14013	1	0.999257	100
GOTERM_BP_FAT	GO:0019319~hexose biosynthetic process	4	0.189125	0.734032	GPI, TPI1, GMDS, TSTA3	1618	31	13528	1.07883	1	0.999854	100
Annotation Cluster 72	Enrichment Score: 0.41961053217470384
Category	Term	Count	%	PValue	Genes	List Total	Pop Hits	Pop Total	Fold Enrichment	Bonferroni	Benjamini	FDR
GOTERM_BP_FAT	GO:0046325~negative regulation of glucose import	3	0.141844	0.293451	GRB10, ENPP1, GSK3A	1618	9	13528	2.78698	1	0.975495	99.823
GOTERM_BP_FAT	GO:0010829~negative regulation of glucose transport	3	0.141844	0.339909	GRB10, ENPP1, GSK3A	1618	10	13528	2.50828	1	0.984179	99.9488
GOTERM_BP_FAT	GO:0046324~regulation of glucose import	6	0.283688	0.359294	GRB10, CAPN10, ENPP1, GSK3A, ARPP19, APPL1	1618	33	13528	1.52017	1	0.986979	99.9703
GOTERM_BP_FAT	GO:0010827~regulation of glucose transport	6	0.283688	0.384215	GRB10, CAPN10, ENPP1, GSK3A, ARPP19, APPL1	1618	34	13528	1.47546	1	0.99003	99.9856
GOTERM_BP_FAT	GO:0046626~regulation of insulin receptor signaling pathway	4	0.189125	0.400721	GRB10, ENPP1, GSK3A, SRC	1618	19	13528	1.7602	1	0.991761	99.9912
GOTERM_BP_FAT	GO:0046627~negative regulation of insulin receptor signaling pathway	3	0.141844	0.550265	GRB10, ENPP1, GSK3A	1618	15	13528	1.67219	1	0.998538	100
Annotation Cluster 73	Enrichment Score: 0.4194218817564334
Category	Term	Count	%	PValue	Genes	List Total	Pop Hits	Pop Total	Fold Enrichment	Bonferroni	Benjamini	FDR
GOTERM_BP_FAT	GO:0033865~nucleoside bisphosphate metabolic process	5	0.236407	0.0336098	PANK4, COASY, ENPP1, ACLY, PAPSS1	1618	11	13528	3.80043	1	0.507205	46.4021
GOTERM_BP_FAT	GO:0015936~coenzyme A metabolic process	3	0.141844	0.293451	PANK4, COASY, ACLY	1618	9	13528	2.78698	1	0.975495	99.823
GOTERM_BP_FAT	GO:0046128~purine ribonucleoside metabolic process	4	0.189125	0.690666	PANK4, COASY, ADK, ACLY	1618	29	13528	1.15323	1	0.999724	100
GOTERM_BP_FAT	GO:0042278~purine nucleoside metabolic process	4	0.189125	0.690666	PANK4, COASY, ADK, ACLY	1618	29	13528	1.15323	1	0.999724	100
GOTERM_BP_FAT	GO:0009116~nucleoside metabolic process	7	0.330969	0.792598	PANK4, COASY, NME1-NME2, ADK, MTAP, ACLY, PRPSAP1	1618	64	13528	0.914478	1	0.999949	100
GOTERM_BP_FAT	GO:0009119~ribonucleoside metabolic process	5	0.236407	0.816355	PANK4, COASY, NME1-NME2, ADK, ACLY	1618	46	13528	0.908798	1	0.999972	100
Annotation Cluster 74	Enrichment Score: 0.38571657651623165
Category	Term	Count	%	PValue	Genes	List Total	Pop Hits	Pop Total	Fold Enrichment	Bonferroni	Benjamini	FDR
GOTERM_BP_FAT	GO:0010906~regulation of glucose metabolic process	7	0.330969	0.234997	ENPP1, GSK3A, PFKFB2, ECD, ARPP19, DUSP12, MTOR	1618	35	13528	1.67219	1	0.954736	99.2453
GOTERM_BP_FAT	GO:0010675~regulation of cellular carbohydrate metabolic process	7	0.330969	0.298719	ENPP1, GSK3A, PFKFB2, ECD, ARPP19, DUSP12, MTOR	1618	38	13528	1.54017	1	0.976001	99.8456
GOTERM_BP_FAT	GO:0006109~regulation of carbohydrate metabolic process	7	0.330969	0.320678	ENPP1, GSK3A, PFKFB2, ECD, ARPP19, DUSP12, MTOR	1618	39	13528	1.50068	1	0.981266	99.9136
GOTERM_BP_FAT	GO:0043467~regulation of generation of precursor metabolites and energy	4	0.189125	0.712981	ENPP1, ECD, PRKACA, MTOR	1618	30	13528	1.11479	1	0.999791	100
GOTERM_BP_FAT	GO:0043255~regulation of carbohydrate biosynthetic process	3	0.141844	0.734421	ENPP1, ARPP19, MTOR	1618	21	13528	1.19442	1	0.999853	100
Annotation Cluster 75	Enrichment Score: 0.3758907209010798
Category	Term	Count	%	PValue	Genes	List Total	Pop Hits	Pop Total	Fold Enrichment	Bonferroni	Benjamini	FDR
GOTERM_BP_FAT	GO:0033673~negative regulation of kinase activity	14	0.661939	0.27575	GPS1, PRDX3, MBIP, TRIB1, ZGPAT, YWHAG, PDPK1, NUP62, HEXIM1, RGS3, DUSP16, PRKRIP1, CDK5RAP1, DNAJA3	1618	90	13528	1.30059	1	0.970143	99.722
GOTERM_BP_FAT	GO:0006469~negative regulation of protein kinase activity	13	0.614657	0.34431	GPS1, MBIP, TRIB1, ZGPAT, YWHAG, PDPK1, NUP62, HEXIM1, RGS3, PRKRIP1, DUSP16, CDK5RAP1, DNAJA3	1618	87	13528	1.24934	1	0.985016	99.9547
GOTERM_BP_FAT	GO:0045859~regulation of protein kinase activity	38	1.79669	0.784988	PTPLAD1, CCNT1, ADCY6, MBIP, SDC4, CDC37, TRIB1, MAP3K7, ZGPAT, PRKAR2B, MAP3K5, PRKAR2A, PDPK1, TSPYL2, KRAS, CDKN2B, HEXIM1, MAP3K2, DUSP16, PRKACA, CDK5RAP1, TRAF6, AGK, DNAJA3, GPS1, CCNK, TAOK2, MET, SOD1, YWHAG, MAP4K5, NUP62, TSC1, RGS3, PRKRIP1, LRP8, MTOR, MAP3K11	1618	345	13528	0.920915	1	0.999944	100
Annotation Cluster 76	Enrichment Score: 0.37318097777298065
Category	Term	Count	%	PValue	Genes	List Total	Pop Hits	Pop Total	Fold Enrichment	Bonferroni	Benjamini	FDR
GOTERM_BP_FAT	GO:0007569~cell aging	9	0.425532	0.0369111	HSD17B10, NRAS, HRAS, KRAS, NUP62, WRN, SOD1, DNAJA3, TERF2	1618	33	13528	2.28026	1	0.534399	49.6457
GOTERM_BP_FAT	GO:0035022~positive regulation of Rac protein signal transduction	3	0.141844	0.0726482	NRAS, HRAS, KRAS	1618	4	13528	6.2707	1	0.736138	74.7382
GOTERM_BP_FAT	GO:0035020~regulation of Rac protein signal transduction	4	0.189125	0.165237	NRAS, HRAS, KRAS, MTOR	1618	12	13528	2.78698	1	0.911767	96.2921
GOTERM_BP_FAT	GO:0043524~negative regulation of neuron apoptosis	9	0.425532	0.260562	NRAS, ZFP91, HRAS, GCLC, KRAS, DNAJC5, PRDX3, SOD1, FURIN	1618	51	13528	1.47546	1	0.965312	99.5941
GOTERM_BP_FAT	GO:0046579~positive regulation of Ras protein signal transduction	4	0.189125	0.297677	NRAS, HRAS, KRAS, SHOC2	1618	16	13528	2.09023	1	0.975905	99.8413
GOTERM_BP_FAT	GO:0032228~regulation of synaptic transmission, GABAergic	4	0.189125	0.33218	NRAS, HRAS, KRAS, USP46	1618	17	13528	1.96728	1	0.983681	99.9367
GOTERM_BP_FAT	GO:0051057~positive regulation of small GTPase mediated signal transduction	4	0.189125	0.33218	NRAS, HRAS, KRAS, SHOC2	1618	17	13528	1.96728	1	0.983681	99.9367
GOTERM_BP_FAT	GO:0048168~regulation of neuronal synaptic plasticity	6	0.283688	0.433809	NRAS, HRAS, KRAS, NCDN, DLG4, BHLHE40	1618	36	13528	1.39349	1	0.994333	99.9969
GOTERM_BP_FAT	GO:0048169~regulation of long-term neuronal synaptic plasticity	4	0.189125	0.467128	NRAS, HRAS, KRAS, DLG4	1618	21	13528	1.59256	1	0.99598	99.999
GOTERM_BP_FAT	GO:0048167~regulation of synaptic plasticity	9	0.425532	0.503387	NRAS, HRAS, YWHAG, LZTS1, KRAS, NCDN, DLG4, BHLHE40, UBA52	1618	64	13528	1.17576	1	0.99743	99.9997
GOTERM_BP_FAT	GO:0007612~learning	7	0.330969	0.738059	NRAS, PRKAR2B, HRAS, KRAS, FYN, DLG4, CLN8	1618	60	13528	0.975443	1	0.999861	100
GOTERM_BP_FAT	GO:0008542~visual learning	3	0.141844	0.850238	NRAS, HRAS, KRAS	1618	27	13528	0.928993	1	0.999989	100
GOTERM_BP_FAT	GO:0007632~visual behavior	3	0.141844	0.899604	NRAS, HRAS, KRAS	1618	31	13528	0.809123	1	0.999998	100
GOTERM_BP_FAT	GO:0007611~learning or memory	10	0.472813	0.925927	NRAS, PRKAR2B, HRAS, KRAS, ITGA5, FYN, DLG4, PAFAH1B1, RPS6KB1, CLN8	1618	111	13528	0.753238	1	0.999999	100
GOTERM_BP_FAT	GO:0050804~regulation of synaptic transmission	11	0.520095	0.970581	NRAS, HRAS, YWHAG, LZTS1, KRAS, NCDN, DLG4, USP46, PRKACA, BHLHE40, UBA52	1618	136	13528	0.676252	1	1	100
GOTERM_BP_FAT	GO:0051969~regulation of transmission of nerve impulse	11	0.520095	0.986062	NRAS, HRAS, YWHAG, LZTS1, KRAS, NCDN, DLG4, USP46, PRKACA, BHLHE40, UBA52	1618	147	13528	0.625649	1	1	100
GOTERM_BP_FAT	GO:0031644~regulation of neurological system process	11	0.520095	0.990902	NRAS, HRAS, YWHAG, LZTS1, KRAS, NCDN, DLG4, USP46, PRKACA, BHLHE40, UBA52	1618	153	13528	0.601113	1	1	100
GOTERM_BP_FAT	GO:0044057~regulation of system process	18	0.851064	0.999966	HRAS, LZTS1, NCDN, ATP1A1, RPS6KB1, SDC4, SOD1, SRF, NRAS, YWHAG, KRAS, DLG4, USP46, PRKACA, SEMA3A, CALCRL, BHLHE40, UBA52	1618	309	13528	0.487045	1	1	100
Annotation Cluster 77	Enrichment Score: 0.36200999065896594
Category	Term	Count	%	PValue	Genes	List Total	Pop Hits	Pop Total	Fold Enrichment	Bonferroni	Benjamini	FDR
GOTERM_BP_FAT	GO:0045638~negative regulation of myeloid cell differentiation	7	0.330969	0.140912	ZFP36, NME1-NME2, STAT5B, NFKBIA, THOC5, RBM15, CTNNB1	1618	30	13528	1.95089	1	0.883886	93.7383
GOTERM_BP_FAT	GO:0045637~regulation of myeloid cell differentiation	10	0.472813	0.461807	ZFP36, NME1-NME2, ETS1, KLF10, STAT5B, NFKBIA, JAG1, THOC5, RBM15, CTNNB1	1618	70	13528	1.19442	1	0.995797	99.9988
GOTERM_BP_FAT	GO:0002762~negative regulation of myeloid leukocyte differentiation	3	0.141844	0.620239	NME1-NME2, THOC5, CTNNB1	1618	17	13528	1.47546	1	0.999262	100
GOTERM_BP_FAT	GO:0002761~regulation of myeloid leukocyte differentiation	4	0.189125	0.883064	NME1-NME2, KLF10, THOC5, CTNNB1	1618	41	13528	0.815701	1	0.999996	100
Annotation Cluster 78	Enrichment Score: 0.36125953007012274
Category	Term	Count	%	PValue	Genes	List Total	Pop Hits	Pop Total	Fold Enrichment	Bonferroni	Benjamini	FDR
GOTERM_BP_FAT	GO:0007253~cytoplasmic sequestering of NF-kappaB	3	0.141844	0.111651	G3BP2, NFKBIA, FAF1	1618	5	13528	5.01656	1	0.835932	88.4643
GOTERM_BP_FAT	GO:0042994~cytoplasmic sequestering of transcription factor	4	0.189125	0.135368	NFKBIE, G3BP2, NFKBIA, FAF1	1618	11	13528	3.04034	1	0.877204	92.9586
GOTERM_BP_FAT	GO:0046825~regulation of protein export from nucleus	3	0.141844	0.199948	GSK3B, PRKACA, UHMK1	1618	7	13528	3.58326	1	0.936519	98.2913
GOTERM_BP_FAT	GO:0042347~negative regulation of NF-kappaB import into nucleus	3	0.141844	0.199948	G3BP2, NFKBIA, FAF1	1618	7	13528	3.58326	1	0.936519	98.2913
GOTERM_BP_FAT	GO:0032507~maintenance of protein location in cell	8	0.378251	0.212654	TAF3, NFKBIE, DMD, G3BP2, NFKBIA, SUPT7L, FAF1, FLNB	1618	41	13528	1.6314	1	0.943922	98.7241
GOTERM_BP_FAT	GO:0042992~negative regulation of transcription factor import into nucleus	4	0.189125	0.229647	NFKBIE, G3BP2, NFKBIA, FAF1	1618	14	13528	2.38884	1	0.952952	99.143
GOTERM_BP_FAT	GO:0051220~cytoplasmic sequestering of protein	4	0.189125	0.229647	NFKBIE, G3BP2, NFKBIA, FAF1	1618	14	13528	2.38884	1	0.952952	99.143
GOTERM_BP_FAT	GO:0042308~negative regulation of protein import into nucleus	4	0.189125	0.297677	NFKBIE, G3BP2, NFKBIA, FAF1	1618	16	13528	2.09023	1	0.975905	99.8413
GOTERM_BP_FAT	GO:0045185~maintenance of protein location	8	0.378251	0.348508	TAF3, NFKBIE, DMD, G3BP2, NFKBIA, SUPT7L, FAF1, FLNB	1618	48	13528	1.39349	1	0.985766	99.9597
GOTERM_BP_FAT	GO:0051651~maintenance of location in cell	8	0.378251	0.348508	TAF3, NFKBIE, DMD, G3BP2, NFKBIA, SUPT7L, FAF1, FLNB	1618	48	13528	1.39349	1	0.985766	99.9597
GOTERM_BP_FAT	GO:0046823~negative regulation of nucleocytoplasmic transport	4	0.189125	0.366613	NFKBIE, G3BP2, NFKBIA, FAF1	1618	18	13528	1.85799	1	0.987905	99.9759
GOTERM_BP_FAT	GO:0007249~I-kappaB kinase/NF-kappaB cascade	9	0.425532	0.484859	MAP3K7, IKBKAP, TBK1, PTPLAD1, G3BP2, NFKBIA, FAF1, TRAF6, ERC1	1618	63	13528	1.19442	1	0.99678	99.9994
GOTERM_BP_FAT	GO:0032387~negative regulation of intracellular transport	4	0.189125	0.499088	NFKBIE, G3BP2, NFKBIA, FAF1	1618	22	13528	1.52017	1	0.997355	99.9997
GOTERM_BP_FAT	GO:0051235~maintenance of location	9	0.425532	0.503387	TAF3, ENPP1, NFKBIE, DMD, G3BP2, NFKBIA, SUPT7L, FAF1, FLNB	1618	64	13528	1.17576	1	0.99743	99.9997
GOTERM_BP_FAT	GO:0033157~regulation of intracellular protein transport	7	0.330969	0.619836	NFKBIE, GSK3B, G3BP2, NFKBIA, PRKACA, FAF1, UHMK1	1618	53	13528	1.10428	1	0.999268	100
GOTERM_BP_FAT	GO:0032386~regulation of intracellular transport	9	0.425532	0.625562	CAPN10, NFKBIE, GSK3B, G3BP2, NFKBIA, PRKACA, FAF1, UHMK1, CALM1	1618	71	13528	1.05984	1	0.999303	100
GOTERM_BP_FAT	GO:0042345~regulation of NF-kappaB import into nucleus	3	0.141844	0.651942	G3BP2, NFKBIA, FAF1	1618	18	13528	1.39349	1	0.999512	100
GOTERM_BP_FAT	GO:0032880~regulation of protein localization	16	0.756501	0.69209	CARD8, NFKBIE, G3BP2, NFKBIA, CD40, APPL1, UHMK1, MYCBP2, RSL1D1, PDPK1, GSK3B, GLMN, PRKACA, FAF1, TRAF6, SCAMP5	1618	138	13528	0.969384	1	0.999729	100
GOTERM_BP_FAT	GO:0070201~regulation of establishment of protein localization	14	0.661939	0.701046	CARD8, NFKBIE, G3BP2, NFKBIA, CD40, APPL1, UHMK1, PDPK1, GSK3B, GLMN, PRKACA, FAF1, TRAF6, SCAMP5	1618	121	13528	0.967381	1	0.999759	100
GOTERM_BP_FAT	GO:0046822~regulation of nucleocytoplasmic transport	7	0.330969	0.707217	NFKBIE, GSK3B, G3BP2, NFKBIA, PRKACA, FAF1, UHMK1	1618	58	13528	1.00908	1	0.999773	100
GOTERM_BP_FAT	GO:0042990~regulation of transcription factor import into nucleus	4	0.189125	0.712981	NFKBIE, G3BP2, NFKBIA, FAF1	1618	30	13528	1.11479	1	0.999791	100
GOTERM_BP_FAT	GO:0051223~regulation of protein transport	12	0.567376	0.81617	CARD8, NFKBIE, GSK3B, G3BP2, NFKBIA, GLMN, PRKACA, FAF1, CD40, TRAF6, UHMK1, SCAMP5	1618	114	13528	0.880099	1	0.999973	100
GOTERM_BP_FAT	GO:0051224~negative regulation of protein transport	4	0.189125	0.872506	NFKBIE, G3BP2, NFKBIA, FAF1	1618	40	13528	0.836094	1	0.999994	100
GOTERM_BP_FAT	GO:0042306~regulation of protein import into nucleus	4	0.189125	0.910204	NFKBIE, G3BP2, NFKBIA, FAF1	1618	44	13528	0.760085	1	0.999998	100
GOTERM_BP_FAT	GO:0051051~negative regulation of transport	12	0.567376	0.940077	GRB10, ENPP1, NFKBIE, PACSIN2, GSK3A, G3BP2, NFKBIA, FAF1, NEDD4L, ITGB3, CALM1, SCAMP5	1618	135	13528	0.743195	1	1	100
GOTERM_BP_FAT	GO:0060341~regulation of cellular localization	21	0.992908	0.981801	CARD8, NFKBIE, PFKFB2, NCS1, G3BP2, NFKBIA, CD40, PFKM, UHMK1, ZFP91, CAPN10, GSK3B, GLMN, PRKACA, FAF1, TRAF6, AACS, RAB27B, NSF, CALM1, SCAMP5	1618	248	13528	0.707983	1	1	100
Annotation Cluster 79	Enrichment Score: 0.35338634455136975
Category	Term	Count	%	PValue	Genes	List Total	Pop Hits	Pop Total	Fold Enrichment	Bonferroni	Benjamini	FDR
GOTERM_BP_FAT	GO:0043069~negative regulation of programmed cell death	49	2.31678	0.224899	XRCC5, HRAS, HTATIP2, MAEA, STAT5B, BNIP3, PRDX3, MAP3K7, ZFP91, G2E3, ATG5, PIK3CA, DNAJC5, PGAP2, ZC3HC1, BRAF, HBXIP, CSDA, KRT18, BNIP1, BNIP2, VEGFA, AVEN, CLN8, UBA52, SYVN1, GCLC, CLU, NFKBIA, ASNS, CHD8, KRAS, RB1CC1, AATF, TAF9, TRAF6, DNAJA3, BIRC5, SOD1, ANXA4, FURIN, TAX1BP1, NRAS, ATF5, PSMC5, NME1-NME2, HDAC1, NUP62, GSK3B	1618	359	13528	1.14119	1	0.951522	99.0414
GOTERM_BP_FAT	GO:0060548~negative regulation of cell death	49	2.31678	0.229172	XRCC5, HRAS, HTATIP2, MAEA, STAT5B, BNIP3, PRDX3, MAP3K7, ZFP91, G2E3, ATG5, PIK3CA, DNAJC5, PGAP2, ZC3HC1, BRAF, HBXIP, CSDA, KRT18, BNIP1, BNIP2, VEGFA, AVEN, CLN8, UBA52, SYVN1, GCLC, CLU, NFKBIA, ASNS, CHD8, KRAS, RB1CC1, AATF, TAF9, TRAF6, DNAJA3, BIRC5, SOD1, ANXA4, FURIN, TAX1BP1, NRAS, ATF5, PSMC5, NME1-NME2, HDAC1, NUP62, GSK3B	1618	360	13528	1.13802	1	0.953112	99.1333
GOTERM_BP_FAT	GO:0043066~negative regulation of apoptosis	48	2.2695	0.243526	XRCC5, HRAS, GCLC, SYVN1, HTATIP2, MAEA, CLU, STAT5B, NFKBIA, BNIP3, ASNS, PRDX3, MAP3K7, ZFP91, G2E3, CHD8, KRAS, ATG5, RB1CC1, PIK3CA, AATF, TAF9, DNAJC5, TRAF6, DNAJA3, PGAP2, ZC3HC1, BRAF, BIRC5, CSDA, HBXIP, SOD1, FURIN, ANXA4, TAX1BP1, NRAS, ATF5, KRT18, NUP62, NME1-NME2, HDAC1, BNIP1, BNIP2, GSK3B, VEGFA, AVEN, CLN8, UBA52	1618	354	13528	1.13369	1	0.95891	99.3849
GOTERM_BP_FAT	GO:0043067~regulation of programmed cell death	102	4.8227	0.359256	XRCC5, HRAS, MAEA, STAT5B, RBM5, MAP3K7, CUL3, ZFP91, G2E3, MAP3K5, ATG5, CASP8AP2, TIA1, PIK3CA, PSENEN, DNAJC5, DDX20, WWOX, CUL1, NET1, ZC3HC1, BRAF, CSDA, HBXIP, STK4, MARK4, KRT18, TIAL1, VEGFA, MAPK9, DCUN1D3, UBA52, GCLC, SYVN1, CLU, NFKBIA, SRC, ZC3H8, KRAS, TAF9, TRAF6, TRAF4, DNAJA3, TRAF3, HIP1, CARD8, KLF10, WRN, FURIN, TAX1BP1, ATF5, PSMC5, HDAC1, NUP62, ETS1, SST, DNAJB6, HDAC6, DAP…	1618	812	13528	1.05027	1	0.987134	99.9703
GOTERM_BP_FAT	GO:0010941~regulation of cell death	102	4.8227	0.375542	XRCC5, HRAS, MAEA, STAT5B, RBM5, MAP3K7, CUL3, ZFP91, G2E3, MAP3K5, ATG5, CASP8AP2, TIA1, PIK3CA, PSENEN, DNAJC5, DDX20, WWOX, CUL1, NET1, ZC3HC1, BRAF, CSDA, HBXIP, STK4, MARK4, KRT18, TIAL1, VEGFA, MAPK9, DCUN1D3, UBA52, GCLC, SYVN1, CLU, NFKBIA, SRC, ZC3H8, KRAS, TAF9, TRAF6, TRAF4, DNAJA3, TRAF3, HIP1, CARD8, KLF10, WRN, FURIN, TAX1BP1, ATF5, PSMC5, HDAC1, NUP62, ETS1, SST, DNAJB6, HDAC6, DAP…	1618	815	13528	1.0464	1	0.989179	99.9814
GOTERM_BP_FAT	GO:0042981~regulation of apoptosis	100	4.72813	0.388014	XRCC5, HRAS, MAEA, STAT5B, RBM5, MAP3K7, CUL3, ZFP91, MAP3K5, G2E3, ATG5, CASP8AP2, TIA1, PIK3CA, PSENEN, DNAJC5, DDX20, WWOX, CUL1, NET1, ZC3HC1, BRAF, CSDA, HBXIP, STK4, KRT18, TIAL1, VEGFA, MAPK9, DCUN1D3, UBA52, GCLC, SYVN1, CLU, NFKBIA, SRC, ZC3H8, KRAS, TAF9, TRAF6, TRAF4, DNAJA3, TRAF3, HIP1, CARD8, KLF10, WRN, FURIN, TAX1BP1, ATF5, HDAC1, NUP62, ETS1, SST, DNAJB6, HDAC6, DAP3, HTATIP2, BN…	1618	804	13528	1.03992	1	0.990351	99.9871
GOTERM_BP_FAT	GO:0006916~anti-apoptosis	26	1.22931	0.499955	SYVN1, HTATIP2, GCLC, STAT5B, CLU, NFKBIA, BNIP3, PIK3CA, AATF, TRAF6, PGAP2, ZC3HC1, BRAF, BIRC5, SOD1, HBXIP, ANXA4, TAX1BP1, ATF5, BNIP1, HDAC1, BNIP2, GSK3B, VEGFA, AVEN, UBA52	1618	206	13528	1.05526	1	0.997355	99.9997
GOTERM_BP_FAT	GO:0043068~positive regulation of programmed cell death	52	2.45863	0.568202	HTATIP2, RBM5, BNIP3, CUL3, TP53I3, MAP3K5, CASP8AP2, TIA1, PSENEN, DDX20, NDUFS3, TOP2A, WWOX, CUL1, DEDD2, IP6K2, NET1, AIFM1, ARHGEF7, MBD4, STK4, MARK4, CAPN10, BNIP1, HIPK1, TIAL1, MAPK9, DCUN1D3, UBA52, MAP3K11, BID, BCLAF1, SRC, ZC3H8, AATF, TRAF6, ERCC3, DNAJA3, HIP1, TRAF3, NACC1, KLF10, SAP30BP, SOD1, ETS1, ENDOG, FAF1, SST, SCAND1, DNM2, HDAC6, DAP3	1618	433	13528	1.00409	1	0.998806	100
GOTERM_BP_FAT	GO:0010942~positive regulation of cell death	52	2.45863	0.582223	HTATIP2, RBM5, BNIP3, CUL3, TP53I3, MAP3K5, CASP8AP2, TIA1, PSENEN, DDX20, NDUFS3, TOP2A, WWOX, CUL1, DEDD2, IP6K2, NET1, AIFM1, ARHGEF7, MBD4, STK4, MARK4, CAPN10, BNIP1, HIPK1, TIAL1, MAPK9, DCUN1D3, UBA52, MAP3K11, BID, BCLAF1, SRC, ZC3H8, AATF, TRAF6, ERCC3, DNAJA3, HIP1, TRAF3, NACC1, KLF10, SAP30BP, SOD1, ETS1, ENDOG, FAF1, SST, SCAND1, DNM2, HDAC6, DAP3	1618	435	13528	0.999469	1	0.999021	100
GOTERM_BP_FAT	GO:0043065~positive regulation of apoptosis	51	2.41135	0.606444	HTATIP2, RBM5, BNIP3, CUL3, TP53I3, MAP3K5, CASP8AP2, TIA1, PSENEN, DDX20, NDUFS3, TOP2A, WWOX, CUL1, DEDD2, IP6K2, NET1, AIFM1, ARHGEF7, MBD4, STK4, CAPN10, BNIP1, HIPK1, TIAL1, MAPK9, DCUN1D3, UBA52, MAP3K11, BID, BCLAF1, SRC, ZC3H8, AATF, TRAF6, ERCC3, DNAJA3, HIP1, TRAF3, NACC1, KLF10, SAP30BP, SOD1, ETS1, ENDOG, FAF1, SST, SCAND1, DNM2, HDAC6, DAP3	1618	430	13528	0.991646	1	0.999216	100
GOTERM_BP_FAT	GO:0008624~induction of apoptosis by extracellular signals	13	0.614657	0.700464	BID, ARHGEF7, MAP3K5, CASP8AP2, MAPK9, PSENEN, AATF, TRAF6, SST, DEDD2, UBA52, NET1, DAP3	1618	112	13528	0.970466	1	0.99976	100
GOTERM_BP_FAT	GO:0006917~induction of apoptosis	36	1.70213	0.739455	BID, BCLAF1, HTATIP2, BNIP3, CUL3, MAP3K5, TP53I3, CASP8AP2, TIA1, AATF, PSENEN, DDX20, NDUFS3, ERCC3, TRAF6, DEDD2, CUL1, WWOX, NET1, HIP1, TRAF3, NACC1, ARHGEF7, AIFM1, KLF10, MBD4, SAP30BP, BNIP1, HIPK1, ETS1, TIAL1, MAPK9, SST, SCAND1, UBA52, DAP3	1618	320	13528	0.940606	1	0.999861	100
GOTERM_BP_FAT	GO:0012502~induction of programmed cell death	36	1.70213	0.746041	BID, BCLAF1, HTATIP2, BNIP3, CUL3, MAP3K5, TP53I3, CASP8AP2, TIA1, AATF, PSENEN, DDX20, NDUFS3, ERCC3, TRAF6, DEDD2, CUL1, WWOX, NET1, HIP1, TRAF3, NACC1, ARHGEF7, AIFM1, KLF10, MBD4, SAP30BP, BNIP1, HIPK1, ETS1, TIAL1, MAPK9, SST, SCAND1, UBA52, DAP3	1618	321	13528	0.937675	1	0.999874	100
Annotation Cluster 80	Enrichment Score: 0.3503098375439007
Category	Term	Count	%	PValue	Genes	List Total	Pop Hits	Pop Total	Fold Enrichment	Bonferroni	Benjamini	FDR
GOTERM_BP_FAT	GO:0007098~centrosome cycle	4	0.189125	0.400721	CEP135, CETN3, TUBE1, CTNNB1	1618	19	13528	1.7602	1	0.991761	99.9912
GOTERM_BP_FAT	GO:0031023~microtubule organizing center organization	6	0.283688	0.409084	CEP135, CKAP5, CETN3, TUBE1, PAFAH1B1, CTNNB1	1618	35	13528	1.4333	1	0.992477	99.9932
GOTERM_BP_FAT	GO:0051297~centrosome organization	5	0.236407	0.542519	CEP135, CKAP5, CETN3, TUBE1, CTNNB1	1618	32	13528	1.3064	1	0.998396	99.9999
Annotation Cluster 81	Enrichment Score: 0.3340825752628484
Category	Term	Count	%	PValue	Genes	List Total	Pop Hits	Pop Total	Fold Enrichment	Bonferroni	Benjamini	FDR
GOTERM_BP_FAT	GO:0008156~negative regulation of DNA replication	6	0.283688	0.237653	TSPYL2, ACD, HUS1, TTF1, ATR, TERF2	1618	28	13528	1.79163	1	0.955581	99.2917
GOTERM_BP_FAT	GO:0051053~negative regulation of DNA metabolic process	6	0.283688	0.506273	TSPYL2, ACD, HUS1, TTF1, ATR, TERF2	1618	39	13528	1.2863	1	0.997517	99.9997
GOTERM_BP_FAT	GO:0051052~regulation of DNA metabolic process	14	0.661939	0.61537	SMARCAD1, HRAS, IL27RA, PDGFA, HUS1, TTF1, CD40, ATR, UIMC1, EYA3, RNF8, ACD, TSPYL2, TERF2	1618	114	13528	1.02678	1	0.999286	100
GOTERM_BP_FAT	GO:0006275~regulation of DNA replication	8	0.378251	0.622596	HRAS, TSPYL2, ACD, PDGFA, HUS1, TTF1, ATR, TERF2	1618	62	13528	1.07883	1	0.999272	100
Annotation Cluster 82	Enrichment Score: 0.3302289900931609
Category	Term	Count	%	PValue	Genes	List Total	Pop Hits	Pop Total	Fold Enrichment	Bonferroni	Benjamini	FDR
GOTERM_BP_FAT	GO:0006323~DNA packaging	18	0.851064	0.230477	AIFM1, HIST1H2BG, HIST1H2AE, NAP1L1, NAP1L5, NAP1L4, SMC4, TSPYL2, SET, NCAPG2, HIST2H2BE, NAA10, H2AFY, HIST1H3C, AKAP8, NCAPH2, ASF1A, TOP2A	1618	117	13528	1.2863	1	0.953047	99.1597
GOTERM_BP_FAT	GO:0006333~chromatin assembly or disassembly	17	0.803783	0.451479	MTA2, HIST1H2BG, HIST1H2AE, NAP1L1, NAP1L5, NAP1L4, CHD8, TSPYL2, SET, CDYL, BAZ1B, HIST2H2BE, SMARCC1, SUPT16H, H2AFY, HIST1H3C, ASF1A	1618	127	13528	1.11918	1	0.995233	99.9983
GOTERM_BP_FAT	GO:0065004~protein-DNA complex assembly	12	0.567376	0.532488	TSPYL2, SET, HIST2H2BE, HIST1H2BG, HIST1H2AE, NAP1L1, CENPF, H2AFY, HIST1H3C, NAP1L5, ASF1A, NAP1L4	1618	91	13528	1.10254	1	0.998112	99.9999
GOTERM_BP_FAT	GO:0006334~nucleosome assembly	11	0.520095	0.555839	TSPYL2, SET, HIST2H2BE, HIST1H2BG, HIST1H2AE, NAP1L1, H2AFY, HIST1H3C, NAP1L5, ASF1A, NAP1L4	1618	84	13528	1.09488	1	0.998615	100
GOTERM_BP_FAT	GO:0034728~nucleosome organization	12	0.567376	0.562826	TSPYL2, SET, HIST2H2BE, HIST1H2BG, HIST1H2AE, NAP1L1, SUPT16H, H2AFY, HIST1H3C, NAP1L5, ASF1A, NAP1L4	1618	93	13528	1.07883	1	0.998722	100
GOTERM_BP_FAT	GO:0031497~chromatin assembly	11	0.520095	0.602183	TSPYL2, SET, HIST2H2BE, HIST1H2BG, HIST1H2AE, NAP1L1, H2AFY, HIST1H3C, NAP1L5, ASF1A, NAP1L4	1618	87	13528	1.05713	1	0.999189	100
Annotation Cluster 83	Enrichment Score: 0.3277605828976826
Category	Term	Count	%	PValue	Genes	List Total	Pop Hits	Pop Total	Fold Enrichment	Bonferroni	Benjamini	FDR
GOTERM_BP_FAT	GO:0006887~exocytosis	18	0.851064	0.209304	SNAP29, GLRB, RAB8A, EXOC8, VPS45, LIN7C, ARFGEF2, VPS33B, ARFGEF1, SCFD2, SYTL4, VAMP3, EXOC5, YKT6, EXOC2, SLC17A9, SCAMP5, EXOC1	1618	115	13528	1.30867	1	0.943938	98.6213
GOTERM_BP_FAT	GO:0032940~secretion by cell	26	1.22931	0.510261	SNAP29, EXOC8, USE1, PDIA4, ARFGEF2, VPS33B, ARFGEF1, NECAB3, EXOC5, PCSK5, EXOC2, SCAMP5, EXOC1, RAB8A, GLRB, VPS45, LIN7C, SMAD2, FURIN, DGAT1, SCFD2, SYTL4, VAMP3, YKT6, SLC17A9, MON1A	1618	207	13528	1.05017	1	0.997574	99.9998
GOTERM_BP_FAT	GO:0046903~secretion	27	1.2766	0.973081	SNAP29, EXOC8, USE1, PDIA4, ARFGEF2, VPS33B, ARFGEF1, NECAB3, NEDD4L, EXOC5, PCSK5, EXOC2, EXOC1, SCAMP5, RAB8A, GLRB, VPS45, LIN7C, SMAD2, FURIN, DGAT1, SCFD2, SYTL4, VAMP3, YKT6, SLC17A9, MON1A	1618	300	13528	0.752485	1	1	100
Annotation Cluster 84	Enrichment Score: 0.32440064715455286
Category	Term	Count	%	PValue	Genes	List Total	Pop Hits	Pop Total	Fold Enrichment	Bonferroni	Benjamini	FDR
GOTERM_BP_FAT	GO:0000075~cell cycle checkpoint	15	0.70922	0.194149	MAD1L1, DDB1, HUS1, CENPF, BIRC5, ATR, UIMC1, NAE1, OBFC2B, CDKN2B, HINFP, RBM38, ERCC3, SMC1A, BUB3	1618	91	13528	1.37818	1	0.935298	98.0507
GOTERM_BP_FAT	GO:0042770~DNA damage response, signal transduction	11	0.520095	0.491068	PGAP2, HIPK1, AIFM1, HUS1, HINFP, MBD4, RBM38, ATR, SMC1A, UIMC1, NAE1	1618	80	13528	1.14963	1	0.997013	99.9996
GOTERM_BP_FAT	GO:0000077~DNA damage checkpoint	6	0.283688	0.694845	HUS1, HINFP, RBM38, ATR, UIMC1, NAE1	1618	48	13528	1.04512	1	0.999741	100
GOTERM_BP_FAT	GO:0031570~DNA integrity checkpoint	6	0.283688	0.760735	HUS1, HINFP, RBM38, ATR, UIMC1, NAE1	1618	52	13528	0.964724	1	0.999905	100
Annotation Cluster 85	Enrichment Score: 0.27636431324693117
Category	Term	Count	%	PValue	Genes	List Total	Pop Hits	Pop Total	Fold Enrichment	Bonferroni	Benjamini	FDR
GOTERM_BP_FAT	GO:0021782~glial cell development	6	0.283688	0.19255	ZFP91, SOX11, SOD1, EIF2B3, EIF2B4, EIF2B5	1618	26	13528	1.92945	1	0.935001	97.979
GOTERM_BP_FAT	GO:0010001~glial cell differentiation	9	0.425532	0.296559	ZFP91, NAB2, SOX11, SOD1, EIF2B3, EIF2B4, SMARCA4, CTNNB1, EIF2B5	1618	53	13528	1.41978	1	0.975781	99.8367
GOTERM_BP_FAT	GO:0042552~myelination	6	0.283688	0.482479	TSC1, NAB2, SOD1, AFG3L2, EIF2B4, EIF2B5	1618	38	13528	1.32015	1	0.996698	99.9994
GOTERM_BP_FAT	GO:0001541~ovarian follicle development	6	0.283688	0.552457	ERMP1, TAF4, VEGFA, SOD1, EIF2B4, EIF2B5	1618	41	13528	1.22355	1	0.998573	100
GOTERM_BP_FAT	GO:0007272~ensheathment of neurons	6	0.283688	0.57474	TSC1, NAB2, SOD1, AFG3L2, EIF2B4, EIF2B5	1618	42	13528	1.19442	1	0.998909	100
GOTERM_BP_FAT	GO:0008366~axon ensheathment	6	0.283688	0.57474	TSC1, NAB2, SOD1, AFG3L2, EIF2B4, EIF2B5	1618	42	13528	1.19442	1	0.998909	100
GOTERM_BP_FAT	GO:0019228~regulation of action potential in neuron	6	0.283688	0.789388	TSC1, NAB2, SOD1, AFG3L2, EIF2B4, EIF2B5	1618	54	13528	0.928993	1	0.999948	100
GOTERM_BP_FAT	GO:0042391~regulation of membrane potential	13	0.614657	0.890373	GLRB, GCLC, BNIP3, PRDX3, AFG3L2, SOD1, ZFP91, TSC1, NAB2, DLD, EIF2B4, NDUFS1, EIF2B5	1618	134	13528	0.811136	1	0.999997	100
GOTERM_BP_FAT	GO:0001508~regulation of action potential	6	0.283688	0.921476	TSC1, NAB2, SOD1, AFG3L2, EIF2B4, EIF2B5	1618	68	13528	0.73773	1	0.999999	100
Annotation Cluster 86	Enrichment Score: 0.2746398959033234
Category	Term	Count	%	PValue	Genes	List Total	Pop Hits	Pop Total	Fold Enrichment	Bonferroni	Benjamini	FDR
GOTERM_BP_FAT	GO:0010888~negative regulation of lipid storage	3	0.141844	0.429388	PPARG, NFKBIA, ITGB3	1618	12	13528	2.09023	1	0.994165	99.9964
GOTERM_BP_FAT	GO:0010745~negative regulation of foam cell differentiation	3	0.141844	0.429388	PPARG, NFKBIA, ITGB3	1618	12	13528	2.09023	1	0.994165	99.9964
GOTERM_BP_FAT	GO:0010743~regulation of foam cell differentiation	4	0.189125	0.588565	PPARG, NFKBIA, MAPK9, ITGB3	1618	25	13528	1.33775	1	0.999089	100
GOTERM_BP_FAT	GO:0010883~regulation of lipid storage	3	0.141844	0.734421	PPARG, NFKBIA, ITGB3	1618	21	13528	1.19442	1	0.999853	100
Annotation Cluster 87	Enrichment Score: 0.26449579054428884
Category	Term	Count	%	PValue	Genes	List Total	Pop Hits	Pop Total	Fold Enrichment	Bonferroni	Benjamini	FDR
GOTERM_BP_FAT	GO:0001101~response to acid	5	0.236407	0.321087	ASNS, RPS6KB1, MTOR, SST, SRC	1618	24	13528	1.74186	1	0.981155	99.9145
GOTERM_BP_FAT	GO:0043200~response to amino acid stimulus	4	0.189125	0.33218	ASNS, RPS6KB1, MTOR, SST	1618	17	13528	1.96728	1	0.983681	99.9367
GOTERM_BP_FAT	GO:0014075~response to amine stimulus	4	0.189125	0.861113	ASNS, RPS6KB1, MTOR, SST	1618	39	13528	0.857532	1	0.999992	100
GOTERM_BP_FAT	GO:0010243~response to organic nitrogen	5	0.236407	0.952709	ASNS, RPS6KB1, MTOR, AACS, SST	1618	63	13528	0.663567	1	1	100
Annotation Cluster 88	Enrichment Score: 0.24200358381217638
Category	Term	Count	%	PValue	Genes	List Total	Pop Hits	Pop Total	Fold Enrichment	Bonferroni	Benjamini	FDR
GOTERM_BP_FAT	GO:0007010~cytoskeleton organization	55	2.60047	0.412674	MTSS1, HRAS, MAEA, CAPZA1, TTL, CTNNB1, KISS1, RANBP9, PDPK1, PACSIN2, RALA, TUBG1, KLHL20, FMNL2, TBCE, FLNB, MARK4, ARHGAP26, VASP, FMN1, ARPC1A, EPB41L2, EPB41L1, CAPN10, WASL, CLN8, CCDC99, DIAPH1, DIAPH2, DIAPH3, CETN3, CYTH2, ANLN, RCC1, CORO2B, TUBGCP4, PTK2, KRAS, KATNA1, DMD, TUBE1, FBXO5, PAFAH1B1, TRIP10, TAOK2, CEP135, CKAP5, RNF19A, DOCK7, SOD1, GAS7, NRAS, MAP1S, SMC1A, DNAJB6	1618	436	13528	1.05471	1	0.992597	99.9939
GOTERM_BP_FAT	GO:0030036~actin cytoskeleton organization	27	1.2766	0.613995	MTSS1, HRAS, DIAPH1, DIAPH2, DIAPH3, CAPZA1, CYTH2, CORO2B, PDPK1, KRAS, PACSIN2, RALA, PAFAH1B1, TRIP10, FMNL2, TAOK2, FLNB, GAS7, ARHGAP26, VASP, EPB41L2, ARPC1A, FMN1, NRAS, CAPN10, EPB41L1, WASL	1618	226	13528	0.998873	1	0.999278	100
GOTERM_BP_FAT	GO:0030029~actin filament-based process	27	1.2766	0.741681	MTSS1, HRAS, DIAPH1, DIAPH2, DIAPH3, CAPZA1, CYTH2, CORO2B, PDPK1, KRAS, PACSIN2, RALA, PAFAH1B1, TRIP10, FMNL2, TAOK2, FLNB, GAS7, ARHGAP26, VASP, EPB41L2, ARPC1A, FMN1, NRAS, CAPN10, EPB41L1, WASL	1618	241	13528	0.936703	1	0.999866	100
Annotation Cluster 89	Enrichment Score: 0.21444400208375933
Category	Term	Count	%	PValue	Genes	List Total	Pop Hits	Pop Total	Fold Enrichment	Bonferroni	Benjamini	FDR
GOTERM_BP_FAT	GO:0006914~autophagy	6	0.283688	0.482479	GABARAPL2, ATG5, RGS19, C12ORF44, ATG3, HDAC6	1618	38	13528	1.32015	1	0.996698	99.9994
GOTERM_BP_FAT	GO:0031668~cellular response to extracellular stimulus	9	0.425532	0.503387	AES, ATG5, CDKN2B, ITGA6, ASNS, C12ORF44, RPTOR, GLRX2, HDAC6	1618	64	13528	1.17576	1	0.99743	99.9997
GOTERM_BP_FAT	GO:0016236~macroautophagy	3	0.141844	0.512016	ATG5, C12ORF44, HDAC6	1618	14	13528	1.79163	1	0.997575	99.9998
GOTERM_BP_FAT	GO:0031669~cellular response to nutrient levels	6	0.283688	0.617476	ATG5, CDKN2B, ASNS, C12ORF44, RPTOR, HDAC6	1618	44	13528	1.14013	1	0.999257	100
GOTERM_BP_FAT	GO:0009267~cellular response to starvation	4	0.189125	0.753844	ATG5, ASNS, C12ORF44, HDAC6	1618	32	13528	1.04512	1	0.999892	100
GOTERM_BP_FAT	GO:0042594~response to starvation	4	0.189125	0.892835	ATG5, ASNS, C12ORF44, HDAC6	1618	42	13528	0.79628	1	0.999997	100
Annotation Cluster 90	Enrichment Score: 0.20837685527004732
Category	Term	Count	%	PValue	Genes	List Total	Pop Hits	Pop Total	Fold Enrichment	Bonferroni	Benjamini	FDR
GOTERM_BP_FAT	GO:0043388~positive regulation of DNA binding	10	0.472813	0.461807	ACD, EP300, KRAS, NME1-NME2, NCOA3, SMARCB1, PRDX3, ERC1, CALM1, SMARCA4	1618	70	13528	1.19442	1	0.995797	99.9988
GOTERM_BP_FAT	GO:0051101~regulation of DNA binding	15	0.70922	0.593987	NFKBIA, PRDX3, TRIB1, HDAC2, EP300, KRAS, ACD, NCOA3, NME1-NME2, SMARCB1, PEX14, ERC1, DNAJA3, CALM1, SMARCA4	1618	121	13528	1.03648	1	0.999124	100
GOTERM_BP_FAT	GO:0051099~positive regulation of binding	10	0.472813	0.597358	ACD, EP300, KRAS, NME1-NME2, NCOA3, SMARCB1, PRDX3, ERC1, CALM1, SMARCA4	1618	78	13528	1.07192	1	0.999152	100
GOTERM_BP_FAT	GO:0051098~regulation of binding	18	0.851064	0.663715	NFKBIA, SMAD2, PRDX3, ATR, TRIB1, HDAC2, EP300, AES, KRAS, ACD, NCOA3, NME1-NME2, SMARCB1, PEX14, ERC1, DNAJA3, CALM1, SMARCA4	1618	153	13528	0.98364	1	0.999586	100
GOTERM_BP_FAT	GO:0051090~regulation of transcription factor activity	12	0.567376	0.700156	EP300, HDAC2, KRAS, NCOA3, SMARCB1, NFKBIA, PEX14, PRDX3, ERC1, DNAJA3, TRIB1, SMARCA4	1618	103	13528	0.97409	1	0.999762	100
GOTERM_BP_FAT	GO:0051091~positive regulation of transcription factor activity	7	0.330969	0.738059	EP300, KRAS, NCOA3, SMARCB1, PRDX3, ERC1, SMARCA4	1618	60	13528	0.975443	1	0.999861	100
Annotation Cluster 91	Enrichment Score: 0.20758078933571852
Category	Term	Count	%	PValue	Genes	List Total	Pop Hits	Pop Total	Fold Enrichment	Bonferroni	Benjamini	FDR
GOTERM_BP_FAT	GO:0009067~aspartate family amino acid biosynthetic process	4	0.189125	0.263392	MTHFD1, GOT2, ASNS, ENOPH1	1618	15	13528	2.22958	1	0.966011	99.6215
GOTERM_BP_FAT	GO:0009066~aspartate family amino acid metabolic process	5	0.236407	0.321087	MTHFD1, GOT2, AASS, ASNS, ENOPH1	1618	24	13528	1.74186	1	0.981155	99.9145
GOTERM_BP_FAT	GO:0008652~cellular amino acid biosynthetic process	6	0.283688	0.745346	MTHFD1, GOT2, ASNS, SIRT7, ENOPH1, ASL	1618	51	13528	0.98364	1	0.999874	100
GOTERM_BP_FAT	GO:0009309~amine biosynthetic process	7	0.330969	0.933002	MTHFD1, GOT2, SRM, ASNS, SIRT7, ENOPH1, ASL	1618	81	13528	0.72255	1	0.999999	100
GOTERM_BP_FAT	GO:0046394~carboxylic acid biosynthetic process	12	0.567376	0.982936	MTHFD1, GOT2, TPI1, SLC35D1, LTA4H, ASNS, SIRT7, ELOVL6, ENOPH1, SUCLA2, ASL, UGP2	1618	155	13528	0.647299	1	1	100
GOTERM_BP_FAT	GO:0016053~organic acid biosynthetic process	12	0.567376	0.982936	MTHFD1, GOT2, TPI1, SLC35D1, LTA4H, ASNS, SIRT7, ELOVL6, ENOPH1, SUCLA2, ASL, UGP2	1618	155	13528	0.647299	1	1	100
Annotation Cluster 92	Enrichment Score: 0.20200525039084205
Category	Term	Count	%	PValue	Genes	List Total	Pop Hits	Pop Total	Fold Enrichment	Bonferroni	Benjamini	FDR
GOTERM_BP_FAT	GO:0007413~axonal fasciculation	3	0.141844	0.339909	NDN, CELSR3, SEMA3A	1618	10	13528	2.50828	1	0.984179	99.9488
GOTERM_BP_FAT	GO:0008038~neuron recognition	3	0.141844	0.734421	NDN, CELSR3, SEMA3A	1618	21	13528	1.19442	1	0.999853	100
GOTERM_BP_FAT	GO:0008037~cell recognition	3	0.141844	0.992375	NDN, CELSR3, SEMA3A	1618	55	13528	0.456051	1	1	100
Annotation Cluster 93	Enrichment Score: 0.19924307201809574
Category	Term	Count	%	PValue	Genes	List Total	Pop Hits	Pop Total	Fold Enrichment	Bonferroni	Benjamini	FDR
GOTERM_BP_FAT	GO:0051453~regulation of intracellular pH	3	0.141844	0.512016	ATP5B, ATP6V1H, CLN6	1618	14	13528	1.79163	1	0.997575	99.9998
GOTERM_BP_FAT	GO:0030004~cellular monovalent inorganic cation homeostasis	4	0.189125	0.530042	ATP5B, ATP6V1H, NEDD4L, CLN6	1618	23	13528	1.45408	1	0.998059	99.9999
GOTERM_BP_FAT	GO:0030641~regulation of cellular pH	3	0.141844	0.586349	ATP5B, ATP6V1H, CLN6	1618	16	13528	1.56768	1	0.99908	100
GOTERM_BP_FAT	GO:0006885~regulation of pH	4	0.189125	0.789886	SLC9A6, ATP5B, ATP6V1H, CLN6	1618	34	13528	0.98364	1	0.999948	100
GOTERM_BP_FAT	GO:0055067~monovalent inorganic cation homeostasis	5	0.236407	0.802547	SLC9A6, ATP5B, ATP6V1H, NEDD4L, CLN6	1618	45	13528	0.928993	1	0.99996	100
Annotation Cluster 94	Enrichment Score: 0.19779735967271964
Category	Term	Count	%	PValue	Genes	List Total	Pop Hits	Pop Total	Fold Enrichment	Bonferroni	Benjamini	FDR
GOTERM_BP_FAT	GO:0046847~filopodium assembly	3	0.141844	0.550265	MTSS1, ITGA6, BAIAP2	1618	15	13528	1.67219	1	0.998538	100
GOTERM_BP_FAT	GO:0030035~microspike assembly	3	0.141844	0.586349	MTSS1, ITGA6, BAIAP2	1618	16	13528	1.56768	1	0.99908	100
GOTERM_BP_FAT	GO:0030031~cell projection assembly	9	0.425532	0.790459	MTSS1, RAB8A, E2F4, ITGA6, PDGFA, BAIAP2, CAPG, RDX, NUP85	1618	83	13528	0.906608	1	0.999948	100
Annotation Cluster 95	Enrichment Score: 0.19700822658196884
Category	Term	Count	%	PValue	Genes	List Total	Pop Hits	Pop Total	Fold Enrichment	Bonferroni	Benjamini	FDR
GOTERM_BP_FAT	GO:0000271~polysaccharide biosynthetic process	7	0.330969	0.454375	B3GAT3, SLC35D1, CHST7, GNE, CMAS, GYS1, AGL	1618	45	13528	1.30059	1	0.995388	99.9984
GOTERM_BP_FAT	GO:0005977~glycogen metabolic process	5	0.236407	0.615906	PPP1CA, GSK3B, GYS1, PPP1CC, AGL	1618	35	13528	1.19442	1	0.999282	100
GOTERM_BP_FAT	GO:0033692~cellular polysaccharide biosynthetic process	4	0.189125	0.616006	GNE, CMAS, GYS1, AGL	1618	26	13528	1.2863	1	0.999271	100
GOTERM_BP_FAT	GO:0044264~cellular polysaccharide metabolic process	7	0.330969	0.619836	PPP1CA, GNE, CMAS, GSK3B, GYS1, PPP1CC, AGL	1618	53	13528	1.10428	1	0.999268	100
GOTERM_BP_FAT	GO:0006073~cellular glucan metabolic process	5	0.236407	0.638668	PPP1CA, GSK3B, GYS1, PPP1CC, AGL	1618	36	13528	1.16124	1	0.99939	100
GOTERM_BP_FAT	GO:0044042~glucan metabolic process	5	0.236407	0.638668	PPP1CA, GSK3B, GYS1, PPP1CC, AGL	1618	36	13528	1.16124	1	0.99939	100
GOTERM_BP_FAT	GO:0006112~energy reserve metabolic process	5	0.236407	0.772415	PPP1CA, GSK3B, GYS1, PPP1CC, AGL	1618	43	13528	0.972202	1	0.999925	100
GOTERM_BP_FAT	GO:0005976~polysaccharide metabolic process	12	0.567376	0.788396	PPP1CA, HYAL2, B3GAT3, SLC35D1, CHST7, GNE, CMAS, GSK3B, GYS1, PPP1CC, AGL, CLN6	1618	111	13528	0.903885	1	0.999947	100
Annotation Cluster 96	Enrichment Score: 0.19687472414608434
Category	Term	Count	%	PValue	Genes	List Total	Pop Hits	Pop Total	Fold Enrichment	Bonferroni	Benjamini	FDR
GOTERM_BP_FAT	GO:0007044~cell-substrate junction assembly	5	0.236407	0.292725	PDPK1, TAOK2, ITGA6, ITGA5, ITGB3	1618	23	13528	1.8176	1	0.975801	99.8196
GOTERM_BP_FAT	GO:0034329~cell junction assembly	6	0.283688	0.552457	PDPK1, TAOK2, ITGA6, ITGA5, ITGB3, CTNNA1	1618	41	13528	1.22355	1	0.998573	100
GOTERM_BP_FAT	GO:0034330~cell junction organization	6	0.283688	0.827252	PDPK1, TAOK2, ITGA6, ITGA5, ITGB3, CTNNA1	1618	57	13528	0.880099	1	0.999979	100
GOTERM_BP_FAT	GO:0007160~cell-matrix adhesion	9	0.425532	0.849436	PDPK1, TSC1, TAOK2, ITGA6, ITGB1BP1, C22ORF28, ITGB3, RAPH1, CTNNB1	1618	89	13528	0.845488	1	0.999988	100
GOTERM_BP_FAT	GO:0031589~cell-substrate adhesion	9	0.425532	0.91222	PDPK1, TSC1, TAOK2, ITGA6, ITGB1BP1, C22ORF28, ITGB3, RAPH1, CTNNB1	1618	98	13528	0.767841	1	0.999999	100
Annotation Cluster 97	Enrichment Score: 0.1961017327963831
Category	Term	Count	%	PValue	Genes	List Total	Pop Hits	Pop Total	Fold Enrichment	Bonferroni	Benjamini	FDR
GOTERM_BP_FAT	GO:0042440~pigment metabolic process	7	0.330969	0.454375	BLVRA, HMOX2, IREB2, AP3D1, PAICS, GMPS, GART	1618	45	13528	1.30059	1	0.995388	99.9984
GOTERM_BP_FAT	GO:0033013~tetrapyrrole metabolic process	4	0.189125	0.690666	BLVRA, HMOX2, IREB2, SUCLA2	1618	29	13528	1.15323	1	0.999724	100
GOTERM_BP_FAT	GO:0006778~porphyrin metabolic process	4	0.189125	0.690666	BLVRA, HMOX2, IREB2, SUCLA2	1618	29	13528	1.15323	1	0.999724	100
GOTERM_BP_FAT	GO:0042168~heme metabolic process	3	0.141844	0.757955	BLVRA, HMOX2, IREB2	1618	22	13528	1.14013	1	0.999899	100
Annotation Cluster 98	Enrichment Score: 0.17568113466687338
Category	Term	Count	%	PValue	Genes	List Total	Pop Hits	Pop Total	Fold Enrichment	Bonferroni	Benjamini	FDR
GOTERM_BP_FAT	GO:0007254~JNK cascade	10	0.472813	0.269068	GPS1, MAP4K5, MAP3K5, CRKL, MAP3K2, PTPLAD1, RB1CC1, MAPK9, TRIB1, MAP3K11	1618	59	13528	1.41711	1	0.967727	99.6713
GOTERM_BP_FAT	GO:0031098~stress-activated protein kinase signaling pathway	10	0.472813	0.337565	GPS1, MAP4K5, MAP3K5, CRKL, MAP3K2, PTPLAD1, RB1CC1, MAPK9, TRIB1, MAP3K11	1618	63	13528	1.32713	1	0.984005	99.9454
GOTERM_BP_FAT	GO:0007257~activation of JUN kinase activity	5	0.236407	0.378189	MAP4K5, MAP3K5, MAP3K2, PTPLAD1, MAP3K11	1618	26	13528	1.60787	1	0.989202	99.9828
GOTERM_BP_FAT	GO:0043507~positive regulation of JUN kinase activity	5	0.236407	0.542519	MAP4K5, MAP3K5, MAP3K2, PTPLAD1, MAP3K11	1618	32	13528	1.3064	1	0.998396	99.9999
GOTERM_BP_FAT	GO:0043506~regulation of JUN kinase activity	5	0.236407	0.66053	MAP4K5, MAP3K5, MAP3K2, PTPLAD1, MAP3K11	1618	37	13528	1.12986	1	0.999565	100
GOTERM_BP_FAT	GO:0080135~regulation of cellular response to stress	12	0.567376	0.700156	MAP3K7, EYA3, RNF8, ZFP91, MAP4K5, MAP3K5, TAOK2, MAP3K2, PTPLAD1, MTOR, UIMC1, MAP3K11	1618	103	13528	0.97409	1	0.999762	100
GOTERM_BP_FAT	GO:0000165~MAPKKK cascade	20	0.945626	0.78501	GPS1, TAOK2, BRAF, GRB2, PTPLAD1, MET, MBIP, SOD1, TRIB1, MAP3K7, DUSP4, MAP4K5, MAP3K5, CRKL, RGS3, MAP3K2, RB1CC1, DUSP16, MAPK9, MAP3K11	1618	184	13528	0.908798	1	0.999943	100
GOTERM_BP_FAT	GO:0046328~regulation of JNK cascade	7	0.330969	0.804777	MAP3K7, MAP4K5, MAP3K5, TAOK2, MAP3K2, PTPLAD1, MAP3K11	1618	65	13528	0.900409	1	0.999962	100
GOTERM_BP_FAT	GO:0070302~regulation of stress-activated protein kinase signaling pathway	7	0.330969	0.847978	MAP3K7, MAP4K5, MAP3K5, TAOK2, MAP3K2, PTPLAD1, MAP3K11	1618	69	13528	0.848211	1	0.999988	100
GOTERM_BP_FAT	GO:0043405~regulation of MAP kinase activity	14	0.661939	0.874644	GPS1, PTPLAD1, MET, MBIP, SOD1, TRIB1, MAP4K5, MAP3K5, KRAS, NUP62, MAP3K2, RGS3, DUSP16, MAP3K11	1618	141	13528	0.830164	1	0.999994	100
GOTERM_BP_FAT	GO:0000187~activation of MAPK activity	7	0.330969	0.937684	MAP4K5, MAP3K5, MAP3K2, PTPLAD1, MET, SOD1, MAP3K11	1618	82	13528	0.713739	1	0.999999	100
GOTERM_BP_FAT	GO:0043408~regulation of MAPKKK cascade	9	0.425532	0.957357	MAP3K7, ZFP91, MAP4K5, MAP3K5, TAOK2, MAP3K2, PTPLAD1, MAP3K11, CTNNB1	1618	109	13528	0.690353	1	1	100
GOTERM_BP_FAT	GO:0043406~positive regulation of MAP kinase activity	8	0.378251	0.967754	MAP4K5, MAP3K5, KRAS, MAP3K2, PTPLAD1, MET, SOD1, MAP3K11	1618	102	13528	0.65576	1	1	100
GOTERM_BP_FAT	GO:0001932~regulation of protein amino acid phosphorylation	13	0.614657	0.989398	ENPP1, PDGFA, PTPLAD1, DOCK7, PRKAR2B, ZFP91, PRKAR2A, MAP4K5, MAP3K5, MAP3K2, RB1CC1, MTOR, MAP3K11	1618	173	13528	0.628279	1	1	100
Annotation Cluster 99	Enrichment Score: 0.16922920737033756
Category	Term	Count	%	PValue	Genes	List Total	Pop Hits	Pop Total	Fold Enrichment	Bonferroni	Benjamini	FDR
GOTERM_BP_FAT	GO:0030148~sphingolipid biosynthetic process	5	0.236407	0.516507	SAMD8, A4GALT, LARGE, SPTLC2, CLN8	1618	31	13528	1.34854	1	0.997687	99.9998
GOTERM_BP_FAT	GO:0046467~membrane lipid biosynthetic process	5	0.236407	0.592269	SAMD8, A4GALT, LARGE, SPTLC2, CLN8	1618	34	13528	1.22955	1	0.999123	100
GOTERM_BP_FAT	GO:0006687~glycosphingolipid metabolic process	4	0.189125	0.616006	GBA2, A4GALT, LARGE, CLN6	1618	26	13528	1.2863	1	0.999271	100
GOTERM_BP_FAT	GO:0006665~sphingolipid metabolic process	9	0.425532	0.68746	SAMD8, GBA2, A4GALT, LARGE, SPTLC2, COL4A3BP, CLN8, SMPD4, CLN6	1618	75	13528	1.00331	1	0.999714	100
GOTERM_BP_FAT	GO:0006664~glycolipid metabolic process	4	0.189125	0.734032	GBA2, A4GALT, LARGE, CLN6	1618	31	13528	1.07883	1	0.999854	100
GOTERM_BP_FAT	GO:0006672~ceramide metabolic process	5	0.236407	0.756044	SAMD8, GBA2, COL4A3BP, CLN8, CLN6	1618	42	13528	0.99535	1	0.999896	100
GOTERM_BP_FAT	GO:0006643~membrane lipid metabolic process	9	0.425532	0.767373	SAMD8, GBA2, A4GALT, LARGE, SPTLC2, COL4A3BP, CLN8, SMPD4, CLN6	1618	81	13528	0.928993	1	0.999916	100
GOTERM_BP_FAT	GO:0046519~sphingoid metabolic process	5	0.236407	0.802547	SAMD8, GBA2, COL4A3BP, CLN8, CLN6	1618	45	13528	0.928993	1	0.99996	100
Annotation Cluster 100	Enrichment Score: 0.15423393037542646
Category	Term	Count	%	PValue	Genes	List Total	Pop Hits	Pop Total	Fold Enrichment	Bonferroni	Benjamini	FDR
GOTERM_BP_FAT	GO:0045739~positive regulation of DNA repair	3	0.141844	0.550265	EYA3, RNF8, UIMC1	1618	15	13528	1.67219	1	0.998538	100
GOTERM_BP_FAT	GO:0051054~positive regulation of DNA metabolic process	7	0.330969	0.673994	EYA3, RNF8, HRAS, PDGFA, CD40, TERF2, UIMC1	1618	56	13528	1.04512	1	0.999645	100
GOTERM_BP_FAT	GO:0006282~regulation of DNA repair	3	0.141844	0.757955	EYA3, RNF8, UIMC1	1618	22	13528	1.14013	1	0.999899	100
GOTERM_BP_FAT	GO:0010212~response to ionizing radiation	6	0.283688	0.859395	EYA3, DCLRE1C, RNF8, OBFC2B, DCUN1D3, UIMC1	1618	60	13528	0.836094	1	0.999991	100
Annotation Cluster 101	Enrichment Score: 0.15393812330753454
Category	Term	Count	%	PValue	Genes	List Total	Pop Hits	Pop Total	Fold Enrichment	Bonferroni	Benjamini	FDR
GOTERM_BP_FAT	GO:0032318~regulation of Ras GTPase activity	13	0.614657	0.597417	GIT1, ARFGAP1, TBC1D9, RABGAP1L, DOCK7, USP6NL, SMAP2, TSC1, TBC1D12, TBC1D4, PAFAH1B1, MTOR, TBC1D1	1618	104	13528	1.04512	1	0.999139	100
GOTERM_BP_FAT	GO:0043087~regulation of GTPase activity	15	0.70922	0.619417	GIT1, ARFGAP1, RAB3GAP2, GDI2, TBC1D9, RABGAP1L, DOCK7, USP6NL, SMAP2, TSC1, TBC1D12, TBC1D4, PAFAH1B1, MTOR, TBC1D1	1618	123	13528	1.01963	1	0.999273	100
GOTERM_BP_FAT	GO:0032483~regulation of Rab protein signal transduction	6	0.283688	0.676563	TBC1D12, TBC1D9, TBC1D4, RABGAP1L, TBC1D1, USP6NL	1618	47	13528	1.06735	1	0.999653	100
GOTERM_BP_FAT	GO:0032313~regulation of Rab GTPase activity	6	0.283688	0.676563	TBC1D12, TBC1D9, TBC1D4, RABGAP1L, TBC1D1, USP6NL	1618	47	13528	1.06735	1	0.999653	100
GOTERM_BP_FAT	GO:0046578~regulation of Ras protein signal transduction	23	1.08747	0.776793	GIT1, ARFGAP1, HRAS, ARHGEF7, TBC1D9, RABGAP1L, SHOC2, CYTH2, DOCK7, ARFGEF2, ARFGEF1, USP6NL, NRAS, SMAP2, KRAS, NUP62, TBC1D12, TSC1, TBC1D4, PAFAH1B1, MTOR, TBC1D1, NET1	1618	210	13528	0.915722	1	0.999931	100
GOTERM_BP_FAT	GO:0051056~regulation of small GTPase mediated signal transduction	25	1.18203	0.906127	ARFGAP1, HRAS, TBC1D9, RABGAP1L, SHOC2, CYTH2, ARFGEF2, ARFGEF1, RASAL2, SMAP2, KRAS, TBC1D12, TBC1D4, PAFAH1B1, TBC1D1, NET1, GIT1, ARHGEF7, SIPA1L3, DOCK7, USP6NL, NRAS, TSC1, NUP62, MTOR	1618	252	13528	0.829458	1	0.999998	100
Annotation Cluster 102	Enrichment Score: 0.1477678895828195
Category	Term	Count	%	PValue	Genes	List Total	Pop Hits	Pop Total	Fold Enrichment	Bonferroni	Benjamini	FDR
GOTERM_BP_FAT	GO:0032024~positive regulation of insulin secretion	4	0.189125	0.366613	CAPN10, PFKFB2, PFKM, AACS	1618	18	13528	1.85799	1	0.987905	99.9759
GOTERM_BP_FAT	GO:0002793~positive regulation of peptide secretion	4	0.189125	0.530042	CAPN10, PFKFB2, PFKM, AACS	1618	23	13528	1.45408	1	0.998059	99.9999
GOTERM_BP_FAT	GO:0046887~positive regulation of hormone secretion	5	0.236407	0.638668	ZFP91, CAPN10, PFKFB2, PFKM, AACS	1618	36	13528	1.16124	1	0.99939	100
GOTERM_BP_FAT	GO:0050796~regulation of insulin secretion	4	0.189125	0.872506	CAPN10, PFKFB2, PFKM, AACS	1618	40	13528	0.836094	1	0.999994	100
GOTERM_BP_FAT	GO:0002791~regulation of peptide secretion	4	0.189125	0.924978	CAPN10, PFKFB2, PFKM, AACS	1618	46	13528	0.727038	1	0.999999	100
GOTERM_BP_FAT	GO:0051047~positive regulation of secretion	9	0.425532	0.957357	ZFP91, CARD8, CAPN10, PFKFB2, NCS1, GLMN, PFKM, AACS, SCAMP5	1618	109	13528	0.690353	1	1	100
GOTERM_BP_FAT	GO:0046883~regulation of hormone secretion	5	0.236407	0.963514	ZFP91, CAPN10, PFKFB2, PFKM, AACS	1618	66	13528	0.633405	1	1	100
Annotation Cluster 103	Enrichment Score: 0.14755227891405404
Category	Term	Count	%	PValue	Genes	List Total	Pop Hits	Pop Total	Fold Enrichment	Bonferroni	Benjamini	FDR
GOTERM_BP_FAT	GO:0001843~neural tube closure	5	0.236407	0.489824	TSC1, APAF1, TRAF6, VASP, FZD6	1618	30	13528	1.39349	1	0.996995	99.9995
GOTERM_BP_FAT	GO:0060606~tube closure	5	0.236407	0.489824	TSC1, APAF1, TRAF6, VASP, FZD6	1618	30	13528	1.39349	1	0.996995	99.9995
GOTERM_BP_FAT	GO:0001841~neural tube formation	6	0.283688	0.529618	MAP3K7, TSC1, APAF1, TRAF6, VASP, FZD6	1618	40	13528	1.25414	1	0.998074	99.9999
GOTERM_BP_FAT	GO:0014020~primary neural tube formation	5	0.236407	0.567792	TSC1, APAF1, TRAF6, VASP, FZD6	1618	33	13528	1.26681	1	0.998816	100
GOTERM_BP_FAT	GO:0001838~embryonic epithelial tube formation	6	0.283688	0.596425	MAP3K7, TSC1, APAF1, TRAF6, VASP, FZD6	1618	43	13528	1.16664	1	0.99915	100
GOTERM_BP_FAT	GO:0035148~tube lumen formation	6	0.283688	0.617476	MAP3K7, TSC1, APAF1, TRAF6, VASP, FZD6	1618	44	13528	1.14013	1	0.999257	100
GOTERM_BP_FAT	GO:0060562~epithelial tube morphogenesis	8	0.378251	0.70392	MAP3K7, TSC1, SIX1, APAF1, TRAF6, VASP, FZD6, GZF1	1618	67	13528	0.998321	1	0.999763	100
GOTERM_BP_FAT	GO:0016331~morphogenesis of embryonic epithelium	7	0.330969	0.707217	MAP3K7, TSC1, APAF1, TRAF6, VASP, FZD6, CTNNB1	1618	58	13528	1.00908	1	0.999773	100
GOTERM_BP_FAT	GO:0002009~morphogenesis of an epithelium	10	0.472813	0.866851	MAP3K7, TSC1, SIX1, APAF1, JAG1, TRAF6, VASP, FZD6, CTNNB1, GZF1	1618	101	13528	0.827816	1	0.999993	100
GOTERM_BP_FAT	GO:0035239~tube morphogenesis	12	0.567376	0.905695	MAP3K7, PPP1CA, TSC1, VEGFA, SIX1, APAF1, TRAF6, SRF, VASP, FZD6, CTNNB1, GZF1	1618	127	13528	0.79001	1	0.999998	100
GOTERM_BP_FAT	GO:0021915~neural tube development	6	0.283688	0.921476	MAP3K7, TSC1, APAF1, TRAF6, VASP, FZD6	1618	68	13528	0.73773	1	0.999999	100
GOTERM_BP_FAT	GO:0035295~tube development	21	0.992908	0.927248	PDGFA, SMAD2, SRF, VASP, FZD6, CTNNB1, GZF1, MAP3K7, MAN2A1, PPP1CA, EP300, TSC1, GATA6, SP3, VEGFA, SIX1, APAF1, TRAF6, PCSK5, TRAF4, MED1	1618	220	13528	0.79809	1	0.999999	100
GOTERM_BP_FAT	GO:0048729~tissue morphogenesis	15	0.70922	0.973859	SMAD2, JAG1, ECSIT, SNAI1, VASP, GZF1, CTNNB1, FZD6, MAP3K7, TSC1, SIX1, PRKACA, APAF1, TRAF6, SMARCA4	1618	180	13528	0.696745	1	1	100
GOTERM_BP_FAT	GO:0060429~epithelium development	17	0.803783	0.994675	E2F4, PPARG, JAG1, VASP, FZD6, GZF1, CTNNB1, MAP3K7, GSTM3, TSC1, GATA6, SIX1, VEGFA, DSP, APAF1, TRAF6, SMARCA4	1618	227	13528	0.62615	1	1	100
Annotation Cluster 104	Enrichment Score: 0.14308746866687536
Category	Term	Count	%	PValue	Genes	List Total	Pop Hits	Pop Total	Fold Enrichment	Bonferroni	Benjamini	FDR
GOTERM_BP_FAT	GO:0051055~negative regulation of lipid biosynthetic process	3	0.141844	0.550265	PDGFA, ATP1A1, SOD1	1618	15	13528	1.67219	1	0.998538	100
GOTERM_BP_FAT	GO:0050810~regulation of steroid biosynthetic process	4	0.189125	0.588565	SF1, ATP1A1, SOD1, SEC14L2	1618	25	13528	1.33775	1	0.999089	100
GOTERM_BP_FAT	GO:0019218~regulation of steroid metabolic process	5	0.236407	0.638668	STAT5B, SF1, ATP1A1, SOD1, SEC14L2	1618	36	13528	1.16124	1	0.99939	100
GOTERM_BP_FAT	GO:0046890~regulation of lipid biosynthetic process	5	0.236407	0.802547	PDGFA, SF1, ATP1A1, SOD1, SEC14L2	1618	45	13528	0.928993	1	0.99996	100
GOTERM_BP_FAT	GO:0045833~negative regulation of lipid metabolic process	3	0.141844	0.864328	PDGFA, ATP1A1, SOD1	1618	28	13528	0.895815	1	0.999992	100
GOTERM_BP_FAT	GO:0019216~regulation of lipid metabolic process	9	0.425532	0.965349	PDGFA, STAT5B, PPARG, SF1, ATP1A1, MTOR, CAB39, SOD1, SEC14L2	1618	112	13528	0.671861	1	1	100
Annotation Cluster 105	Enrichment Score: 0.13898381994999395
Category	Term	Count	%	PValue	Genes	List Total	Pop Hits	Pop Total	Fold Enrichment	Bonferroni	Benjamini	FDR
GOTERM_BP_FAT	GO:0051963~regulation of synaptogenesis	3	0.141844	0.651942	PTK2, PVRL1, UBA52	1618	18	13528	1.39349	1	0.999512	100
GOTERM_BP_FAT	GO:0050807~regulation of synapse organization	3	0.141844	0.734421	PTK2, PVRL1, UBA52	1618	21	13528	1.19442	1	0.999853	100
GOTERM_BP_FAT	GO:0050803~regulation of synapse structure and activity	3	0.141844	0.79964	PTK2, PVRL1, UBA52	1618	24	13528	1.04512	1	0.999957	100
Annotation Cluster 106	Enrichment Score: 0.1316319847499275
Category	Term	Count	%	PValue	Genes	List Total	Pop Hits	Pop Total	Fold Enrichment	Bonferroni	Benjamini	FDR
GOTERM_BP_FAT	GO:0043154~negative regulation of caspase activity	4	0.189125	0.366613	BIRC5, HBXIP, DNAJA3, DNAJB6	1618	18	13528	1.85799	1	0.987905	99.9759
GOTERM_BP_FAT	GO:0010466~negative regulation of peptidase activity	4	0.189125	0.467128	BIRC5, HBXIP, DNAJA3, DNAJB6	1618	21	13528	1.59256	1	0.99598	99.999
GOTERM_BP_FAT	GO:0052548~regulation of endopeptidase activity	10	0.472813	0.65856	CARD8, CASP8AP2, NRD1, BIRC5, APAF1, HBXIP, FURIN, DNAJA3, DNAJB6, HIP1	1618	82	13528	1.01963	1	0.999554	100
GOTERM_BP_FAT	GO:0052547~regulation of peptidase activity	10	0.472813	0.71402	CARD8, CASP8AP2, NRD1, BIRC5, APAF1, HBXIP, FURIN, DNAJA3, DNAJB6, HIP1	1618	86	13528	0.972202	1	0.999793	100
GOTERM_BP_FAT	GO:0051346~negative regulation of hydrolase activity	5	0.236407	0.841587	BIRC5, ATPIF1, HBXIP, DNAJA3, DNAJB6	1618	48	13528	0.870931	1	0.999986	100
GOTERM_BP_FAT	GO:0043281~regulation of caspase activity	8	0.378251	0.848211	CARD8, CASP8AP2, BIRC5, APAF1, HBXIP, DNAJA3, DNAJB6, HIP1	1618	79	13528	0.846677	1	0.999988	100
GOTERM_BP_FAT	GO:0043280~positive regulation of caspase activity	5	0.236407	0.933716	CARD8, CASP8AP2, APAF1, DNAJA3, HIP1	1618	59	13528	0.708554	1	0.999999	100
GOTERM_BP_FAT	GO:0010952~positive regulation of peptidase activity	5	0.236407	0.933716	CARD8, CASP8AP2, APAF1, DNAJA3, HIP1	1618	59	13528	0.708554	1	0.999999	100
GOTERM_BP_FAT	GO:0006919~activation of caspase activity	4	0.189125	0.964368	CASP8AP2, APAF1, DNAJA3, HIP1	1618	54	13528	0.619329	1	1	100
GOTERM_BP_FAT	GO:0051345~positive regulation of hydrolase activity	11	0.520095	0.998747	GABARAPL2, CARD8, CASP8AP2, TSC1, GNB1, DOCK7, APAF1, WRN, BUD31, DNAJA3, HIP1	1618	179	13528	0.513801	1	1	100
Annotation Cluster 107	Enrichment Score: 0.12458648954000866
Category	Term	Count	%	PValue	Genes	List Total	Pop Hits	Pop Total	Fold Enrichment	Bonferroni	Benjamini	FDR
GOTERM_BP_FAT	GO:0000271~polysaccharide biosynthetic process	7	0.330969	0.454375	B3GAT3, SLC35D1, CHST7, GNE, CMAS, GYS1, AGL	1618	45	13528	1.30059	1	0.995388	99.9984
GOTERM_BP_FAT	GO:0006024~glycosaminoglycan biosynthetic process	3	0.141844	0.734421	B3GAT3, SLC35D1, CHST7	1618	21	13528	1.19442	1	0.999853	100
GOTERM_BP_FAT	GO:0006023~aminoglycan biosynthetic process	3	0.141844	0.779661	B3GAT3, SLC35D1, CHST7	1618	23	13528	1.09056	1	0.999935	100
GOTERM_BP_FAT	GO:0005976~polysaccharide metabolic process	12	0.567376	0.788396	PPP1CA, HYAL2, B3GAT3, SLC35D1, CHST7, GNE, CMAS, GSK3B, GYS1, PPP1CC, AGL, CLN6	1618	111	13528	0.903885	1	0.999947	100
GOTERM_BP_FAT	GO:0030203~glycosaminoglycan metabolic process	5	0.236407	0.908053	HYAL2, B3GAT3, SLC35D1, CHST7, CLN6	1618	55	13528	0.760085	1	0.999998	100
GOTERM_BP_FAT	GO:0006022~aminoglycan metabolic process	5	0.236407	0.960197	HYAL2, B3GAT3, SLC35D1, CHST7, CLN6	1618	65	13528	0.643149	1	1	100
Annotation Cluster 108	Enrichment Score: 0.12425901422749884
Category	Term	Count	%	PValue	Genes	List Total	Pop Hits	Pop Total	Fold Enrichment	Bonferroni	Benjamini	FDR
GOTERM_BP_FAT	GO:0007528~neuromuscular junction development	4	0.189125	0.434288	GPHN, NRD1, AFG3L2, DNAJA3	1618	20	13528	1.67219	1	0.994297	99.9969
GOTERM_BP_FAT	GO:0042692~muscle cell differentiation	16	0.756501	0.48176	HRAS, MYEF2, NRD1, JAG1, NEO1, AFG3L2, CTNNB1, NRAS, GPHN, KRAS, TSC1, ATG5, GATA6, HINFP, GLMN, DNAJA3	1618	121	13528	1.10558	1	0.996707	99.9994
GOTERM_BP_FAT	GO:0051146~striated muscle cell differentiation	11	0.520095	0.617106	NRAS, GPHN, HRAS, KRAS, ATG5, TSC1, GATA6, NRD1, NEO1, AFG3L2, DNAJA3	1618	88	13528	1.04512	1	0.999264	100
GOTERM_BP_FAT	GO:0048741~skeletal muscle fiber development	4	0.189125	0.667067	GPHN, NRD1, AFG3L2, DNAJA3	1618	28	13528	1.19442	1	0.999608	100
GOTERM_BP_FAT	GO:0007519~skeletal muscle tissue development	8	0.378251	0.68863	GPHN, EP300, HLX, DMD, SIX1, NRD1, AFG3L2, DNAJA3	1618	66	13528	1.01345	1	0.999716	100
GOTERM_BP_FAT	GO:0060538~skeletal muscle organ development	8	0.378251	0.68863	GPHN, EP300, HLX, DMD, SIX1, NRD1, AFG3L2, DNAJA3	1618	66	13528	1.01345	1	0.999716	100
GOTERM_BP_FAT	GO:0048747~muscle fiber development	4	0.189125	0.806196	GPHN, NRD1, AFG3L2, DNAJA3	1618	35	13528	0.955536	1	0.999963	100
GOTERM_BP_FAT	GO:0007517~muscle organ development	22	1.04019	0.844059	MEF2B, EID2, MET, CENPF, NRD1, TAGLN2, AFG3L2, FLNB, FXR1, MTM1, ZFP91, GPHN, EP300, ATG5, TSC1, GATA6, DMD, HLX, TEAD4, SIX1, DNAJA3, UNC45A	1618	211	13528	0.871757	1	0.999987	100
GOTERM_BP_FAT	GO:0050808~synapse organization	6	0.283688	0.868932	GPHN, TSC1, NRD1, AFG3L2, DNAJA3, CTNNB1	1618	61	13528	0.822387	1	0.999993	100
GOTERM_BP_FAT	GO:0055001~muscle cell development	5	0.236407	0.915189	GPHN, ATG5, NRD1, AFG3L2, DNAJA3	1618	56	13528	0.746512	1	0.999999	100
GOTERM_BP_FAT	GO:0014706~striated muscle tissue development	11	0.520095	0.915716	GPHN, EP300, ATG5, TSC1, GATA6, HLX, DMD, SIX1, NRD1, AFG3L2, DNAJA3	1618	119	13528	0.77286	1	0.999999	100
GOTERM_BP_FAT	GO:0060537~muscle tissue development	11	0.520095	0.940968	GPHN, EP300, ATG5, TSC1, GATA6, HLX, DMD, SIX1, NRD1, AFG3L2, DNAJA3	1618	125	13528	0.735763	1	1	100
GOTERM_BP_FAT	GO:0055002~striated muscle cell development	4	0.189125	0.956928	GPHN, NRD1, AFG3L2, DNAJA3	1618	52	13528	0.643149	1	1	100
GOTERM_BP_FAT	GO:0043062~extracellular structure organization	9	0.425532	0.999398	GPHN, PTK2, TSC1, NRD1, AFG3L2, DNAJA3, GFOD2, SMARCA4, CTNNB1	1618	163	13528	0.461647	1	1	100
Annotation Cluster 109	Enrichment Score: 0.12120645603203105
Category	Term	Count	%	PValue	Genes	List Total	Pop Hits	Pop Total	Fold Enrichment	Bonferroni	Benjamini	FDR
GOTERM_BP_FAT	GO:0051101~regulation of DNA binding	15	0.70922	0.593987	NFKBIA, PRDX3, TRIB1, HDAC2, EP300, KRAS, ACD, NCOA3, NME1-NME2, SMARCB1, PEX14, ERC1, DNAJA3, CALM1, SMARCA4	1618	121	13528	1.03648	1	0.999124	100
GOTERM_BP_FAT	GO:0051090~regulation of transcription factor activity	12	0.567376	0.700156	EP300, HDAC2, KRAS, NCOA3, SMARCB1, NFKBIA, PEX14, PRDX3, ERC1, DNAJA3, TRIB1, SMARCA4	1618	103	13528	0.97409	1	0.999762	100
GOTERM_BP_FAT	GO:0043433~negative regulation of transcription factor activity	5	0.236407	0.802547	HDAC2, NFKBIA, PEX14, DNAJA3, TRIB1	1618	45	13528	0.928993	1	0.99996	100
GOTERM_BP_FAT	GO:0051100~negative regulation of binding	6	0.283688	0.849284	AES, HDAC2, NFKBIA, PEX14, DNAJA3, TRIB1	1618	59	13528	0.850265	1	0.999989	100
GOTERM_BP_FAT	GO:0043392~negative regulation of DNA binding	5	0.236407	0.873923	HDAC2, NFKBIA, PEX14, DNAJA3, TRIB1	1618	51	13528	0.8197	1	0.999994	100
Annotation Cluster 110	Enrichment Score: 0.11800166905595309
Category	Term	Count	%	PValue	Genes	List Total	Pop Hits	Pop Total	Fold Enrichment	Bonferroni	Benjamini	FDR
GOTERM_BP_FAT	GO:0048641~regulation of skeletal muscle tissue development	4	0.189125	0.690666	HDAC1, BTG1, RPS6KB1, UBA52	1618	29	13528	1.15323	1	0.999724	100
GOTERM_BP_FAT	GO:0051147~regulation of muscle cell differentiation	5	0.236407	0.701501	HDAC1, BTG1, CAMK1, SRF, UBA52	1618	39	13528	1.07192	1	0.999758	100
GOTERM_BP_FAT	GO:0016202~regulation of striated muscle tissue development	6	0.283688	0.729237	HDAC1, BTG1, CENPF, RPS6KB1, LUC7L, UBA52	1618	50	13528	1.00331	1	0.999844	100
GOTERM_BP_FAT	GO:0048634~regulation of muscle development	6	0.283688	0.745346	HDAC1, BTG1, CENPF, RPS6KB1, LUC7L, UBA52	1618	51	13528	0.98364	1	0.999874	100
GOTERM_BP_FAT	GO:0048742~regulation of skeletal muscle fiber development	3	0.141844	0.817994	HDAC1, BTG1, UBA52	1618	25	13528	1.00331	1	0.999973	100
GOTERM_BP_FAT	GO:0051153~regulation of striated muscle cell differentiation	3	0.141844	0.909321	HDAC1, BTG1, UBA52	1618	32	13528	0.783838	1	0.999998	100
Annotation Cluster 111	Enrichment Score: 0.10956997908789864
Category	Term	Count	%	PValue	Genes	List Total	Pop Hits	Pop Total	Fold Enrichment	Bonferroni	Benjamini	FDR
GOTERM_BP_FAT	GO:0010564~regulation of cell cycle process	13	0.614657	0.72352	ILKAP, AURKAIP1, CDC23, CENPF, ANLN, BIRC5, RCC1, MYCBP2, PRMT5, FBXO5, RBM38, DCUN1D3, SMARCA4	1618	114	13528	0.95344	1	0.999826	100
GOTERM_BP_FAT	GO:0030071~regulation of mitotic metaphase/anaphase transition	3	0.141844	0.757955	CENPF, CDC23, MYCBP2	1618	22	13528	1.14013	1	0.999899	100
GOTERM_BP_FAT	GO:0007088~regulation of mitosis	6	0.283688	0.815292	AURKAIP1, PRMT5, CENPF, CDC23, RCC1, MYCBP2	1618	56	13528	0.895815	1	0.999972	100
GOTERM_BP_FAT	GO:0051783~regulation of nuclear division	6	0.283688	0.815292	AURKAIP1, PRMT5, CENPF, CDC23, RCC1, MYCBP2	1618	56	13528	0.895815	1	0.999972	100
Annotation Cluster 112	Enrichment Score: 0.10604394814571251
Category	Term	Count	%	PValue	Genes	List Total	Pop Hits	Pop Total	Fold Enrichment	Bonferroni	Benjamini	FDR
GOTERM_BP_FAT	GO:0021955~central nervous system neuron axonogenesis	3	0.141844	0.550265	PTK2, PAFAH1B1, MYCBP2	1618	15	13528	1.67219	1	0.998538	100
GOTERM_BP_FAT	GO:0021954~central nervous system neuron development	3	0.141844	0.909321	PTK2, PAFAH1B1, MYCBP2	1618	32	13528	0.783838	1	0.999998	100
GOTERM_BP_FAT	GO:0021953~central nervous system neuron differentiation	3	0.141844	0.96068	PTK2, PAFAH1B1, MYCBP2	1618	40	13528	0.62707	1	1	100
Annotation Cluster 113	Enrichment Score: 0.10324649217798042
Category	Term	Count	%	PValue	Genes	List Total	Pop Hits	Pop Total	Fold Enrichment	Bonferroni	Benjamini	FDR
GOTERM_BP_FAT	GO:0001525~angiogenesis	19	0.898345	0.50665	HTATIP2, EGFL7, PDGFA, ATP5B, JAG1, SRF, UBP1, NCL, CTNNB1, MAP3K7, GPI, SHB, PTK2, VEGFA, CCBE1, AAMP, ZC3H12A, ATPIF1, RBPJ	1618	148	13528	1.07336	1	0.997495	99.9997
GOTERM_BP_FAT	GO:0048514~blood vessel morphogenesis	22	1.04019	0.844059	HTATIP2, EGFL7, PDGFA, ATP5B, JAG1, SRF, UBP1, NCL, CTNNB1, MAP3K7, GPI, SHB, PTK2, ATG5, VEGFA, CCBE1, AAMP, GLMN, ZC3H12A, ATPIF1, RBPJ, SMARCA4	1618	211	13528	0.871757	1	0.999987	100
GOTERM_BP_FAT	GO:0001568~blood vessel development	23	1.08747	0.943768	HTATIP2, EGFL7, PDGFA, ATP5B, JAG1, SRF, UBP1, NCL, CTNNB1, MAP3K7, GPI, SHB, PTK2, CRKL, ATG5, VEGFA, CCBE1, AAMP, GLMN, ZC3H12A, ATPIF1, RBPJ, SMARCA4	1618	245	13528	0.784905	1	1	100
GOTERM_BP_FAT	GO:0001944~vasculature development	23	1.08747	0.957344	HTATIP2, EGFL7, PDGFA, ATP5B, JAG1, SRF, UBP1, NCL, CTNNB1, MAP3K7, GPI, SHB, PTK2, CRKL, ATG5, VEGFA, CCBE1, AAMP, GLMN, ZC3H12A, ATPIF1, RBPJ, SMARCA4	1618	251	13528	0.766142	1	1	100
Annotation Cluster 114	Enrichment Score: 0.1021138415780991
Category	Term	Count	%	PValue	Genes	List Total	Pop Hits	Pop Total	Fold Enrichment	Bonferroni	Benjamini	FDR
GOTERM_BP_FAT	GO:0006304~DNA modification	4	0.189125	0.772449	GATAD2A, MBD4, DMAP1, BAZ2A	1618	33	13528	1.01345	1	0.999923	100
GOTERM_BP_FAT	GO:0006305~DNA alkylation	3	0.141844	0.79964	GATAD2A, DMAP1, BAZ2A	1618	24	13528	1.04512	1	0.999957	100
GOTERM_BP_FAT	GO:0006306~DNA methylation	3	0.141844	0.79964	GATAD2A, DMAP1, BAZ2A	1618	24	13528	1.04512	1	0.999957	100
Annotation Cluster 115	Enrichment Score: 0.10187234364699581
Category	Term	Count	%	PValue	Genes	List Total	Pop Hits	Pop Total	Fold Enrichment	Bonferroni	Benjamini	FDR
GOTERM_BP_FAT	GO:0043122~regulation of I-kappaB kinase/NF-kappaB cascade	14	0.661939	0.519551	CARD8, SLC20A1, TBK1, TSPAN6, CD40, WLS, TAB2, MAP3K7, C18ORF32, NUP62, EEF1D, TRAF6, DNAJA3, PPP5C	1618	107	13528	1.09395	1	0.997772	99.9998
GOTERM_BP_FAT	GO:0043123~positive regulation of I-kappaB kinase/NF-kappaB cascade	12	0.567376	0.620947	MAP3K7, C18ORF32, NUP62, SLC20A1, TBK1, TSPAN6, WLS, CD40, TRAF6, EEF1D, TAB2, PPP5C	1618	97	13528	1.03434	1	0.99926	100
GOTERM_BP_FAT	GO:0010740~positive regulation of protein kinase cascade	16	0.756501	0.909399	TAOK2, SLC20A1, TBK1, TSPAN6, CD40, WLS, TAB2, CTNNB1, MAP3K7, ZFP91, C18ORF32, NUP62, MTOR, TRAF6, EEF1D, PPP5C	1618	167	13528	0.801048	1	0.999998	100
GOTERM_BP_FAT	GO:0009967~positive regulation of signal transduction	29	1.37116	0.924143	HRAS, SLC20A1, TBK1, TSPAN6, SHOC2, JAG1, SRC, CTNNB1, MAP3K7, ZFP91, KRAS, CDKN2B, LANCL2, TRAF6, TAOK2, WLS, CD40, FURIN, TAB2, RPTOR, NRAS, C18ORF32, NUP62, NCOA3, VEGFA, MTOR, EEF1D, PPP5C, HDAC6	1618	295	13528	0.821923	1	0.999999	100
GOTERM_BP_FAT	GO:0010627~regulation of protein kinase cascade	24	1.13475	0.928107	CARD8, TAOK2, SLC20A1, TBK1, PTPLAD1, TSPAN6, PIGU, CD40, WLS, TAB2, CTNNB1, MAP3K7, ZFP91, C18ORF32, MAP4K5, MAP3K5, NUP62, MAP3K2, MTOR, TRAF6, EEF1D, DNAJA3, PPP5C, MAP3K11	1618	249	13528	0.805874	1	0.999999	100
GOTERM_BP_FAT	GO:0010647~positive regulation of cell communication	30	1.41844	0.972728	HRAS, SLC20A1, TBK1, TSPAN6, SHOC2, JAG1, SRC, CTNNB1, MAP3K7, ZFP91, KRAS, CDKN2B, LANCL2, TRAF6, TAOK2, WLS, CD40, FURIN, TAB2, RPTOR, NRAS, C18ORF32, NUP62, NCOA3, VEGFA, MTOR, EEF1D, UBA52, PPP5C, HDAC6	1618	329	13528	0.762396	1	1	100
Annotation Cluster 116	Enrichment Score: 0.09426912943366185
Category	Term	Count	%	PValue	Genes	List Total	Pop Hits	Pop Total	Fold Enrichment	Bonferroni	Benjamini	FDR
GOTERM_BP_FAT	GO:0043029~T cell homeostasis	3	0.141844	0.734421	STAT5B, DNAJA3, ZC3H8	1618	21	13528	1.19442	1	0.999853	100
GOTERM_BP_FAT	GO:0001776~leukocyte homeostasis	4	0.189125	0.821426	STAT5B, SOD1, DNAJA3, ZC3H8	1618	36	13528	0.928993	1	0.999976	100
GOTERM_BP_FAT	GO:0002260~lymphocyte homeostasis	3	0.141844	0.864328	STAT5B, DNAJA3, ZC3H8	1618	28	13528	0.895815	1	0.999992	100
Annotation Cluster 117	Enrichment Score: 0.08919657886272322
Category	Term	Count	%	PValue	Genes	List Total	Pop Hits	Pop Total	Fold Enrichment	Bonferroni	Benjamini	FDR
GOTERM_BP_FAT	GO:0043244~regulation of protein complex disassembly	8	0.378251	0.409909	UPF1, MTRF1, HRSP12, CAPG, CAPZA1, RDX, CLASP2, HDAC6	1618	51	13528	1.31152	1	0.992473	99.9934
GOTERM_BP_FAT	GO:0043254~regulation of protein complex assembly	11	0.520095	0.646077	ARPC1A, GSK3B, CLU, CAPG, CAPZA1, RDX, CAND1, FAF1, MTOR, SRF, HDAC6	1618	90	13528	1.02189	1	0.999458	100
GOTERM_BP_FAT	GO:0010639~negative regulation of organelle organization	10	0.472813	0.65856	SET, ACD, AURKAIP1, CAPG, CAPZA1, CENPF, RDX, CLASP2, TERF2, HDAC6	1618	82	13528	1.01963	1	0.999554	100
GOTERM_BP_FAT	GO:0051129~negative regulation of cellular component organization	16	0.756501	0.733594	AURKAIP1, CAPZA1, CLU, CENPF, RDX, PTK2, SET, ACD, SEMA4F, PACSIN2, CAPG, CLASP2, SEMA3A, TERF2, SCAMP5, HDAC6	1618	142	13528	0.942078	1	0.999857	100
GOTERM_BP_FAT	GO:0044087~regulation of cellular component biogenesis	16	0.756501	0.733594	CAPZA1, CLU, RDX, SRF, ARPC1A, PTK2, PVRL1, TSC1, GSK3B, CAPG, RALA, CAND1, FAF1, MTOR, UBA52, HDAC6	1618	142	13528	0.942078	1	0.999857	100
GOTERM_BP_FAT	GO:0043242~negative regulation of protein complex disassembly	5	0.236407	0.738777	CAPG, CAPZA1, RDX, CLASP2, HDAC6	1618	41	13528	1.01963	1	0.999861	100
GOTERM_BP_FAT	GO:0051693~actin filament capping	3	0.141844	0.757955	CAPG, CAPZA1, RDX	1618	22	13528	1.14013	1	0.999899	100
GOTERM_BP_FAT	GO:0031333~negative regulation of protein complex assembly	4	0.189125	0.789886	CLU, CAPG, CAPZA1, RDX	1618	34	13528	0.98364	1	0.999948	100
GOTERM_BP_FAT	GO:0030835~negative regulation of actin filament depolymerization	3	0.141844	0.79964	CAPG, CAPZA1, RDX	1618	24	13528	1.04512	1	0.999957	100
GOTERM_BP_FAT	GO:0030834~regulation of actin filament depolymerization	3	0.141844	0.850238	CAPG, CAPZA1, RDX	1618	27	13528	0.928993	1	0.999989	100
GOTERM_BP_FAT	GO:0030837~negative regulation of actin filament polymerization	3	0.141844	0.864328	CAPG, CAPZA1, RDX	1618	28	13528	0.895815	1	0.999992	100
GOTERM_BP_FAT	GO:0032272~negative regulation of protein polymerization	3	0.141844	0.877192	CAPG, CAPZA1, RDX	1618	29	13528	0.864925	1	0.999994	100
GOTERM_BP_FAT	GO:0030833~regulation of actin filament polymerization	5	0.236407	0.900389	ARPC1A, CAPG, CAPZA1, RDX, MTOR	1618	54	13528	0.774161	1	0.999998	100
GOTERM_BP_FAT	GO:0051494~negative regulation of cytoskeleton organization	5	0.236407	0.908053	CAPG, CAPZA1, RDX, CLASP2, HDAC6	1618	55	13528	0.760085	1	0.999998	100
GOTERM_BP_FAT	GO:0008064~regulation of actin polymerization or depolymerization	5	0.236407	0.943943	ARPC1A, CAPG, CAPZA1, RDX, MTOR	1618	61	13528	0.685323	1	1	100
GOTERM_BP_FAT	GO:0030832~regulation of actin filament length	5	0.236407	0.952709	ARPC1A, CAPG, CAPZA1, RDX, MTOR	1618	63	13528	0.663567	1	1	100
GOTERM_BP_FAT	GO:0032956~regulation of actin cytoskeleton organization	7	0.330969	0.963058	ARPC1A, TSC1, PDGFA, CAPG, CAPZA1, RDX, MTOR	1618	89	13528	0.657602	1	1	100
GOTERM_BP_FAT	GO:0033043~regulation of organelle organization	19	0.898345	0.967709	AURKAIP1, PDGFA, CAPZA1, CENPF, CDC23, RDX, RCC1, CTNNB1, MYCBP2, ARPC1A, SET, ACD, TSC1, PRMT5, CAPG, CLASP2, MTOR, TERF2, HDAC6	1618	217	13528	0.732064	1	1	100
GOTERM_BP_FAT	GO:0032271~regulation of protein polymerization	5	0.236407	0.969391	ARPC1A, CAPG, CAPZA1, RDX, MTOR	1618	68	13528	0.614775	1	1	100
GOTERM_BP_FAT	GO:0051493~regulation of cytoskeleton organization	11	0.520095	0.970581	ARPC1A, TSC1, PDGFA, CAPG, CAPZA1, RDX, CLASP2, MTOR, HDAC6, CTNNB1, MYCBP2	1618	136	13528	0.676252	1	1	100
GOTERM_BP_FAT	GO:0032970~regulation of actin filament-based process	7	0.330969	0.970707	ARPC1A, TSC1, PDGFA, CAPG, CAPZA1, RDX, MTOR	1618	92	13528	0.636158	1	1	100
Annotation Cluster 118	Enrichment Score: 0.08906865441779445
Category	Term	Count	%	PValue	Genes	List Total	Pop Hits	Pop Total	Fold Enrichment	Bonferroni	Benjamini	FDR
GOTERM_BP_FAT	GO:0045807~positive regulation of endocytosis	4	0.189125	0.690666	GATA2, CBL, NEDD4L, HIP1	1618	29	13528	1.15323	1	0.999724	100
GOTERM_BP_FAT	GO:0030100~regulation of endocytosis	6	0.283688	0.868932	GATA2, PACSIN2, CBL, NEDD4L, SCAMP5, HIP1	1618	61	13528	0.822387	1	0.999993	100
GOTERM_BP_FAT	GO:0060627~regulation of vesicle-mediated transport	9	0.425532	0.900618	GATA2, PACSIN2, CBL, NCS1, NEDD4L, RAB27B, NSF, SCAMP5, HIP1	1618	96	13528	0.783838	1	0.999998	100
Annotation Cluster 119	Enrichment Score: 0.0806393540790986
Category	Term	Count	%	PValue	Genes	List Total	Pop Hits	Pop Total	Fold Enrichment	Bonferroni	Benjamini	FDR
GOTERM_BP_FAT	GO:0030516~regulation of axon extension	4	0.189125	0.434288	SEMA4F, SEMA3A, CDH4, TTL	1618	20	13528	1.67219	1	0.994297	99.9969
GOTERM_BP_FAT	GO:0048638~regulation of developmental growth	6	0.283688	0.676563	SEMA4F, RPS6KB1, SEMA3A, CDH4, UBA52, TTL	1618	47	13528	1.06735	1	0.999653	100
GOTERM_BP_FAT	GO:0050771~negative regulation of axonogenesis	3	0.141844	0.817994	PTK2, SEMA4F, SEMA3A	1618	25	13528	1.00331	1	0.999973	100
GOTERM_BP_FAT	GO:0050770~regulation of axonogenesis	6	0.283688	0.827252	ZFP91, PTK2, SEMA4F, SEMA3A, CDH4, TTL	1618	57	13528	0.880099	1	0.999979	100
GOTERM_BP_FAT	GO:0010769~regulation of cell morphogenesis involved in differentiation	8	0.378251	0.829024	ZFP91, PTK2, LZTS1, SEMA4F, SMAD2, SEMA3A, CDH4, TTL	1618	77	13528	0.868669	1	0.99998	100
GOTERM_BP_FAT	GO:0031344~regulation of cell projection organization	9	0.425532	0.849436	ZFP91, PTK2, LZTS1, SEMA4F, RALA, SEMA3A, MTOR, CDH4, TTL	1618	89	13528	0.845488	1	0.999988	100
GOTERM_BP_FAT	GO:0010975~regulation of neuron projection development	7	0.330969	0.857469	ZFP91, PTK2, LZTS1, SEMA4F, SEMA3A, CDH4, TTL	1618	70	13528	0.836094	1	0.999991	100
GOTERM_BP_FAT	GO:0031345~negative regulation of cell projection organization	3	0.141844	0.864328	PTK2, SEMA4F, SEMA3A	1618	28	13528	0.895815	1	0.999992	100
GOTERM_BP_FAT	GO:0022604~regulation of cell morphogenesis	13	0.614657	0.872343	LZTS1, TAOK2, CDC42SE1, SMAD2, GAS7, CDH4, TTL, ZFP91, PTK2, FYN, SEMA4F, VEGFA, SEMA3A	1618	131	13528	0.829712	1	0.999994	100
GOTERM_BP_FAT	GO:0050768~negative regulation of neurogenesis	4	0.189125	0.917894	ATF5, PTK2, SEMA4F, SEMA3A	1618	45	13528	0.743195	1	0.999999	100
GOTERM_BP_FAT	GO:0045664~regulation of neuron differentiation	12	0.567376	0.932692	PRPF19, ZFP91, PTK2, YWHAG, LZTS1, SEMA4F, SIX1, SEMA3A, REST, CDK5RAP1, CDH4, TTL	1618	133	13528	0.75437	1	0.999999	100
GOTERM_BP_FAT	GO:0010721~negative regulation of cell development	4	0.189125	0.937492	ATF5, PTK2, SEMA4F, SEMA3A	1618	48	13528	0.696745	1	1	100
GOTERM_BP_FAT	GO:0060284~regulation of cell development	19	0.898345	0.940778	XRCC5, LZTS1, PPARG, SMAD2, REST, CDH4, TTL, PRPF19, ZFP91, ATF5, YWHAG, PTK2, HDAC1, SEMA4F, BTG1, SIX1, SEMA3A, CDK5RAP1, UBA52	1618	205	13528	0.774916	1	1	100
GOTERM_BP_FAT	GO:0050767~regulation of neurogenesis	15	0.70922	0.942423	XRCC5, LZTS1, PPARG, REST, CDH4, TTL, PRPF19, ATF5, ZFP91, YWHAG, PTK2, SEMA4F, SIX1, SEMA3A, CDK5RAP1	1618	166	13528	0.755507	1	1	100
GOTERM_BP_FAT	GO:0051960~regulation of nervous system development	17	0.803783	0.958125	XRCC5, LZTS1, PPARG, REST, CDH4, TTL, PRPF19, ATF5, ZFP91, YWHAG, PTK2, PVRL1, SEMA4F, SIX1, SEMA3A, CDK5RAP1, UBA52	1618	192	13528	0.740292	1	1	100
Annotation Cluster 120	Enrichment Score: 0.0780566527644663
Category	Term	Count	%	PValue	Genes	List Total	Pop Hits	Pop Total	Fold Enrichment	Bonferroni	Benjamini	FDR
GOTERM_BP_FAT	GO:0006487~protein amino acid N-linked glycosylation	6	0.283688	0.617476	MAN2A1, OSTC, MPDU1, RPN2, MGAT5, ALG8	1618	44	13528	1.14013	1	0.999257	100
GOTERM_BP_FAT	GO:0070085~glycosylation	13	0.614657	0.852021	OSTC, ALG8, COG3, MAN2A1, COG7, LARGE, ST3GAL4, MPDU1, FUT4, RPN2, MGAT5, GCNT1, COG2	1618	128	13528	0.849158	1	0.999989	100
GOTERM_BP_FAT	GO:0043413~biopolymer glycosylation	13	0.614657	0.852021	OSTC, ALG8, COG3, MAN2A1, COG7, LARGE, ST3GAL4, MPDU1, FUT4, RPN2, MGAT5, GCNT1, COG2	1618	128	13528	0.849158	1	0.999989	100
GOTERM_BP_FAT	GO:0006486~protein amino acid glycosylation	13	0.614657	0.852021	OSTC, ALG8, COG3, MAN2A1, COG7, LARGE, ST3GAL4, MPDU1, FUT4, RPN2, MGAT5, GCNT1, COG2	1618	128	13528	0.849158	1	0.999989	100
GOTERM_BP_FAT	GO:0009101~glycoprotein biosynthetic process	15	0.70922	0.912672	OSTC, ALG8, COG3, MAN2A1, COG7, CHST7, LARGE, SLC35D1, ST3GAL4, MPDU1, FUT4, RPN2, MGAT5, GCNT1, COG2	1618	158	13528	0.79376	1	0.999999	100
GOTERM_BP_FAT	GO:0009100~glycoprotein metabolic process	17	0.803783	0.97583	OSTC, ALG8, COG3, NGLY1, MAN2A1, SLC35D1, COG7, CHST7, LARGE, ST3GAL4, MPDU1, FUT4, PSENEN, RPN2, MGAT5, GCNT1, COG2	1618	202	13528	0.703643	1	1	100
Annotation Cluster 121	Enrichment Score: 0.07146350698999214
Category	Term	Count	%	PValue	Genes	List Total	Pop Hits	Pop Total	Fold Enrichment	Bonferroni	Benjamini	FDR
GOTERM_BP_FAT	GO:0051338~regulation of transferase activity	45	2.12766	0.554606	PTPLAD1, PFKFB2, CCNT1, ADCY6, PPARG, DUSP12, MBIP, PRDX3, SDC4, CDC37, TRIB1, MAP3K7, ZGPAT, PRKAR2B, MAP3K5, PDPK1, PRKAR2A, TSPYL2, ACD, KRAS, CDKN2B, HEXIM1, MAP3K2, DUSP16, PRKACA, CDK5RAP1, TRAF6, AGK, DNAJA3, GPS1, CCNK, TAOK2, MET, SOD1, MAP4K5, YWHAG, NUP62, TSC1, RGS3, GSK3A, PRKRIP1, LRP8, MTOR, CLN8, MAP3K11	1618	372	13528	1.0114	1	0.998606	100
GOTERM_BP_FAT	GO:0043549~regulation of kinase activity	41	1.93853	0.694923	PTPLAD1, PFKFB2, CCNT1, ADCY6, DUSP12, MBIP, PRDX3, SDC4, CDC37, TRIB1, MAP3K7, ZGPAT, PRKAR2B, MAP3K5, PDPK1, PRKAR2A, TSPYL2, KRAS, CDKN2B, HEXIM1, MAP3K2, DUSP16, PRKACA, CDK5RAP1, TRAF6, AGK, DNAJA3, GPS1, CCNK, TAOK2, MET, SOD1, YWHAG, MAP4K5, NUP62, TSC1, RGS3, PRKRIP1, LRP8, MTOR, MAP3K11	1618	357	13528	0.96022	1	0.999737	100
GOTERM_BP_FAT	GO:0045859~regulation of protein kinase activity	38	1.79669	0.784988	PTPLAD1, CCNT1, ADCY6, MBIP, SDC4, CDC37, TRIB1, MAP3K7, ZGPAT, PRKAR2B, MAP3K5, PRKAR2A, PDPK1, TSPYL2, KRAS, CDKN2B, HEXIM1, MAP3K2, DUSP16, PRKACA, CDK5RAP1, TRAF6, AGK, DNAJA3, GPS1, CCNK, TAOK2, MET, SOD1, YWHAG, MAP4K5, NUP62, TSC1, RGS3, PRKRIP1, LRP8, MTOR, MAP3K11	1618	345	13528	0.920915	1	0.999944	100
GOTERM_BP_FAT	GO:0042325~regulation of phosphorylation	48	2.2695	0.911859	ENPP1, PDGFA, PTPLAD1, PFKFB2, CCNT1, ADCY6, DUSP12, MBIP, PRDX3, SDC4, CDC37, TRIB1, MAP3K7, ZFP91, PRKAR2B, ZGPAT, MAP3K5, PDPK1, PRKAR2A, TSPYL2, KRAS, CDKN2B, MAP3K2, HEXIM1, RB1CC1, DUSP16, PRKACA, CDK5RAP1, TRAF6, AGK, PPP1R14A, DNAJA3, GPS1, CCNK, TAOK2, MET, DOCK7, SOD1, MAP4K5, YWHAG, NUP62, TSC1, RGS3, PRKRIP1, GLMN, LRP8, MTOR, MAP3K11	1618	466	13528	0.861213	1	0.999999	100
GOTERM_BP_FAT	GO:0019220~regulation of phosphate metabolic process	50	2.36407	0.913987	PDGFA, ADCY6, CCNT1, MBIP, PRDX3, SDC4, MAP3K7, ZFP91, ZGPAT, PRKAR2B, PRKAR2A, PDPK1, MAP3K5, CDKN2B, PRKACA, CDK5RAP1, PPP1R14A, CCNK, MAP4K5, PRKRIP1, MAP3K11, ENPP1, PTPLAD1, PFKFB2, DUSP12, CDC37, TRIB1, TSPYL2, KRAS, MAP3K2, HEXIM1, RB1CC1, DUSP16, TRAF6, AGK, DNAJA3, GPS1, TAOK2, SMG5, MET, SMG7, DOCK7, SOD1, YWHAG, TSC1, NUP62, RGS3, GLMN, LRP8, MTOR	1618	485	13528	0.861953	1	0.999999	100
GOTERM_BP_FAT	GO:0051174~regulation of phosphorus metabolic process	50	2.36407	0.913987	PDGFA, ADCY6, CCNT1, MBIP, PRDX3, SDC4, MAP3K7, ZFP91, ZGPAT, PRKAR2B, PRKAR2A, PDPK1, MAP3K5, CDKN2B, PRKACA, CDK5RAP1, PPP1R14A, CCNK, MAP4K5, PRKRIP1, MAP3K11, ENPP1, PTPLAD1, PFKFB2, DUSP12, CDC37, TRIB1, TSPYL2, KRAS, MAP3K2, HEXIM1, RB1CC1, DUSP16, TRAF6, AGK, DNAJA3, GPS1, TAOK2, SMG5, MET, SMG7, DOCK7, SOD1, YWHAG, TSC1, NUP62, RGS3, GLMN, LRP8, MTOR	1618	485	13528	0.861953	1	0.999999	100
GOTERM_BP_FAT	GO:0032147~activation of protein kinase activity	10	0.472813	0.938527	MAP3K7, PRKAR2B, PDPK1, PRKAR2A, TAOK2, ADCY6, PRKACA, TRAF6, AGK, MAP3K11	1618	114	13528	0.733416	1	1	100
GOTERM_BP_FAT	GO:0051347~positive regulation of transferase activity	22	1.04019	0.954813	TAOK2, PTPLAD1, PFKFB2, ADCY6, MET, DUSP12, SOD1, SDC4, MAP3K7, PRKAR2B, PRKAR2A, MAP4K5, PDPK1, MAP3K5, ACD, KRAS, MAP3K2, PRKACA, LRP8, TRAF6, AGK, MAP3K11	1618	240	13528	0.766419	1	1	100
GOTERM_BP_FAT	GO:0033674~positive regulation of kinase activity	21	0.992908	0.95654	TAOK2, PTPLAD1, PFKFB2, ADCY6, MET, DUSP12, SOD1, SDC4, MAP3K7, PRKAR2B, PRKAR2A, MAP4K5, PDPK1, MAP3K5, KRAS, MAP3K2, PRKACA, LRP8, TRAF6, AGK, MAP3K11	1618	231	13528	0.760085	1	1	100
GOTERM_BP_FAT	GO:0045860~positive regulation of protein kinase activity	19	0.898345	0.976573	TAOK2, PTPLAD1, ADCY6, MET, SOD1, SDC4, MAP3K7, PRKAR2B, PRKAR2A, MAP4K5, PDPK1, MAP3K5, KRAS, MAP3K2, PRKACA, LRP8, TRAF6, AGK, MAP3K11	1618	223	13528	0.712367	1	1	100
Annotation Cluster 122	Enrichment Score: 0.06811776958845966
Category	Term	Count	%	PValue	Genes	List Total	Pop Hits	Pop Total	Fold Enrichment	Bonferroni	Benjamini	FDR
GOTERM_BP_FAT	GO:0015698~inorganic anion transport	11	0.520095	0.687173	CLNS1A, TST, SLC12A7, GLRB, ENPP1, SLC20A1, WNK4, CELSR3, SLC4A7, SLC26A11, ANKH	1618	93	13528	0.988928	1	0.999717	100
GOTERM_BP_FAT	GO:0006821~chloride transport	5	0.236407	0.943943	CLNS1A, SLC12A7, GLRB, WNK4, CELSR3	1618	61	13528	0.685323	1	1	100
GOTERM_BP_FAT	GO:0006820~anion transport	12	0.567376	0.963019	CLNS1A, TST, SLC12A7, GLRB, ENPP1, SLC20A1, WNK4, CELSR3, SLC4A7, CLN8, SLC26A11, ANKH	1618	143	13528	0.701617	1	1	100
Annotation Cluster 123	Enrichment Score: 0.06369382918983034
Category	Term	Count	%	PValue	Genes	List Total	Pop Hits	Pop Total	Fold Enrichment	Bonferroni	Benjamini	FDR
GOTERM_BP_FAT	GO:0045793~positive regulation of cell size	5	0.236407	0.841587	ZFP91, EP300, RB1CC1, TAF9, CDH4	1618	48	13528	0.870931	1	0.999986	100
GOTERM_BP_FAT	GO:0045927~positive regulation of growth	8	0.378251	0.857133	ZFP91, EP300, HLX, STAT5B, TAF9, RPS6KB1, CSDA, CDH4	1618	80	13528	0.836094	1	0.999991	100
GOTERM_BP_FAT	GO:0030307~positive regulation of cell growth	4	0.189125	0.892835	ZFP91, EP300, TAF9, CDH4	1618	42	13528	0.79628	1	0.999997	100
Annotation Cluster 124	Enrichment Score: 0.059709533719725864
Category	Term	Count	%	PValue	Genes	List Total	Pop Hits	Pop Total	Fold Enrichment	Bonferroni	Benjamini	FDR
GOTERM_BP_FAT	GO:0001541~ovarian follicle development	6	0.283688	0.552457	ERMP1, TAF4, VEGFA, SOD1, EIF2B4, EIF2B5	1618	41	13528	1.22355	1	0.998573	100
GOTERM_BP_FAT	GO:0022602~ovulation cycle process	7	0.330969	0.766509	ERMP1, TAF4, VEGFA, STAT5B, SOD1, EIF2B4, EIF2B5	1618	62	13528	0.943977	1	0.999916	100
GOTERM_BP_FAT	GO:0008585~female gonad development	7	0.330969	0.792598	ERMP1, TAF4, VEGFA, STAT5B, SOD1, EIF2B4, EIF2B5	1618	64	13528	0.914478	1	0.999949	100
GOTERM_BP_FAT	GO:0042698~ovulation cycle	7	0.330969	0.827454	ERMP1, TAF4, VEGFA, STAT5B, SOD1, EIF2B4, EIF2B5	1618	67	13528	0.873531	1	0.999979	100
GOTERM_BP_FAT	GO:0046545~development of primary female sexual characteristics	7	0.330969	0.847978	ERMP1, TAF4, VEGFA, STAT5B, SOD1, EIF2B4, EIF2B5	1618	69	13528	0.848211	1	0.999988	100
GOTERM_BP_FAT	GO:0046660~female sex differentiation	7	0.330969	0.847978	ERMP1, TAF4, VEGFA, STAT5B, SOD1, EIF2B4, EIF2B5	1618	69	13528	0.848211	1	0.999988	100
GOTERM_BP_FAT	GO:0008406~gonad development	11	0.520095	0.875254	HSD17B10, ERMP1, TAF4, VEGFA, STAT5B, SF1, HSD17B4, CSDA, SOD1, EIF2B4, EIF2B5	1618	112	13528	0.821164	1	0.999994	100
GOTERM_BP_FAT	GO:0048608~reproductive structure development	11	0.520095	0.944464	HSD17B10, ERMP1, TAF4, VEGFA, STAT5B, SF1, HSD17B4, CSDA, SOD1, EIF2B4, EIF2B5	1618	126	13528	0.729923	1	1	100
GOTERM_BP_FAT	GO:0046661~male sex differentiation	6	0.283688	0.946619	HSD17B10, SMAD9, STAT5B, SF1, HSD17B4, CSDA	1618	73	13528	0.687201	1	1	100
GOTERM_BP_FAT	GO:0045137~development of primary sexual characteristics	11	0.520095	0.947777	HSD17B10, ERMP1, TAF4, VEGFA, STAT5B, SF1, HSD17B4, CSDA, SOD1, EIF2B4, EIF2B5	1618	127	13528	0.724176	1	1	100
GOTERM_BP_FAT	GO:0048511~rhythmic process	11	0.520095	0.950916	PHLPP1, ERMP1, SRRD, TAF4, ENOX2, VEGFA, STAT5B, SOD1, CLOCK, EIF2B4, EIF2B5	1618	128	13528	0.718518	1	1	100
GOTERM_BP_FAT	GO:0008584~male gonad development	4	0.189125	0.956928	HSD17B10, SF1, HSD17B4, CSDA	1618	52	13528	0.643149	1	1	100
GOTERM_BP_FAT	GO:0007548~sex differentiation	13	0.614657	0.957275	HSD17B10, ERMP1, TAF4, SMAD9, STAT5B, SF1, SOD1, CSDA, VEGFA, RQCD1, HSD17B4, EIF2B4, EIF2B5	1618	151	13528	0.719816	1	1	100
GOTERM_BP_FAT	GO:0046546~development of primary male sexual characteristics	4	0.189125	0.987868	HSD17B10, SF1, HSD17B4, CSDA	1618	65	13528	0.514519	1	1	100
GOTERM_BP_FAT	GO:0003006~reproductive developmental process	19	0.898345	0.997739	HSD17B10, ERMP1, TAF4, SMAD9, STAT5B, SF1, RPS6KB1, CSDA, SOD1, VEGFA, DLD, FBXO5, RQCD1, CELF1, PAFAH1B1, MTOR, HSD17B4, EIF2B4, EIF2B5	1618	262	13528	0.606328	1	1	100
Annotation Cluster 125	Enrichment Score: 0.05802360410885067
Category	Term	Count	%	PValue	Genes	List Total	Pop Hits	Pop Total	Fold Enrichment	Bonferroni	Benjamini	FDR
GOTERM_BP_FAT	GO:0055007~cardiac muscle cell differentiation	3	0.141844	0.779661	ATG5, TSC1, GATA6	1618	23	13528	1.09056	1	0.999935	100
GOTERM_BP_FAT	GO:0035051~cardiac cell differentiation	3	0.141844	0.864328	ATG5, TSC1, GATA6	1618	28	13528	0.895815	1	0.999992	100
GOTERM_BP_FAT	GO:0048738~cardiac muscle tissue development	3	0.141844	0.993905	ATG5, TSC1, GATA6	1618	57	13528	0.440049	1	1	100
Annotation Cluster 126	Enrichment Score: 0.05763914503281867
Category	Term	Count	%	PValue	Genes	List Total	Pop Hits	Pop Total	Fold Enrichment	Bonferroni	Benjamini	FDR
GOTERM_BP_FAT	GO:0034101~erythrocyte homeostasis	6	0.283688	0.712404	MAEA, RPS19, SP3, VEGFA, IREB2, DYRK3	1618	49	13528	1.02379	1	0.999792	100
GOTERM_BP_FAT	GO:0048872~homeostasis of number of cells	11	0.520095	0.771047	RPA1, MAEA, RPS19, SP3, VEGFA, STAT5B, IREB2, DYRK3, SOD1, DNAJA3, ZC3H8	1618	100	13528	0.919703	1	0.999923	100
GOTERM_BP_FAT	GO:0030218~erythrocyte differentiation	5	0.236407	0.772415	MAEA, RPS19, SP3, VEGFA, DYRK3	1618	43	13528	0.972202	1	0.999925	100
GOTERM_BP_FAT	GO:0030099~myeloid cell differentiation	9	0.425532	0.880808	MAEA, RPS19, SP3, VEGFA, PPARG, DYRK3, PRDX3, TRAF6, SCAND1	1618	93	13528	0.809123	1	0.999995	100
GOTERM_BP_FAT	GO:0048534~hemopoietic or lymphoid organ development	23	1.08747	0.972376	XRCC5, MAEA, LRRC8A, STAT5B, PPARG, JAG1, PRDX3, SOD1, CTNNB1, RPA1, DCLRE1C, PGM3, CRKL, RPS19, ASH2L, SP3, VEGFA, SIX1, DYRK3, TRAF6, SCAND1, DNAJA3, MED1	1618	260	13528	0.739622	1	1	100
GOTERM_BP_FAT	GO:0002520~immune system development	24	1.13475	0.979572	XRCC5, MAEA, LRRC8A, LIG1, STAT5B, PPARG, JAG1, PRDX3, SOD1, CTNNB1, RPA1, DCLRE1C, PGM3, CRKL, RPS19, ASH2L, SP3, VEGFA, SIX1, DYRK3, TRAF6, SCAND1, DNAJA3, MED1	1618	276	13528	0.727038	1	1	100
GOTERM_BP_FAT	GO:0030097~hemopoiesis	20	0.945626	0.979909	XRCC5, MAEA, LRRC8A, STAT5B, PPARG, JAG1, PRDX3, CTNNB1, RPA1, DCLRE1C, PGM3, RPS19, ASH2L, SP3, VEGFA, DYRK3, TRAF6, SCAND1, DNAJA3, MED1	1618	236	13528	0.708554	1	1	100
GOTERM_BP_FAT	GO:0002521~leukocyte differentiation	9	0.425532	0.991498	DCLRE1C, LRRC8A, SP3, STAT5B, PPARG, TRAF6, SCAND1, DNAJA3, CTNNB1	1618	131	13528	0.574416	1	1	100
Annotation Cluster 127	Enrichment Score: 0.05539230739073581
Category	Term	Count	%	PValue	Genes	List Total	Pop Hits	Pop Total	Fold Enrichment	Bonferroni	Benjamini	FDR
GOTERM_BP_FAT	GO:0034599~cellular response to oxidative stress	5	0.236407	0.772415	SIRT7, PRDX3, SOD1, ETV5, HDAC6	1618	43	13528	0.972202	1	0.999925	100
GOTERM_BP_FAT	GO:0042542~response to hydrogen peroxide	6	0.283688	0.815292	EP300, APTX, PRDX3, SOD1, GLRX2, HDAC6	1618	56	13528	0.895815	1	0.999972	100
GOTERM_BP_FAT	GO:0034614~cellular response to reactive oxygen species	3	0.141844	0.888922	PRDX3, SOD1, HDAC6	1618	30	13528	0.836094	1	0.999996	100
GOTERM_BP_FAT	GO:0000302~response to reactive oxygen species	6	0.283688	0.954446	EP300, APTX, PRDX3, SOD1, GLRX2, HDAC6	1618	75	13528	0.668875	1	1	100
GOTERM_BP_FAT	GO:0010035~response to inorganic substance	16	0.756501	0.989145	GCLC, PDGFA, APTX, PRDX3, ITPR3, SOD1, CTNNB1, GLRX2, GART, SRRT, EP300, MTF1, MAPK9, NEDD4L, CALM1, HDAC6	1618	205	13528	0.652561	1	1	100
Annotation Cluster 128	Enrichment Score: 0.0549828587152134
Category	Term	Count	%	PValue	Genes	List Total	Pop Hits	Pop Total	Fold Enrichment	Bonferroni	Benjamini	FDR
GOTERM_BP_FAT	GO:0009063~cellular amino acid catabolic process	7	0.330969	0.837978	MTHFD1, GOT2, MCCC2, AASS, HIBCH, ASL, DTD1	1618	68	13528	0.860685	1	0.999985	100
GOTERM_BP_FAT	GO:0009310~amine catabolic process	8	0.378251	0.838845	MTHFD1, GOT2, MCCC2, AASS, DHPS, HIBCH, ASL, DTD1	1618	78	13528	0.857532	1	0.999985	100
GOTERM_BP_FAT	GO:0046395~carboxylic acid catabolic process	10	0.472813	0.925927	MTHFD1, GOT2, MCCC2, ETFDH, AASS, HIBCH, HSD17B4, ASL, HADHA, DTD1	1618	111	13528	0.753238	1	0.999999	100
GOTERM_BP_FAT	GO:0016054~organic acid catabolic process	10	0.472813	0.925927	MTHFD1, GOT2, MCCC2, ETFDH, AASS, HIBCH, HSD17B4, ASL, HADHA, DTD1	1618	111	13528	0.753238	1	0.999999	100
Annotation Cluster 129	Enrichment Score: 0.053998642327635134
Category	Term	Count	%	PValue	Genes	List Total	Pop Hits	Pop Total	Fold Enrichment	Bonferroni	Benjamini	FDR
GOTERM_BP_FAT	GO:0032663~regulation of interleukin-2 production	4	0.189125	0.712981	MAP3K7, STAT5B, GLMN, TRAF6	1618	30	13528	1.11479	1	0.999791	100
GOTERM_BP_FAT	GO:0042035~regulation of cytokine biosynthetic process	5	0.236407	0.982143	TIA1, STAT5B, GLMN, IGF2BP1, TRAF6	1618	74	13528	0.564928	1	1	100
GOTERM_BP_FAT	GO:0042108~positive regulation of cytokine biosynthetic process	3	0.141844	0.983447	STAT5B, GLMN, TRAF6	1618	48	13528	0.522559	1	1	100
Annotation Cluster 130	Enrichment Score: 0.052985203054118926
Category	Term	Count	%	PValue	Genes	List Total	Pop Hits	Pop Total	Fold Enrichment	Bonferroni	Benjamini	FDR
GOTERM_BP_FAT	GO:0030323~respiratory tube development	11	0.520095	0.791818	MAN2A1, PPP1CA, EP300, PDGFA, GATA6, SP3, VEGFA, SMAD2, PCSK5, TRAF4, CTNNB1	1618	102	13528	0.90167	1	0.999949	100
GOTERM_BP_FAT	GO:0060541~respiratory system development	10	0.472813	0.911164	MAN2A1, PPP1CA, EP300, PDGFA, GATA6, SP3, VEGFA, POU2F1, SMAD2, CTNNB1	1618	108	13528	0.774161	1	0.999999	100
GOTERM_BP_FAT	GO:0030324~lung development	9	0.425532	0.917575	MAN2A1, PPP1CA, EP300, PDGFA, GATA6, SP3, VEGFA, SMAD2, CTNNB1	1618	99	13528	0.760085	1	0.999999	100
GOTERM_BP_FAT	GO:0035295~tube development	21	0.992908	0.927248	PDGFA, SMAD2, SRF, VASP, FZD6, CTNNB1, GZF1, MAP3K7, MAN2A1, PPP1CA, EP300, TSC1, GATA6, SP3, VEGFA, SIX1, APAF1, TRAF6, PCSK5, TRAF4, MED1	1618	220	13528	0.79809	1	0.999999	100
Annotation Cluster 131	Enrichment Score: 0.05193601895894264
Category	Term	Count	%	PValue	Genes	List Total	Pop Hits	Pop Total	Fold Enrichment	Bonferroni	Benjamini	FDR
GOTERM_BP_FAT	GO:0048660~regulation of smooth muscle cell proliferation	6	0.283688	0.657565	VEGFA, STAT5B, SF1, RPS6KB1, CALCRL, TRIB1	1618	46	13528	1.09056	1	0.999552	100
GOTERM_BP_FAT	GO:0032496~response to lipopolysaccharide	6	0.283688	0.961213	STAT5B, NFKBIA, RPS6KB1, PRDX3, ABCC5, TRIB1	1618	77	13528	0.651502	1	1	100
GOTERM_BP_FAT	GO:0002237~response to molecule of bacterial origin	6	0.283688	0.981661	STAT5B, NFKBIA, RPS6KB1, PRDX3, ABCC5, TRIB1	1618	86	13528	0.583321	1	1	100
GOTERM_BP_FAT	GO:0009617~response to bacterium	12	0.567376	0.998932	PPM1D, IL27RA, HIST2H2BE, HIST1H2BG, STAT5B, NFKBIA, PARG, RPS6KB1, PRDX3, WASL, ABCC5, TRIB1	1618	193	13528	0.519851	1	1	100
Annotation Cluster 132	Enrichment Score: 0.051859482157483656
Category	Term	Count	%	PValue	Genes	List Total	Pop Hits	Pop Total	Fold Enrichment	Bonferroni	Benjamini	FDR
GOTERM_BP_FAT	GO:0030258~lipid modification	9	0.425532	0.592262	PIK3C3, ETFDH, SMG1, PIK3CA, HSD17B4, IP6K1, AGK, HADHA, IP6K2	1618	69	13528	1.09056	1	0.999138	100
GOTERM_BP_FAT	GO:0006635~fatty acid beta-oxidation	3	0.141844	0.864328	ETFDH, HSD17B4, HADHA	1618	28	13528	0.895815	1	0.999992	100
GOTERM_BP_FAT	GO:0009062~fatty acid catabolic process	3	0.141844	0.940028	ETFDH, HSD17B4, HADHA	1618	36	13528	0.696745	1	1	100
GOTERM_BP_FAT	GO:0034440~lipid oxidation	3	0.141844	0.956271	ETFDH, HSD17B4, HADHA	1618	39	13528	0.643149	1	1	100
GOTERM_BP_FAT	GO:0019395~fatty acid oxidation	3	0.141844	0.956271	ETFDH, HSD17B4, HADHA	1618	39	13528	0.643149	1	1	100
GOTERM_BP_FAT	GO:0044242~cellular lipid catabolic process	5	0.236407	0.985134	GBA2, ETFDH, HSD17B4, SMPD4, HADHA	1618	76	13528	0.550062	1	1	100
GOTERM_BP_FAT	GO:0016042~lipid catabolic process	7	0.330969	0.999982	GBA2, DDHD1, ETFDH, PAFAH1B1, HSD17B4, SMPD4, HADHA	1618	173	13528	0.338304	1	1	100
Annotation Cluster 133	Enrichment Score: 0.050208791970125295
Category	Term	Count	%	PValue	Genes	List Total	Pop Hits	Pop Total	Fold Enrichment	Bonferroni	Benjamini	FDR
GOTERM_BP_FAT	GO:0001837~epithelial to mesenchymal transition	3	0.141844	0.651942	TRIM28, CTNNB1, NFATC1	1618	18	13528	1.39349	1	0.999512	100
GOTERM_BP_FAT	GO:0014031~mesenchymal cell development	3	0.141844	0.988104	TRIM28, CTNNB1, NFATC1	1618	51	13528	0.49182	1	1	100
GOTERM_BP_FAT	GO:0048762~mesenchymal cell differentiation	3	0.141844	0.988104	TRIM28, CTNNB1, NFATC1	1618	51	13528	0.49182	1	1	100
GOTERM_BP_FAT	GO:0060485~mesenchyme development	3	0.141844	0.989351	TRIM28, CTNNB1, NFATC1	1618	52	13528	0.482362	1	1	100
Annotation Cluster 134	Enrichment Score: 0.049578840879863396
Category	Term	Count	%	PValue	Genes	List Total	Pop Hits	Pop Total	Fold Enrichment	Bonferroni	Benjamini	FDR
GOTERM_BP_FAT	GO:0048593~camera-type eye morphogenesis	6	0.283688	0.617476	PVRL1, YY1, SP3, VEGFA, POU2F1, CTNNB1	1618	44	13528	1.14013	1	0.999257	100
GOTERM_BP_FAT	GO:0048592~eye morphogenesis	6	0.283688	0.927218	PVRL1, YY1, SP3, VEGFA, POU2F1, CTNNB1	1618	69	13528	0.727038	1	0.999999	100
GOTERM_BP_FAT	GO:0060041~retina development in camera-type eye	3	0.141844	0.933439	TMEM111, PVRL1, CLN8	1618	35	13528	0.716652	1	0.999999	100
GOTERM_BP_FAT	GO:0043010~camera-type eye development	9	0.425532	0.951148	TMEM111, PVRL1, YY1, SP3, VEGFA, POU2F1, CLN8, MED1, CTNNB1	1618	107	13528	0.703257	1	1	100
GOTERM_BP_FAT	GO:0001654~eye development	9	0.425532	0.992134	TMEM111, PVRL1, YY1, SP3, VEGFA, POU2F1, CLN8, MED1, CTNNB1	1618	132	13528	0.570064	1	1	100
GOTERM_BP_FAT	GO:0007423~sensory organ development	14	0.661939	0.999586	PDGFA, YY1, JAG1, SOD1, FZD6, CTNNB1, PVRL1, TMEM111, SP3, SIX1, VEGFA, POU2F1, CLN8, MED1	1618	229	13528	0.511149	1	1	100
Annotation Cluster 135	Enrichment Score: 0.048476872055442266
Category	Term	Count	%	PValue	Genes	List Total	Pop Hits	Pop Total	Fold Enrichment	Bonferroni	Benjamini	FDR
GOTERM_BP_FAT	GO:0007369~gastrulation	8	0.378251	0.746745	CUL3, RNF2, DLD, PRKACA, SMAD2, ECSIT, ZBTB17, CTNNB1	1618	70	13528	0.955536	1	0.999874	100
GOTERM_BP_FAT	GO:0001704~formation of primary germ layer	4	0.189125	0.872506	PRKACA, SMAD2, ECSIT, CTNNB1	1618	40	13528	0.836094	1	0.999994	100
GOTERM_BP_FAT	GO:0001707~mesoderm formation	3	0.141844	0.940028	PRKACA, SMAD2, ECSIT	1618	36	13528	0.696745	1	1	100
GOTERM_BP_FAT	GO:0048332~mesoderm morphogenesis	3	0.141844	0.951392	PRKACA, SMAD2, ECSIT	1618	38	13528	0.660074	1	1	100
GOTERM_BP_FAT	GO:0007498~mesoderm development	5	0.236407	0.982143	NUP133, VEGFA, PRKACA, SMAD2, ECSIT	1618	74	13528	0.564928	1	1	100
Annotation Cluster 136	Enrichment Score: 0.045282342214102385
Category	Term	Count	%	PValue	Genes	List Total	Pop Hits	Pop Total	Fold Enrichment	Bonferroni	Benjamini	FDR
GOTERM_BP_FAT	GO:0007628~adult walking behavior	3	0.141844	0.757955	GLRB, UCHL1, CLN8	1618	22	13528	1.14013	1	0.999899	100
GOTERM_BP_FAT	GO:0008344~adult locomotory behavior	5	0.236407	0.900389	GLRB, UCHL1, TBCE, PAFAH1B1, CLN8	1618	54	13528	0.774161	1	0.999998	100
GOTERM_BP_FAT	GO:0030534~adult behavior	6	0.283688	0.981661	GLRB, MET, UCHL1, TBCE, PAFAH1B1, CLN8	1618	86	13528	0.583321	1	1	100
GOTERM_BP_FAT	GO:0050905~neuromuscular process	4	0.189125	0.983638	GLRB, UCHL1, PAFAH1B1, CLN8	1618	62	13528	0.539415	1	1	100
Annotation Cluster 137	Enrichment Score: 0.043775819250447365
Category	Term	Count	%	PValue	Genes	List Total	Pop Hits	Pop Total	Fold Enrichment	Bonferroni	Benjamini	FDR
GOTERM_BP_FAT	GO:0015804~neutral amino acid transport	3	0.141844	0.734421	NFKBIE, SLC7A8, SLC3A2	1618	21	13528	1.19442	1	0.999853	100
GOTERM_BP_FAT	GO:0006865~amino acid transport	8	0.378251	0.924814	NFKBIE, SLC6A8, SLC7A1, SLC7A8, SLC3A2, SLC25A26, CLN8, SLC7A6	1618	90	13528	0.743195	1	0.999999	100
GOTERM_BP_FAT	GO:0046942~carboxylic acid transport	13	0.614657	0.946053	NFKBIE, PPARG, SLC3A2, SLC7A8, CELSR3, SLC7A6, GOT2, SLC23A2, SLC6A8, SLC7A1, SLC25A26, CLN8, SLC27A4	1618	147	13528	0.739403	1	1	100
GOTERM_BP_FAT	GO:0015849~organic acid transport	13	0.614657	0.949076	NFKBIE, PPARG, SLC3A2, SLC7A8, CELSR3, SLC7A6, GOT2, SLC23A2, SLC6A8, SLC7A1, SLC25A26, CLN8, SLC27A4	1618	148	13528	0.734407	1	1	100
GOTERM_BP_FAT	GO:0015837~amine transport	8	0.378251	0.990614	NFKBIE, SLC6A8, SLC7A1, SLC7A8, SLC3A2, SLC25A26, CLN8, SLC7A6	1618	118	13528	0.566843	1	1	100
Annotation Cluster 138	Enrichment Score: 0.04100353232732146
Category	Term	Count	%	PValue	Genes	List Total	Pop Hits	Pop Total	Fold Enrichment	Bonferroni	Benjamini	FDR
GOTERM_BP_FAT	GO:0016485~protein processing	11	0.520095	0.875254	METAP2, CD46, SEC11A, CLU, PSENEN, MIPEP, PARP1, FURIN, PCSK5, NCLN, CAPN1	1618	112	13528	0.821164	1	0.999994	100
GOTERM_BP_FAT	GO:0051604~protein maturation	12	0.567376	0.876787	METAP2, DISP1, CD46, SEC11A, CLU, PSENEN, MIPEP, PARP1, FURIN, PCSK5, NCLN, CAPN1	1618	122	13528	0.822387	1	0.999995	100
GOTERM_BP_FAT	GO:0051605~protein maturation by peptide bond cleavage	6	0.283688	0.981661	CD46, SEC11A, CLU, PSENEN, FURIN, PCSK5	1618	86	13528	0.583321	1	1	100
Annotation Cluster 139	Enrichment Score: 0.04016726896716893
Category	Term	Count	%	PValue	Genes	List Total	Pop Hits	Pop Total	Fold Enrichment	Bonferroni	Benjamini	FDR
GOTERM_BP_FAT	GO:0050715~positive regulation of cytokine secretion	3	0.141844	0.779661	CARD8, GLMN, SCAMP5	1618	23	13528	1.09056	1	0.999935	100
GOTERM_BP_FAT	GO:0050707~regulation of cytokine secretion	3	0.141844	0.888922	CARD8, GLMN, SCAMP5	1618	30	13528	0.836094	1	0.999996	100
GOTERM_BP_FAT	GO:0050708~regulation of protein secretion	5	0.236407	0.927992	CARD8, GLMN, CD40, TRAF6, SCAMP5	1618	58	13528	0.720771	1	0.999999	100
GOTERM_BP_FAT	GO:0051047~positive regulation of secretion	9	0.425532	0.957357	ZFP91, CARD8, CAPN10, PFKFB2, NCS1, GLMN, PFKM, AACS, SCAMP5	1618	109	13528	0.690353	1	1	100
GOTERM_BP_FAT	GO:0050714~positive regulation of protein secretion	3	0.141844	0.964661	CARD8, GLMN, SCAMP5	1618	41	13528	0.611776	1	1	100
GOTERM_BP_FAT	GO:0051222~positive regulation of protein transport	5	0.236407	0.966573	CARD8, GSK3B, GLMN, PRKACA, SCAMP5	1618	67	13528	0.623951	1	1	100
Annotation Cluster 140	Enrichment Score: 0.03772182402298807
Category	Term	Count	%	PValue	Genes	List Total	Pop Hits	Pop Total	Fold Enrichment	Bonferroni	Benjamini	FDR
GOTERM_BP_FAT	GO:0033081~regulation of T cell differentiation in the thymus	3	0.141844	0.385363	CLPTM1, SOD1, ZC3H8	1618	11	13528	2.28026	1	0.990077	99.9861
GOTERM_BP_FAT	GO:0032663~regulation of interleukin-2 production	4	0.189125	0.712981	MAP3K7, STAT5B, GLMN, TRAF6	1618	30	13528	1.11479	1	0.999791	100
GOTERM_BP_FAT	GO:0045580~regulation of T cell differentiation	6	0.283688	0.745346	CLPTM1, HLX, STAT5B, AP3D1, SOD1, ZC3H8	1618	51	13528	0.98364	1	0.999874	100
GOTERM_BP_FAT	GO:0002637~regulation of immunoglobulin production	3	0.141844	0.834826	IL27RA, CD40, TRAF6	1618	26	13528	0.964724	1	0.999983	100
GOTERM_BP_FAT	GO:0002700~regulation of production of molecular mediator of immune response	4	0.189125	0.883064	MAP3K7, IL27RA, CD40, TRAF6	1618	41	13528	0.815701	1	0.999996	100
GOTERM_BP_FAT	GO:0045619~regulation of lymphocyte differentiation	6	0.283688	0.886371	CLPTM1, HLX, STAT5B, AP3D1, SOD1, ZC3H8	1618	63	13528	0.79628	1	0.999996	100
GOTERM_BP_FAT	GO:0002824~positive regulation of adaptive immune response based on somatic recombination of immune receptors built from immunoglobulin superfamily domains	3	0.141844	0.888922	MAP3K7, IL27RA, TRAF6	1618	30	13528	0.836094	1	0.999996	100
GOTERM_BP_FAT	GO:0002768~immune response-regulating cell surface receptor signaling pathway	4	0.189125	0.892835	MAP3K7, FYN, CD40, TRAF6	1618	42	13528	0.79628	1	0.999997	100
GOTERM_BP_FAT	GO:0002821~positive regulation of adaptive immune response	3	0.141844	0.899604	MAP3K7, IL27RA, TRAF6	1618	31	13528	0.809123	1	0.999998	100
GOTERM_BP_FAT	GO:0002706~regulation of lymphocyte mediated immunity	5	0.236407	0.900389	MAP3K7, IL27RA, STAT5B, CD40, TRAF6	1618	54	13528	0.774161	1	0.999998	100
GOTERM_BP_FAT	GO:0050863~regulation of T cell activation	11	0.520095	0.905474	MAP3K7, CLPTM1, HLX, STAT5B, AP3D1, GLMN, ITCH, TRAF6, SOD1, DNAJA3, ZC3H8	1618	117	13528	0.786071	1	0.999998	100
GOTERM_BP_FAT	GO:0002822~regulation of adaptive immune response based on somatic recombination of immune receptors built from immunoglobulin superfamily domains	5	0.236407	0.908053	MAP3K7, IL27RA, HLX, CD40, TRAF6	1618	55	13528	0.760085	1	0.999998	100
GOTERM_BP_FAT	GO:0045582~positive regulation of T cell differentiation	3	0.141844	0.909321	HLX, STAT5B, AP3D1	1618	32	13528	0.783838	1	0.999998	100
GOTERM_BP_FAT	GO:0002819~regulation of adaptive immune response	5	0.236407	0.915189	MAP3K7, IL27RA, HLX, CD40, TRAF6	1618	56	13528	0.746512	1	0.999999	100
GOTERM_BP_FAT	GO:0002764~immune response-regulating signal transduction	5	0.236407	0.915189	MAP3K7, FYN, NFKBIA, CD40, TRAF6	1618	56	13528	0.746512	1	0.999999	100
GOTERM_BP_FAT	GO:0002708~positive regulation of lymphocyte mediated immunity	3	0.141844	0.926168	MAP3K7, STAT5B, TRAF6	1618	34	13528	0.73773	1	0.999999	100
GOTERM_BP_FAT	GO:0002705~positive regulation of leukocyte mediated immunity	3	0.141844	0.926168	MAP3K7, STAT5B, TRAF6	1618	34	13528	0.73773	1	0.999999	100
GOTERM_BP_FAT	GO:0045621~positive regulation of lymphocyte differentiation	3	0.141844	0.933439	HLX, STAT5B, AP3D1	1618	35	13528	0.716652	1	0.999999	100
GOTERM_BP_FAT	GO:0002703~regulation of leukocyte mediated immunity	5	0.236407	0.943943	MAP3K7, IL27RA, STAT5B, CD40, TRAF6	1618	61	13528	0.685323	1	1	100
GOTERM_BP_FAT	GO:0051249~regulation of lymphocyte activation	13	0.614657	0.949076	IL27RA, STAT5B, CD40, SOD1, ZC3H8, CLPTM1, MAP3K7, HLX, GLMN, AP3D1, ITCH, TRAF6, DNAJA3	1618	148	13528	0.734407	1	1	100
GOTERM_BP_FAT	GO:0050870~positive regulation of T cell activation	6	0.283688	0.957954	MAP3K7, HLX, STAT5B, AP3D1, TRAF6, DNAJA3	1618	76	13528	0.660074	1	1	100
GOTERM_BP_FAT	GO:0050865~regulation of cell activation	15	0.70922	0.965049	IL27RA, PDGFA, STAT5B, CD40, RORA, SOD1, ZC3H8, CLPTM1, MAP3K7, HLX, GLMN, AP3D1, ITCH, TRAF6, DNAJA3	1618	175	13528	0.716652	1	1	100
GOTERM_BP_FAT	GO:0001819~positive regulation of cytokine production	7	0.330969	0.96579	MAP3K7, CARD8, IL27RA, POLR3A, CD40, TRAF6, SOD1	1618	90	13528	0.650295	1	1	100
GOTERM_BP_FAT	GO:0002694~regulation of leukocyte activation	14	0.661939	0.967595	IL27RA, STAT5B, CD40, RORA, SOD1, ZC3H8, CLPTM1, MAP3K7, HLX, GLMN, AP3D1, ITCH, TRAF6, DNAJA3	1618	166	13528	0.705139	1	1	100
GOTERM_BP_FAT	GO:0002699~positive regulation of immune effector process	3	0.141844	0.974409	MAP3K7, STAT5B, TRAF6	1618	44	13528	0.570064	1	1	100
GOTERM_BP_FAT	GO:0051251~positive regulation of lymphocyte activation	7	0.330969	0.98029	MAP3K7, HLX, STAT5B, AP3D1, CD40, TRAF6, DNAJA3	1618	97	13528	0.603367	1	1	100
GOTERM_BP_FAT	GO:0042129~regulation of T cell proliferation	4	0.189125	0.983638	STAT5B, GLMN, ITCH, DNAJA3	1618	62	13528	0.539415	1	1	100
GOTERM_BP_FAT	GO:0002697~regulation of immune effector process	7	0.330969	0.985759	MAP3K7, AP2B1, IL27RA, STAT5B, ATP6V1H, CD40, TRAF6	1618	101	13528	0.579471	1	1	100
GOTERM_BP_FAT	GO:0001817~regulation of cytokine production	14	0.661939	0.987207	CARD8, IL27RA, STAT5B, PPARG, IGF2BP1, POLR3A, CD40, SOD1, FURIN, MAP3K7, TIA1, GLMN, TRAF6, SCAMP5	1618	181	13528	0.646702	1	1	100
GOTERM_BP_FAT	GO:0050864~regulation of B cell activation	3	0.141844	0.988104	IL27RA, STAT5B, CD40	1618	51	13528	0.49182	1	1	100
GOTERM_BP_FAT	GO:0002696~positive regulation of leukocyte activation	7	0.330969	0.990602	MAP3K7, HLX, STAT5B, AP3D1, CD40, TRAF6, DNAJA3	1618	106	13528	0.552138	1	1	100
GOTERM_BP_FAT	GO:0050670~regulation of lymphocyte proliferation	5	0.236407	0.992275	STAT5B, GLMN, ITCH, CD40, DNAJA3	1618	83	13528	0.503671	1	1	100
GOTERM_BP_FAT	GO:0050671~positive regulation of lymphocyte proliferation	3	0.141844	0.992375	STAT5B, CD40, DNAJA3	1618	55	13528	0.456051	1	1	100
GOTERM_BP_FAT	GO:0070663~regulation of leukocyte proliferation	5	0.236407	0.992975	STAT5B, GLMN, ITCH, CD40, DNAJA3	1618	84	13528	0.497675	1	1	100
GOTERM_BP_FAT	GO:0032944~regulation of mononuclear cell proliferation	5	0.236407	0.992975	STAT5B, GLMN, ITCH, CD40, DNAJA3	1618	84	13528	0.497675	1	1	100
GOTERM_BP_FAT	GO:0070665~positive regulation of leukocyte proliferation	3	0.141844	0.993182	STAT5B, CD40, DNAJA3	1618	56	13528	0.447907	1	1	100
GOTERM_BP_FAT	GO:0032946~positive regulation of mononuclear cell proliferation	3	0.141844	0.993182	STAT5B, CD40, DNAJA3	1618	56	13528	0.447907	1	1	100
GOTERM_BP_FAT	GO:0050867~positive regulation of cell activation	7	0.330969	0.993857	MAP3K7, HLX, STAT5B, AP3D1, CD40, TRAF6, DNAJA3	1618	111	13528	0.527266	1	1	100
GOTERM_BP_FAT	GO:0050778~positive regulation of immune response	8	0.378251	0.999051	MAP3K7, IL27RA, FYN, CD46, CLU, STAT5B, NFKBIA, TRAF6	1618	145	13528	0.461293	1	1	100
GOTERM_BP_FAT	GO:0002684~positive regulation of immune system process	14	0.661939	0.999796	IL27RA, STAT5B, CLU, NFKBIA, CD40, MAP3K7, FYN, CD46, HLX, VEGFA, AP3D1, ITCH, TRAF6, DNAJA3	1618	238	13528	0.49182	1	1	100
GOTERM_BP_FAT	GO:0051240~positive regulation of multicellular organismal process	12	0.567376	0.999985	MAP3K7, CARD8, HDAC2, IL27RA, STAT5B, ATP1A1, POLR3A, CD40, TRAF6, SOD1, SRF, UBA52	1618	244	13528	0.411194	1	1	100
Annotation Cluster 141	Enrichment Score: 0.03491796822804652
Category	Term	Count	%	PValue	Genes	List Total	Pop Hits	Pop Total	Fold Enrichment	Bonferroni	Benjamini	FDR
GOTERM_BP_FAT	GO:0021766~hippocampus development	3	0.141844	0.757955	TSC1, LRP8, PAFAH1B1	1618	22	13528	1.14013	1	0.999899	100
GOTERM_BP_FAT	GO:0021761~limbic system development	3	0.141844	0.909321	TSC1, LRP8, PAFAH1B1	1618	32	13528	0.783838	1	0.999998	100
GOTERM_BP_FAT	GO:0021987~cerebral cortex development	3	0.141844	0.918151	TSC1, LRP8, PAFAH1B1	1618	33	13528	0.760085	1	0.999999	100
GOTERM_BP_FAT	GO:0021543~pallium development	3	0.141844	0.979403	TSC1, LRP8, PAFAH1B1	1618	46	13528	0.545279	1	1	100
GOTERM_BP_FAT	GO:0021537~telencephalon development	3	0.141844	0.997535	TSC1, LRP8, PAFAH1B1	1618	65	13528	0.38589	1	1	100
GOTERM_BP_FAT	GO:0030900~forebrain development	9	0.425532	0.998453	GATA2, TSC1, FYN, LRP8, PAFAH1B1, APAF1, SRC, SMARCA4, CTNNB1	1618	152	13528	0.495056	1	1	100
Annotation Cluster 142	Enrichment Score: 0.03467477691878226
Category	Term	Count	%	PValue	Genes	List Total	Pop Hits	Pop Total	Fold Enrichment	Bonferroni	Benjamini	FDR
GOTERM_BP_FAT	GO:0035116~embryonic hindlimb morphogenesis	3	0.141844	0.651942	MED1, SMARCA4, CTNNB1	1618	18	13528	1.39349	1	0.999512	100
GOTERM_BP_FAT	GO:0035137~hindlimb morphogenesis	3	0.141844	0.834826	MED1, SMARCA4, CTNNB1	1618	26	13528	0.964724	1	0.999983	100
GOTERM_BP_FAT	GO:0035108~limb morphogenesis	6	0.283688	0.994162	ACD, RAB23, PCSK5, MED1, SMARCA4, CTNNB1	1618	99	13528	0.506724	1	1	100
GOTERM_BP_FAT	GO:0035107~appendage morphogenesis	6	0.283688	0.994162	ACD, RAB23, PCSK5, MED1, SMARCA4, CTNNB1	1618	99	13528	0.506724	1	1	100
GOTERM_BP_FAT	GO:0035113~embryonic appendage morphogenesis	5	0.236407	0.994729	ACD, RAB23, MED1, SMARCA4, CTNNB1	1618	87	13528	0.480514	1	1	100
GOTERM_BP_FAT	GO:0030326~embryonic limb morphogenesis	5	0.236407	0.994729	ACD, RAB23, MED1, SMARCA4, CTNNB1	1618	87	13528	0.480514	1	1	100
GOTERM_BP_FAT	GO:0060173~limb development	6	0.283688	0.995947	ACD, RAB23, PCSK5, MED1, SMARCA4, CTNNB1	1618	103	13528	0.487045	1	1	100
GOTERM_BP_FAT	GO:0048736~appendage development	6	0.283688	0.995947	ACD, RAB23, PCSK5, MED1, SMARCA4, CTNNB1	1618	103	13528	0.487045	1	1	100
Annotation Cluster 143	Enrichment Score: 0.028563468313761047
Category	Term	Count	%	PValue	Genes	List Total	Pop Hits	Pop Total	Fold Enrichment	Bonferroni	Benjamini	FDR
GOTERM_BP_FAT	GO:0048812~neuron projection morphogenesis	23	1.08747	0.798336	NDN, ATL1, BAIAP2, CLU, UCHL1, TBCE, LIFR, CELSR3, DOCK7, AFG3L2, CDH4, GAS7, VASP, MYCBP2, PTK2, PVRL1, MAP1S, SEMA4F, KAL1, DMD, PAFAH1B1, SEMA3A, UBA52	1618	213	13528	0.902824	1	0.999956	100
GOTERM_BP_FAT	GO:0048858~cell projection morphogenesis	25	1.18203	0.876834	E2F4, NDN, ATL1, UCHL1, CLU, CDH4, MYCBP2, PTK2, PVRL1, DMD, KAL1, PAFAH1B1, SEMA3A, RAB8A, BAIAP2, LIFR, TBCE, CELSR3, DOCK7, AFG3L2, GAS7, VASP, MAP1S, SEMA4F, UBA52	1618	245	13528	0.853157	1	0.999994	100
GOTERM_BP_FAT	GO:0032990~cell part morphogenesis	26	1.22931	0.884556	E2F4, NDN, ATL1, UCHL1, CLU, CDH4, MYCBP2, PTK2, PVRL1, DMD, COL4A3BP, KAL1, PAFAH1B1, SEMA3A, RAB8A, BAIAP2, LIFR, TBCE, CELSR3, DOCK7, AFG3L2, GAS7, VASP, SEMA4F, MAP1S, UBA52	1618	256	13528	0.849158	1	0.999996	100
GOTERM_BP_FAT	GO:0000904~cell morphogenesis involved in differentiation	24	1.13475	0.911376	NDN, ATL1, BAIAP2, UCHL1, TRIM28, TBCE, CELSR3, C22ORF28, DOCK7, SOD1, AFG3L2, CDH4, VASP, CTNNB1, MYCBP2, CUL3, PTK2, PVRL1, SEMA4F, KAL1, PAFAH1B1, SEMA3A, UBA52, NFATC1	1618	244	13528	0.822387	1	0.999998	100
GOTERM_BP_FAT	GO:0007409~axonogenesis	18	0.851064	0.934035	NDN, ATL1, BAIAP2, UCHL1, TBCE, CELSR3, DOCK7, AFG3L2, CDH4, VASP, MYCBP2, PTK2, PVRL1, SEMA4F, KAL1, PAFAH1B1, SEMA3A, UBA52	1618	193	13528	0.779777	1	0.999999	100
GOTERM_BP_FAT	GO:0000902~cell morphogenesis	35	1.65485	0.936645	CCDC99, E2F4, NDN, ATL1, CLU, UCHL1, C22ORF28, CDH4, CTNNB1, MYCBP2, CUL3, PTK2, PVRL1, DMD, COL4A3BP, KAL1, PAFAH1B1, CLASP2, SEMA3A, NFATC1, RAB8A, BAIAP2, TRIM28, TBCE, LIFR, CELSR3, DOCK7, SOD1, AFG3L2, STK4, GAS7, VASP, SEMA4F, MAP1S, UBA52	1618	356	13528	0.822002	1	0.999999	100
GOTERM_BP_FAT	GO:0048667~cell morphogenesis involved in neuron differentiation	19	0.898345	0.951356	NDN, ATL1, BAIAP2, UCHL1, TBCE, CELSR3, DOCK7, AFG3L2, SOD1, CDH4, VASP, MYCBP2, PTK2, PVRL1, SEMA4F, KAL1, PAFAH1B1, SEMA3A, UBA52	1618	209	13528	0.760085	1	1	100
GOTERM_BP_FAT	GO:0031175~neuron projection development	23	1.08747	0.966394	NDN, ATL1, BAIAP2, CLU, UCHL1, TBCE, LIFR, CELSR3, DOCK7, AFG3L2, CDH4, GAS7, VASP, MYCBP2, PTK2, PVRL1, MAP1S, SEMA4F, KAL1, DMD, PAFAH1B1, SEMA3A, UBA52	1618	256	13528	0.751178	1	1	100
GOTERM_BP_FAT	GO:0030030~cell projection organization	34	1.60757	0.973083	MTSS1, E2F4, NDN, PDGFA, ATL1, CLU, UCHL1, RDX, CDH4, MYCBP2, PTK2, PVRL1, DMD, KAL1, PAFAH1B1, SEMA3A, RAB8A, BAIAP2, TBCE, LIFR, CELSR3, NUP85, DOCK7, SOD1, AFG3L2, GAS7, VASP, ITGA6, TSC1, MAP1S, SEMA4F, CAPG, MTOR, UBA52	1618	368	13528	0.772478	1	1	100
GOTERM_BP_FAT	GO:0007411~axon guidance	8	0.378251	0.977813	PVRL1, SEMA4F, KAL1, SEMA3A, CDH4, VASP, UBA52, MYCBP2	1618	107	13528	0.625117	1	1	100
GOTERM_BP_FAT	GO:0032989~cellular component morphogenesis	35	1.65485	0.988541	CCDC99, E2F4, NDN, ATL1, CLU, UCHL1, C22ORF28, CDH4, CTNNB1, MYCBP2, CUL3, PTK2, PVRL1, DMD, COL4A3BP, KAL1, PAFAH1B1, CLASP2, SEMA3A, NFATC1, RAB8A, BAIAP2, TRIM28, TBCE, LIFR, CELSR3, DOCK7, SOD1, AFG3L2, STK4, GAS7, VASP, SEMA4F, MAP1S, UBA52	1618	397	13528	0.737111	1	1	100
GOTERM_BP_FAT	GO:0048666~neuron development	27	1.2766	0.996365	NDN, ATL1, UCHL1, CLU, CDH4, SRF, MYCBP2, ZFP91, PTK2, PVRL1, DMD, KAL1, PAFAH1B1, SEMA3A, BAIAP2, LIFR, TBCE, CELSR3, DOCK7, AFG3L2, SOD1, GAS7, VASP, SEMA4F, MAP1S, VEGFA, UBA52	1618	339	13528	0.665916	1	1	100
GOTERM_BP_FAT	GO:0030182~neuron differentiation	32	1.513	0.999757	NDN, TUBB2A, ATL1, UCHL1, CLU, JAG1, RORA, SRF, CDH4, MYCBP2, GATA2, ZFP91, PTK2, PVRL1, DMD, KAL1, PAFAH1B1, SEMA3A, BAIAP2, TBCE, LIFR, CELSR3, DOCK7, AFG3L2, SOD1, GAS7, VASP, SEMA4F, MAP1S, VEGFA, CLN8, UBA52	1618	438	13528	0.610845	1	1	100
Annotation Cluster 144	Enrichment Score: 0.027692519577106233
Category	Term	Count	%	PValue	Genes	List Total	Pop Hits	Pop Total	Fold Enrichment	Bonferroni	Benjamini	FDR
GOTERM_BP_FAT	GO:0006879~cellular iron ion homeostasis	5	0.236407	0.516507	MFI2, IREB2, ABCB7, SOD1, MON1A	1618	31	13528	1.34854	1	0.997687	99.9998
GOTERM_BP_FAT	GO:0055072~iron ion homeostasis	5	0.236407	0.638668	MFI2, IREB2, ABCB7, SOD1, MON1A	1618	36	13528	1.16124	1	0.99939	100
GOTERM_BP_FAT	GO:0019725~cellular homeostasis	45	2.12766	0.965219	E2F4, GCLC, ENPP1, ATP5B, TMX3, BNIP3, PRDX3, PDIA4, SRF, BUD31, GLRX2, MTM1, ZFP91, GSR, DMD, NEDD4L, NDUFS1, DEDD2, EIF2B4, EIF2B5, CLNS1A, SLC12A7, GLRB, AIFM1, MFI2, IREB2, ATP6V1H, PFKM, ITPR3, SOD1, ABCB7, AFG3L2, TXNDC11, CCR6, LARGE, TSC1, GNB1, TXNDC16, NAB2, DLD, TXN, RHOT1, RHOT2, MON1A, CLN6	1618	466	13528	0.807387	1	1	100
GOTERM_BP_FAT	GO:0042592~homeostatic process	68	3.21513	0.997335	XRCC5, E2F4, SLC9A6, MAEA, ATP5B, STAT5B, PPARG, SLC7A8, BNIP3, PDIA4, PRDX3, BUD31, CTNNB1, GSR, ZFP91, COL4A3BP, NDUFS1, DEDD2, EIF2B4, EIF2B5, CLNS1A, SLC12A7, AIFM1, MFI2, ATP6V1H, PFKM, DCLRE1C, CCR6, EP300, RPS19, RFC1, GNB1, NAB2, TXN, VEGFA, DLD, MON1A, CLN6, GCLC, ENPP1, TMX3, SRF, GLRX2, ZC3H8, RPA1, MTM1, ACD, DMD, DYRK3, NEDD4L, TERF2, DNAJA3, GLRB, NCDN, IREB2, WRN, ITPR3, SOD1, ABCB…	1618	751	13528	0.757049	1	1	100
GOTERM_BP_FAT	GO:0006873~cellular ion homeostasis	26	1.22931	0.999773	GCLC, ENPP1, ATP5B, BNIP3, PRDX3, BUD31, ZFP91, NEDD4L, EIF2B4, NDUFS1, EIF2B5, GLRB, MFI2, IREB2, ATP6V1H, AFG3L2, ABCB7, SOD1, ITPR3, CCR6, TSC1, GNB1, NAB2, DLD, CLN6, MON1A	1618	374	13528	0.581242	1	1	100
GOTERM_BP_FAT	GO:0055082~cellular chemical homeostasis	26	1.22931	0.999847	GCLC, ENPP1, ATP5B, BNIP3, PRDX3, BUD31, ZFP91, NEDD4L, EIF2B4, NDUFS1, EIF2B5, GLRB, MFI2, IREB2, ATP6V1H, AFG3L2, ABCB7, SOD1, ITPR3, CCR6, TSC1, GNB1, NAB2, DLD, CLN6, MON1A	1618	380	13528	0.572064	1	1	100
GOTERM_BP_FAT	GO:0007204~elevation of cytosolic calcium ion concentration	4	0.189125	0.9999	CCR6, GNB1, ITPR3, BUD31	1618	110	13528	0.304034	1	1	100
GOTERM_BP_FAT	GO:0050801~ion homeostasis	28	1.32388	0.999903	SLC9A6, GCLC, ENPP1, ATP5B, SLC7A8, BNIP3, PRDX3, BUD31, ZFP91, NEDD4L, EIF2B4, NDUFS1, EIF2B5, GLRB, MFI2, IREB2, ATP6V1H, AFG3L2, ABCB7, SOD1, ITPR3, CCR6, TSC1, GNB1, NAB2, DLD, CLN6, MON1A	1618	409	13528	0.572387	1	1	100
GOTERM_BP_FAT	GO:0051480~cytosolic calcium ion homeostasis	4	0.189125	0.999959	CCR6, GNB1, ITPR3, BUD31	1618	118	13528	0.283422	1	1	100
GOTERM_BP_FAT	GO:0030003~cellular cation homeostasis	13	0.614657	0.999981	ATP5B, MFI2, IREB2, ATP6V1H, ITPR3, SOD1, ABCB7, BUD31, CCR6, GNB1, NEDD4L, CLN6, MON1A	1618	254	13528	0.427922	1	1	100
GOTERM_BP_FAT	GO:0055080~cation homeostasis	15	0.70922	0.999989	SLC9A6, ATP5B, MFI2, SLC7A8, IREB2, ATP6V1H, ITPR3, SOD1, ABCB7, BUD31, CCR6, GNB1, NEDD4L, CLN6, MON1A	1618	286	13528	0.438511	1	1	100
GOTERM_BP_FAT	GO:0048878~chemical homeostasis	32	1.513	0.999998	SLC9A6, GCLC, ENPP1, ATP5B, PPARG, SLC7A8, BNIP3, PRDX3, BUD31, ZFP91, COL4A3BP, NEDD4L, NDUFS1, EIF2B4, EIF2B5, GLRB, MFI2, IREB2, ATP6V1H, PFKM, ABCB7, SOD1, AFG3L2, ITPR3, CCR6, TSC1, GNB1, NAB2, VEGFA, DLD, CLN6, MON1A	1618	512	13528	0.522559	1	1	100
GOTERM_BP_FAT	GO:0030005~cellular di-, tri-valent inorganic cation homeostasis	9	0.425532	0.999999	CCR6, GNB1, MFI2, IREB2, ABCB7, ITPR3, SOD1, BUD31, MON1A	1618	227	13528	0.331491	1	1	100
GOTERM_BP_FAT	GO:0055066~di-, tri-valent inorganic cation homeostasis	9	0.425532	1	CCR6, GNB1, MFI2, IREB2, ABCB7, ITPR3, SOD1, BUD31, MON1A	1618	239	13528	0.314847	1	1	100
GOTERM_BP_FAT	GO:0055065~metal ion homeostasis	6	0.283688	1	CCR6, GNB1, SLC7A8, NEDD4L, ITPR3, BUD31	1618	205	13528	0.24471	1	1	100
GOTERM_BP_FAT	GO:0006875~cellular metal ion homeostasis	5	0.236407	1	CCR6, GNB1, NEDD4L, ITPR3, BUD31	1618	196	13528	0.213289	1	1	100
GOTERM_BP_FAT	GO:0006874~cellular calcium ion homeostasis	4	0.189125	1	CCR6, GNB1, ITPR3, BUD31	1618	183	13528	0.182753	1	1	100
GOTERM_BP_FAT	GO:0055074~calcium ion homeostasis	4	0.189125	1	CCR6, GNB1, ITPR3, BUD31	1618	188	13528	0.177892	1	1	100
Annotation Cluster 145	Enrichment Score: 0.024415701236868505
Category	Term	Count	%	PValue	Genes	List Total	Pop Hits	Pop Total	Fold Enrichment	Bonferroni	Benjamini	FDR
GOTERM_BP_FAT	GO:0051321~meiotic cell cycle	9	0.425532	0.922646	RPA1, RAD21, TOP3A, FBXO5, UBR2, TUBG1, SMC1A, UTP14C, STAG2	1618	100	13528	0.752485	1	0.999999	100
GOTERM_BP_FAT	GO:0051327~M phase of meiotic cell cycle	8	0.378251	0.956883	RPA1, RAD21, TOP3A, FBXO5, UBR2, SMC1A, UTP14C, STAG2	1618	98	13528	0.682526	1	1	100
GOTERM_BP_FAT	GO:0007126~meiosis	8	0.378251	0.956883	RPA1, RAD21, TOP3A, FBXO5, UBR2, SMC1A, UTP14C, STAG2	1618	98	13528	0.682526	1	1	100
Annotation Cluster 146	Enrichment Score: 0.02422062366017668
Category	Term	Count	%	PValue	Genes	List Total	Pop Hits	Pop Total	Fold Enrichment	Bonferroni	Benjamini	FDR
GOTERM_BP_FAT	GO:0046320~regulation of fatty acid oxidation	3	0.141844	0.864328	PPARG, MTOR, CAB39	1618	28	13528	0.895815	1	0.999992	100
GOTERM_BP_FAT	GO:0019216~regulation of lipid metabolic process	9	0.425532	0.965349	PDGFA, STAT5B, PPARG, SF1, ATP1A1, MTOR, CAB39, SOD1, SEC14L2	1618	112	13528	0.671861	1	1	100
GOTERM_BP_FAT	GO:0010565~regulation of cellular ketone metabolic process	4	0.189125	0.973294	PPARG, ARPP19, MTOR, CAB39	1618	57	13528	0.586733	1	1	100
GOTERM_BP_FAT	GO:0019217~regulation of fatty acid metabolic process	3	0.141844	0.985169	PPARG, MTOR, CAB39	1618	49	13528	0.511894	1	1	100
Annotation Cluster 147	Enrichment Score: 0.02339123504994141
Category	Term	Count	%	PValue	Genes	List Total	Pop Hits	Pop Total	Fold Enrichment	Bonferroni	Benjamini	FDR
GOTERM_BP_FAT	GO:0050868~negative regulation of T cell activation	4	0.189125	0.892835	HLX, GLMN, ITCH, ZC3H8	1618	42	13528	0.79628	1	0.999997	100
GOTERM_BP_FAT	GO:0050863~regulation of T cell activation	11	0.520095	0.905474	MAP3K7, CLPTM1, HLX, STAT5B, AP3D1, GLMN, ITCH, TRAF6, SOD1, DNAJA3, ZC3H8	1618	117	13528	0.786071	1	0.999998	100
GOTERM_BP_FAT	GO:0050866~negative regulation of cell activation	5	0.236407	0.943943	PDGFA, HLX, GLMN, ITCH, ZC3H8	1618	61	13528	0.685323	1	1	100
GOTERM_BP_FAT	GO:0051250~negative regulation of lymphocyte activation	4	0.189125	0.964368	HLX, GLMN, ITCH, ZC3H8	1618	54	13528	0.619329	1	1	100
GOTERM_BP_FAT	GO:0050865~regulation of cell activation	15	0.70922	0.965049	IL27RA, PDGFA, STAT5B, CD40, RORA, SOD1, ZC3H8, CLPTM1, MAP3K7, HLX, GLMN, AP3D1, ITCH, TRAF6, DNAJA3	1618	175	13528	0.716652	1	1	100
GOTERM_BP_FAT	GO:0002695~negative regulation of leukocyte activation	4	0.189125	0.973294	HLX, GLMN, ITCH, ZC3H8	1618	57	13528	0.586733	1	1	100
GOTERM_BP_FAT	GO:0002683~negative regulation of immune system process	5	0.236407	0.992275	IL27RA, HLX, GLMN, ITCH, ZC3H8	1618	83	13528	0.503671	1	1	100
Annotation Cluster 148	Enrichment Score: 0.023358528256586592
Category	Term	Count	%	PValue	Genes	List Total	Pop Hits	Pop Total	Fold Enrichment	Bonferroni	Benjamini	FDR
GOTERM_BP_FAT	GO:0050852~T cell receptor signaling pathway	3	0.141844	0.779661	MAP3K7, FYN, TRAF6	1618	23	13528	1.09056	1	0.999935	100
GOTERM_BP_FAT	GO:0002768~immune response-regulating cell surface receptor signaling pathway	4	0.189125	0.892835	MAP3K7, FYN, CD40, TRAF6	1618	42	13528	0.79628	1	0.999997	100
GOTERM_BP_FAT	GO:0002764~immune response-regulating signal transduction	5	0.236407	0.915189	MAP3K7, FYN, NFKBIA, CD40, TRAF6	1618	56	13528	0.746512	1	0.999999	100
GOTERM_BP_FAT	GO:0050851~antigen receptor-mediated signaling pathway	3	0.141844	0.918151	MAP3K7, FYN, TRAF6	1618	33	13528	0.760085	1	0.999999	100
GOTERM_BP_FAT	GO:0002429~immune response-activating cell surface receptor signaling pathway	3	0.141844	0.956271	MAP3K7, FYN, TRAF6	1618	39	13528	0.643149	1	1	100
GOTERM_BP_FAT	GO:0002757~immune response-activating signal transduction	4	0.189125	0.956928	MAP3K7, FYN, NFKBIA, TRAF6	1618	52	13528	0.643149	1	1	100
GOTERM_BP_FAT	GO:0002253~activation of immune response	6	0.283688	0.990862	MAP3K7, FYN, CD46, CLU, NFKBIA, TRAF6	1618	94	13528	0.533677	1	1	100
GOTERM_BP_FAT	GO:0002460~adaptive immune response based on somatic recombination of immune receptors built from immunoglobulin superfamily domains	4	0.189125	0.996448	CD46, VEGFA, CLU, TRAF6	1618	77	13528	0.434335	1	1	100
GOTERM_BP_FAT	GO:0002250~adaptive immune response	4	0.189125	0.996448	CD46, VEGFA, CLU, TRAF6	1618	77	13528	0.434335	1	1	100
GOTERM_BP_FAT	GO:0048584~positive regulation of response to stimulus	17	0.803783	0.997043	TAOK2, IL27RA, CLU, STAT5B, NFKBIA, SRC, UIMC1, EYA3, MAP3K7, RNF8, ZFP91, FYN, CD46, LANCL2, VEGFA, TAF9, TRAF6	1618	236	13528	0.602271	1	1	100
GOTERM_BP_FAT	GO:0050778~positive regulation of immune response	8	0.378251	0.999051	MAP3K7, IL27RA, FYN, CD46, CLU, STAT5B, NFKBIA, TRAF6	1618	145	13528	0.461293	1	1	100
GOTERM_BP_FAT	GO:0002684~positive regulation of immune system process	14	0.661939	0.999796	IL27RA, STAT5B, CLU, NFKBIA, CD40, MAP3K7, FYN, CD46, HLX, VEGFA, AP3D1, ITCH, TRAF6, DNAJA3	1618	238	13528	0.49182	1	1	100
Annotation Cluster 149	Enrichment Score: 0.022827587575392237
Category	Term	Count	%	PValue	Genes	List Total	Pop Hits	Pop Total	Fold Enrichment	Bonferroni	Benjamini	FDR
GOTERM_BP_FAT	GO:0035239~tube morphogenesis	12	0.567376	0.905695	MAP3K7, PPP1CA, TSC1, VEGFA, SIX1, APAF1, TRAF6, SRF, VASP, FZD6, CTNNB1, GZF1	1618	127	13528	0.79001	1	0.999998	100
GOTERM_BP_FAT	GO:0048754~branching morphogenesis of a tube	5	0.236407	0.960197	PPP1CA, VEGFA, SIX1, CTNNB1, GZF1	1618	65	13528	0.643149	1	1	100
GOTERM_BP_FAT	GO:0001763~morphogenesis of a branching structure	5	0.236407	0.982143	PPP1CA, VEGFA, SIX1, CTNNB1, GZF1	1618	74	13528	0.564928	1	1	100
Annotation Cluster 150	Enrichment Score: 0.022128756952914344
Category	Term	Count	%	PValue	Genes	List Total	Pop Hits	Pop Total	Fold Enrichment	Bonferroni	Benjamini	FDR
GOTERM_BP_FAT	GO:0050728~negative regulation of inflammatory response	3	0.141844	0.899604	ZFP36, PPARG, CALCRL	1618	31	13528	0.809123	1	0.999998	100
GOTERM_BP_FAT	GO:0048585~negative regulation of response to stimulus	9	0.425532	0.922646	ZFP36, GRB10, AES, IL27RA, ENPP1, GSK3A, PPARG, CALCRL, MTOR	1618	100	13528	0.752485	1	0.999999	100
GOTERM_BP_FAT	GO:0031348~negative regulation of defense response	3	0.141844	0.940028	ZFP36, PPARG, CALCRL	1618	36	13528	0.696745	1	1	100
GOTERM_BP_FAT	GO:0032102~negative regulation of response to external stimulus	4	0.189125	0.948051	ZFP36, PPARG, CALCRL, MTOR	1618	50	13528	0.668875	1	1	100
GOTERM_BP_FAT	GO:0050727~regulation of inflammatory response	4	0.189125	0.996059	ZFP36, STAT5B, PPARG, CALCRL	1618	76	13528	0.440049	1	1	100
GOTERM_BP_FAT	GO:0032101~regulation of response to external stimulus	8	0.378251	0.999733	ZFP36, ZFP91, PDGFA, VEGFA, STAT5B, PPARG, CALCRL, MTOR	1618	159	13528	0.420676	1	1	100
Annotation Cluster 151	Enrichment Score: 0.021582665207334702
Category	Term	Count	%	PValue	Genes	List Total	Pop Hits	Pop Total	Fold Enrichment	Bonferroni	Benjamini	FDR
GOTERM_BP_FAT	GO:0007595~lactation	3	0.141844	0.864328	NME1-NME2, MET, STAT5B	1618	28	13528	0.895815	1	0.999992	100
GOTERM_BP_FAT	GO:0030879~mammary gland development	3	0.141844	0.996905	NME1-NME2, MET, STAT5B	1618	63	13528	0.39814	1	1	100
GOTERM_BP_FAT	GO:0048732~gland development	6	0.283688	0.999815	GATA2, CRKL, NME1-NME2, MET, STAT5B, SIX1	1618	135	13528	0.371597	1	1	100
Annotation Cluster 152	Enrichment Score: 0.020770435874678115
Category	Term	Count	%	PValue	Genes	List Total	Pop Hits	Pop Total	Fold Enrichment	Bonferroni	Benjamini	FDR
GOTERM_BP_FAT	GO:0048771~tissue remodeling	5	0.236407	0.915189	ATG5, NCDN, ENPP1, VEGFA, CTNNB1	1618	56	13528	0.746512	1	0.999999	100
GOTERM_BP_FAT	GO:0001894~tissue homeostasis	5	0.236407	0.952709	RPA1, NCDN, VEGFA, SOD1, CTNNB1	1618	63	13528	0.663567	1	1	100
GOTERM_BP_FAT	GO:0048871~multicellular organismal homeostasis	5	0.236407	0.993614	RPA1, NCDN, VEGFA, SOD1, CTNNB1	1618	85	13528	0.49182	1	1	100
Annotation Cluster 153	Enrichment Score: 0.019869796213728898
[truncated: 149 more rows]

## Sheet: cluster_3
Annotation Cluster 1	Enrichment Score: 8.238912828403278
[truncated: 901 more rows]

## Sheet: cluster_4
Annotation Cluster 1	Enrichment Score: 8.144143197492584
[truncated: 1,368 more rows]

[truncated: 6 more sheets: cluster_5, cluster_6, cluster_7, cluster_8, cluster_9, cluster_10]
