# Supplementary material for: The Transcription and Translation Landscapes during Human Cytomegalovirus Infection Reveal Novel Host-Pathogen Interactions
Source: PLoS Pathog. 2015 Nov 24;11(11):e1005288. doi: 10.1371/journal.ppat.1005288 (PMC4658056; doi:10.1371/journal.ppat.1005288)
Supplement: S4 Table — Each sheet presents the analysis of the indicated cluster. (XLSX) [file ppat.1005288.s022.xlsx]

## Sheet: cluster1
Upstream Regulator	Molecule Type	p-value of overlap	Target molecules in dataset
E2F4	transcription regulator	6.89e-32	ASF1B,BARD1,BRCA1,CDC6,CDK1,CENPE,E2F1,E2F2,FDFT1,FEN1,H2AFX,H2AFZ,HMMR,KIAA0101,KIF22,MCM3,MCM5,MCM6,MKI67,MLH1,MSH2,MYBL2,ORC1,PCNA,POLD1,PPP1R13B,PRC1,RAD51,RAD51AP1,RAD54L,RBL1,RFC2,RFC3,RFC4,RPA3,RRM1,SMC2,TK1,TMPO,TRAF2,TTK,UBE2T,UMPS,UNG
TP53	transcription regulator	6.6e-23	AURKA,BRCA1,BUB1,BUB1B,CDC20,CDC25C,CDC6,CDC7,CDK1,CDT1,DSN1,E2F1,FEN1,FKBP1B,MCM2,MCM3,MCM4,MCM6,MCM7,MSH2,MSH6,NCAPG,PARP2,PBK,PEG10,POLE2,PRC1,PRIM1,RAD54B,RFC3,RRM2,SMC2,STMN1,TMEM97,TNFRSF1B,TPX2,UBE2C,VRK1,WDHD1
E2F1	transcription regulator	3.14e-16	BRCA1,CDC6,CDK1,E2F1,FEN1,KIAA0101,MCM3,MCM5,MLH1,MSH2,MYBL2,PCNA,PPP1R13B,RAD54L,RBL1,RFC2,RFC3,RFC4,RPA3,RRM1,RRM2,UMPS,UNG
KDM5B	transcription regulator	4.57e-07	AURKA,BRCA1,BUB1B,CDK1,DLGAP5,E2F1,HMMR,MCM2,MCM3,NCAPH,NMB,OIP5,PBK,POLB,TTK
EIF4G1	translation regulator	1.06e-06	ATRIP,BRCA1,MRE11A,RAD51,RFC2,RFC4,RFC5
FOXO1	transcription regulator	1.59e-06	CCNB2,CDK1,DLGAP5,KIF11,KIF18A,MCM5,NCAPG,NUSAP1,PRC1,SPC25
FOXM1	transcription regulator	1.59e-06	BUB1B,CDC20,CDK1,CDKN3,GTSE1,PLK4,PRC1
KMT2E	enzyme	0.000121	CDC6,CDK1,E2F1
RBL1	transcription regulator	0.000268	CDC6,MYBL2,RRM2,TYMS
STUB1	enzyme	0.000268	CDC25C,CDK1,PCNA,RAD51
mir-17	microrna	0.000295	CAPRIN2,E2F1,H2AFX
RBL2	other	0.000577	BRCA1,RRM2,TYMS
TP63	transcription regulator	0.000946	BLM,BRCA1,CCND2,MCM10,MLH1,PCNA,PTHLH,RACGAP1,RAD51,TIPIN
PCM1	other	0.000985	MCM3,MKI67,PCNA
TFDP1	transcription regulator	0.00154	CDC6,CDK1,RBL1
UXT	other	0.00225	BUB1,CDC6,ENO2,GTSE1,TTK
AR	ligand-dependent nuclear receptor	0.00261	CDT1,CHTF18,DCTPP1,ENO2,FEN1,FKBP4,MCM2,MCM4,PTHLH
PAX8	transcription regulator	0.0029	CDC6,E2F1
E2F3	transcription regulator	0.00423	PPP1R13B,RBL1,TK1
BRCA1	transcription regulator	0.00551	ATRIP,BRCA1,EXO1
SIN3B	transcription regulator	0.00568	RRM2,TYMS
TRAF2	enzyme	0.0087	AURKA,CDC25C,CDK1
KDM5A	transcription regulator	0.0087	E2F1,MCM2,MCM3
CDKN1A	kinase	0.0087	CDC25C,CDK1,STMN1
Cg	complex	0.0092	BLM,CDC6,DTL,F2RL1,MCM10,TIPIN,UNG
AMH	growth factor	0.00927	E2F1,RBL1
TP73	transcription regulator	0.0114	CTH,FEN1,FKBP1B,HAGH,PPL,PTPN3,STMN1,TNFRSF1B
ATF3	transcription regulator	0.0136	AURKA,CDK1
E2F6	transcription regulator	0.0139	BRCA1,E2F1,MCM3,RAD51AP1
SMARCA2	transcription regulator	0.0187	RRM2,TYMS
EHF	transcription regulator	0.0187	CDK1,E2F1
SMARCB1	transcription regulator	0.0244	CDC6,E2F1
HSF1	transcription regulator	0.0288	CDC6,ITGB3BP,KNTC1,LRIF1,MLH1,SPR
RB1	transcription regulator	0.0306	E2F1,RRM2,TYMS
CYP1B1	enzyme	0.0307	MCM4,RAD51
CBF/CDC2	other	0.0315	CDK1
FOXP3	transcription regulator	0.0315	BRCA1
miR-545-3p (miRNAs w/seed CAGCAAA)	mature microrna	0.0315	BRCA1
miR-212-5p (miRNAs w/seed CCUUGGC)	mature microrna	0.0315	PTCH1
mir-132	microrna	0.0315	PTCH1
CDC7	kinase	0.0315	MCM4
HDAC9	transcription regulator	0.0315	CEBPA
FOLR1	transporter	0.0315	TYMS
RUVBL1	transcription regulator	0.0315	CCND2
NR4A1	ligand-dependent nuclear receptor	0.0315	E2F1
TRRAP	transcription regulator	0.0315	CCND2
POLDIP2	other	0.0315	POLD1
KAT2A	enzyme	0.0315	CCND2
NEDD4	enzyme	0.0315	SNCA
FMR1	other	0.0315	PIK3CB
DPY30	other	0.0376	E2F1,E2F2

## Sheet: cluster2
Upstream Regulator	Molecule Type	p-value of overlap	Target molecules in dataset
LIN28A	other	0.00535	FUS,TARDBP,TIA1
CXCL12	cytokine	0.0144	CCNT1,CDK9,CELF1,CTNNB1,GSR,HNRNPD,JMJD1C,MAPRE3,RANGAP1,RBM14
Jnk	group	0.0281	ATG5,BTRC,GATA6,MAP3K11,ZFP36
mir-124	microrna	0.0358	NFATC1,PTBP1
miR-483-3p (miRNAs w/seed CACUCCU)	mature microrna	0.0376	ASH2L,CENPF,CTNNB1,GTF2E1,LBR,METAP1,RNF4,SLC7A1,TMEM106C
Notch	group	0.0475	BIRC5,CDKN2B,JAG1,NET1,SMAD2,SMURF1

## Sheet: cluster3
Upstream Regulator	Molecule Type	p-value of overlap	Target molecules in dataset
TP63	transcription regulator	2.17e-07	CCND1,CDH2,CDKN1A,COL4A1,CYR61,FN1,FST,IGFBP6,IL1B,ITGA4,PRNP,TAGLN,TNC,TPM1,ZEB1
TEAD	group	8.35e-07	CAV2,CD44,CTGF,FN1
TGFB1	growth factor	1.38e-06	CDH2,CDKN1A,CTGF,FGF2,FN1,ITGAV,ITGB1,NOV,SFRP1,TGFBR1,WISP1,XYLT1,ZEB1
CTNNB1	transcription regulator	3.07e-06	APOD,CCND1,CD44,CDKN1A,CDKN2A,FN1,ID3,IL1R1,ITGA1,MSX2,PLS3,RCN1,SEMA3C
AR	ligand-dependent nuclear receptor	4.46e-06	ACTR3,BMPR2,CAV2,CDH2,CDKN1A,CFLAR,CKAP4,CTSO,IGF1R,IL1R1,LRRK1,MUC1,PLS3
BMP10	growth factor	1.19e-05	BMPR2,ID1,ID2,SMAD6
Cg	complex	1.52e-05	ELK3,EMP1,EREG,ITGA1,ITGA4,ITGAV,ITGB1,PHLDA1,RGS4,TRO,XIAP
PDLIM2	other	2.51e-05	BST1,CRISPLD2,ENPP2,FSTL1,LGALS3BP,MYL9,NAV1,PHLDA1,PRR16,SPOCD1,TAGLN
TCF	group	3.61e-05	APOD,CCND1,CD44,ID3,IL1R1,ITGA1,MSX2,PLS3,RCN1,SEMA3C
NEUROG1	transcription regulator	3.71e-05	ADD3,AMIGO2,C1S,FABP3,FN1,GREM1,INHBA,PXDN,SERPINF1
HIF1A	transcription regulator	3.85e-05	BGN,CDKN1A,CYR61,FN1,ITGA1,MUC1,NOV,NOX4
NFkB (complex)	complex	6.25e-05	BACE1,CCND1,CDKN1A,CEBPB,CFLAR,FOXF1,IL1B,KRT17,RELB,SOD2,XIAP
Notch	group	6.37e-05	CDKN1A,ID1,ID2,SMAD6,TAGLN,ZEB1
SPDEF	transcription regulator	6.39e-05	CDH2,COL4A1,COL4A2,COL6A1,COL6A2,CTGF,TNC,ZEB1
FH	enzyme	9.31e-05	APOD,CDKN1A,LTBP2,NQO1
RLIM	enzyme	9.31e-05	CDH2,CDKN1A,CTGF,FN1
SBDS	other	0.000107	COL14A1,CTGF,ID1,IFI16,MAFB,MSX2,MT2A,OPN3,RGS4,TNC
DPY30	other	0.000151	CDKN1A,CDKN2A,ID1,ID3
SRF	transcription regulator	0.000327	CDKN1A,CTGF,FGF1,FHL2,ITGA1,TAGLN,VCL
Mapk	group	0.00034	APP,CTGF,NOV,WISP1
PGR	ligand-dependent nuclear receptor	0.00034	CD44,EDNRA,FN1,TNC
CDKN2A	transcription regulator	0.00048	CDKN1A,CDKN2A,CDKN2C,MDM2
ETV5	transcription regulator	0.000492	CCND1,CDH2,FN1,ITGB1,KRT7,ZEB1
TAZ	enzyme	0.000517	CTGF,CYR61,TAGLN
TERT	enzyme	0.000537	CCND1,CDKN2A,EREG,FGF2,XBP1
YAP1	transcription regulator	0.000655	CCND1,CTGF,CYR61,TAGLN
TWIST2	transcription regulator	0.000873	CD44,CDH2,FN1,ZEB1
BMP7	growth factor	0.000873	ID1,ID2,IGF1R,IL1B
EIF2AK3	kinase	0.000884	ANG,BECN1,FGF2
LGALS3	other	0.000884	CDKN1A,ITGAV,ITGB1
DNA-methyltransferase	group	0.000917	CDKN1A,CDKN2A
TCF/LEF	group	0.000917	CCND1,ITGB1
BMPR2	kinase	0.000917	CLIC4,ID1
LIN9	other	0.000917	CDKN1A,CDKN2A
PBRM1	other	0.000917	CDKN1A,MDM2
FGFR3	kinase	0.000917	CDKN1A,CDKN2A
RPS6KB1	kinase	0.000917	CFLAR,MUC1
PSEN1	peptidase	0.000917	APP,BACE1
KHDRBS1	transcription regulator	0.000917	CCND1,CD44
SMARCB1	transcription regulator	0.00138	CDKN1A,CDKN2A,CDKN2C
SP3	transcription regulator	0.00138	CCND1,CDH2,CDKN1A,CYP7B1,XYLT1
SP1	transcription regulator	0.00147	ACVRL1,CCND1,CDH2,CDKN1A,CDKN2A,CYP7B1,FN1,PTN
ERK	group	0.00182	CCND1,CTGF,EREG,FGF2
A2M	transporter	0.00182	CCND1,ERN1,XBP1,XIAP
WWC1	transcription regulator	0.00203	CDH2,CTGF,FGF1
HMOX1	enzyme	0.00257	FGF1,ID1,ID3,IL1B,TEK
DNAJB4	other	0.00269	CCND1,CDKN1A
GALNT6	enzyme	0.00269	CDH2,FN1
GALNT3	enzyme	0.00269	CDH2,FN1
FHL2	transcription regulator	0.00269	CNN1,FHL2
DICER1	enzyme	0.00275	ANPEP,ID3,SERPINF1,TEK
SMARCA4	transcription regulator	0.00275	CDKN1A,CTGF,IFI16,TAGLN
Histone h3	group	0.00282	ACKR3,ADD3,CCND1,CDKN2A,CFLAR,DAB2IP
MMP9	peptidase	0.00283	CCND1,ITGB1,SERPINE2
CDH1	other	0.00283	ACTB,MMP14,MMP19
EGFR	kinase	0.00331	CCND1,CEBPB,KRT17,PTGES
PIM1	kinase	0.00381	ID2,IGF1R,MDM2
WWTR1	transcription regulator	0.00528	CD44,FN1
FZD8	g-protein coupled receptor	0.00528	CTGF,FN1
CDCA2	other	0.00528	CDKN1A,CDKN2A
EP400	other	0.00528	CDKN1A,CDKN2A
SUZ12	enzyme	0.00528	CDKN2A,DAB2IP
NFE2L2	transcription regulator	0.00528	ABCC3,NQO1
CTBP1	enzyme	0.00528	ACKR3,CDKN1A
SMAD3	transcription regulator	0.00636	CDKN1A,CTGF,NOV,WISP1
TNF	cytokine	0.00658	BACE1,CCND1,CFLAR,CSF1,MUC1,PTGES,RELB,SOD2,WISP1,XIAP
TWIST1	transcription regulator	0.00785	AKT2,CDH2,FMOD
SIRT1	transcription regulator	0.00785	CDH2,FN1,ZEB1
HDAC1	transcription regulator	0.00842	CCND1,CD44,CDKN1A,DAB2IP
PKM	kinase	0.00863	CCND1,SLC2A1
BCL3	transcription regulator	0.00863	ID1,ID2
MAPK1	kinase	0.00863	CDKN1A,ITGAV
RBPJ	transcription regulator	0.00863	CDKN1A,CDKN2A
EZH2	transcription regulator	0.0096	ACKR3,CDKN2A,DAB2IP
IFNG	cytokine	0.0108	BECN1,BTN3A1,CDKN1A,FGF2,GSDMD,IL32,MUC1,RARRES1,STAT2
Jnk	group	0.0115	APP,CCND1,CTGF
SMAD4	transcription regulator	0.0115	CDKN1A,CTGF,MDM2
IL18	cytokine	0.0115	CFLAR,IL1B,TLR4
ERN1	kinase	0.0122	ANG,SPARC,SYT11,TINAGL1
PTTG1	transcription regulator	0.0127	CCND1,FGF2
BTG2	transcription regulator	0.0127	CCND1,SOD2
PAK1	kinase	0.0127	CDKN2A,MMP14
ERBB2	kinase	0.0127	MUC1,VEGFC
KLF5	transcription regulator	0.0127	CDKN1A,PTGES
HMGB1	transcription regulator	0.0127	CDKN1A,MDM2
BRAF	enzyme	0.0127	CCND1,XIAP
MYC	transcription regulator	0.0135	C12orf49,CD44,CDKN1A,FMOD,ID2
Mek	group	0.0137	CCND1,EREG,MDM2
ATM	kinase	0.0161	ACTB,CDKN1A,IGF1R
EP300	transcription regulator	0.0161	CCND1,CDKN1A,CFLAR
RELA	transcription regulator	0.0169	ARHGDIB,BECN1,CDKN1A,CEBPB,IL1B,PSMB10
miR-100-5p (and other miRNAs w/seed ACCCGUA)	mature microrna	0.0174	ID1,IGF1R
RARB	ligand-dependent nuclear receptor	0.0174	CDKN1A,SLC2A1
BRD7	transcription regulator	0.0174	CDKN1A,MDM2
RUNX2	transcription regulator	0.0174	MMP14,TAGLN
HIC1	transcription regulator	0.0174	ACKR3,CCND1
MYOCD	transcription regulator	0.0188	CACNA1C,CNN1,TAGLN,TPM1
Histone h4	group	0.0215	CCND1,CDKN1A,CFLAR
TFDP1	transcription regulator	0.0227	CCND1,CDKN2A
SRC	kinase	0.0227	IGF1R,VEGFC
MTA1	transcription regulator	0.0227	ACKR3,CCND1
mir-10	microrna	0.0227	IGF1R,KLF13
ERK1/2	group	0.0235	CCND1,CD44,IGF1R,PSMB10,WISP1
IL1RN	cytokine	0.0235	BTN3A1,GSDMD,IL32,RARRES1,STAT2
P38 MAPK	group	0.0273	CDKN1A,CTGF,IL1B,ITGAV
POLR2A	enzyme	0.0287	ACTB,CDKN1A
miR-16-5p (and other miRNAs w/seed AGCAGCA)	mature microrna	0.0287	CCND1,ZYX
BMI1	transcription regulator	0.0287	CDKN2A,NID1
NFIX	transcription regulator	0.0287	ADAM12,CCND1
SERPINF1	other	0.0287	CCND1,CTGF
NFAT (complex)	complex	0.0303	CFLAR
TFIIH	complex	0.0303	CDKN1A
PADI4	enzyme	0.0303	CDKN1A
APOL6	transporter	0.0303	BECN1
API5	other	0.0303	FGF2
RTN3	other	0.0303	APP
PYHIN1	other	0.0303	MDM2
CUZD1	other	0.0303	ID2
RTN2	other	0.0303	APP
RNF126	other	0.0303	CDKN1A
HM13	peptidase	0.0303	APP
CDC73	other	0.0303	CCND1
WNT16	other	0.0303	CDKN1A
Presenilin	group	0.0303	APP
SMAD1/5	group	0.0303	ID2
S100A10	other	0.0303	ANXA2
IGFBP7	transporter	0.0303	SOD2
PSEN2	peptidase	0.0303	APP
FLNA	other	0.0303	ITGB1
YEATS4	transcription regulator	0.0303	CDKN2A
DVL1	other	0.0303	APP
PSMC3	transcription regulator	0.0303	CDKN2A
ITGA5	transmembrane receptor	0.0303	CCND1
ROCK2	kinase	0.0303	APP
GGA1	transporter	0.0303	APP
ACVR2A	kinase	0.0303	ID1
AFAP1	other	0.0303	ITGB1
CBX2	transcription regulator	0.0303	CDKN1A
NFYB	transcription regulator	0.0303	COL5A3
LY96	transmembrane receptor	0.0303	TLR4
ROCK1	kinase	0.0303	APP
MDM4	other	0.0303	CDKN1A
miR-29b-3p (and other miRNAs w/seed AGCACCA)	mature microrna	0.0303	NAV3
miR-204-5p (and other miRNAs w/seed UCCCUUU)	mature microrna	0.0303	PTPN11
mir-204	microrna	0.0303	PTPN11
mir-489	microrna	0.0303	PTPN11
RTN1	other	0.0303	APP
ARF3	enzyme	0.0303	APP
EED	transcription regulator	0.0303	DAB2IP
PLK1	kinase	0.0303	CDKN1A
SNIP1	other	0.0303	CCND1
S100A9	other	0.0303	IL1B
RTN4	other	0.0303	APP
ZBTB5	other	0.0303	CDKN1A
HOXB13	transcription regulator	0.0303	CCND1
LUM	other	0.0303	CDKN1A
APBA2	transporter	0.0303	APP
CKAP4	other	0.0303	CTGF
TGFB1I1	transcription regulator	0.0303	ID1
ITM2B	other	0.0303	APP
PAX5	transcription regulator	0.0303	PRDM1
IFI16	transcription regulator	0.0303	CDKN1A
FHIT	enzyme	0.0303	CDKN1A
CBX8	other	0.0303	CDKN2A
ITGA6	transmembrane receptor	0.0303	ENPP2
RYK	kinase	0.0303	FN1
ACVRL1	kinase	0.0303	ID1
PPAP2B	phosphatase	0.0303	FN1
TADA3	transcription regulator	0.0303	CDKN1A
BACE2	peptidase	0.0303	APP
HOXA9	transcription regulator	0.0303	CDKN2A
BACE1	peptidase	0.0303	APP
TIMP3	other	0.0303	APP
RAD9A	enzyme	0.0303	ITGB1
BMPR1B	kinase	0.0303	ID1
SORL1	transporter	0.0303	APP
FZR1	kinase	0.0303	CCND1
MZF1	transcription regulator	0.0303	CDH2
TP53BP2	other	0.0303	CTGF
NFATC2	transcription regulator	0.0303	ENPP2
ARID1A	transcription regulator	0.0303	CDKN1A
VCAM1	transmembrane receptor	0.0303	CCND1
CDC27	other	0.0303	CCND1
SNW1	transcription regulator	0.0303	CDKN1A
CELF1	translation regulator	0.0303	CDKN1A
SNRPA	other	0.0303	APP
PITX1	transcription regulator	0.0303	CCND1
ACTN4	other	0.0303	PDLIM1
SNRNP70	other	0.0303	APP
PPARD	ligand-dependent nuclear receptor	0.0351	CEBPB,FABP3
HDAC3	transcription regulator	0.0351	CCND1,CDH2
SOCS1	other	0.0351	CCND1,STAT6
CLCA2	ion channel	0.0351	CDKN1A,FN1
FGF2	growth factor	0.0351	FGF2,TFPI
F2	peptidase	0.0351	CCND1,CTGF
TNFSF10	cytokine	0.0351	CFLAR,XIAP
ADAM15	peptidase	0.0351	CD44,ITGAV
ELK1	transcription regulator	0.0351	BMPR2,CDKN1A
ELAVL1	other	0.0377	ARAF,CDKN1A,PCOLCE,RPL13
F7	peptidase	0.0388	CTGF,FGF5,IL1B
Akt	group	0.0421	CCND1,MUC1
PRKCD	kinase	0.0421	CDKN1A,RELB
MDM2	transcription regulator	0.0421	CDKN1A,MDM2
MTOR	kinase	0.0421	CFLAR,MUC1
CD44	enzyme	0.0421	CCND1,XIAP
CTGF	growth factor	0.0421	CD44,FN1
OSM	cytokine	0.0421	IL6ST,OSMR
CREBBP	transcription regulator	0.0421	CDKN1A,SERPINE2
PTGES	enzyme	0.0472	ANXA2,CDKN1A,NBN
PI3K (complex)	complex	0.0495	CCND1,IGF1R
IL10	cytokine	0.0495	CFLAR,MUC1
GSK3B	kinase	0.0495	CCND1,CFLAR

## Sheet: cluster5
Upstream Regulator	Molecule Type	p-value of overlap	Target molecules in dataset
STAT3	transcription regulator	0.00108	CHEK1,FOS,HMOX1,NFATC2,PHB,RET,SOCS3
CREB3L1	transcription regulator	0.00271	HSP90B1,HSPA5
HSF1	transcription regulator	0.00484	CCT3,HSP90AA1,HSP90AB1,HSPA8,JARID2,JMJD6,MRPL18,PGK1,POLA2,TRA2B
ELAVL1	other	0.00552	CDK2,HMOX1,NXF1,PSMB4,RPS6,SAT1,TIMM17A
NGFR	transmembrane receptor	0.00646	CDK2,FOS,RB1
E2F4	transcription regulator	0.0067	CDK2,CHEK1,CHEK2,EIF2B2,EXOSC9,HSP90B1,POLA2,PTTG1,RABIF,RB1,RBBP8,SRSF2,SUPT4H1,SUZ12,TP53BP2
LDL	complex	0.0128	HSP90B1,HSPA5,HYOU1
MYOC	other	0.0151	EIF2AK3,HSPA5
KDM5B	transcription regulator	0.0332	CCNB1,CLCF1,CYB5A,DPY19L1,ECT2,PRPS1,RECQL,SAT1,SOX9,UBR7
FANCC	other	0.034	ATP1B1,HES1,HHEX,OAT,RPGR,TACSTD2
JUND	transcription regulator	0.0353	HMOX1,SAT1
CUL4B	other	0.04	GLO1,HSPA9,PSMA1
HIC1	transcription regulator	0.0477	EPHA2,SIRT1

## Sheet: cluster6
Upstream Regulator	Molecule Type	p-value of overlap	Target molecules in dataset
Growth hormone	group	6.71e-05	BMP4,CITED2,DYRK2,FZD7,LDLR,NR1D1,SOCS2
FOXO3	transcription regulator	0.000579	AR,CCNG2,CDC42EP3,CDKN1B,SKP2
DNAJC3	other	0.000671	ATF4,DDIT3
RBP3	transporter	0.000671	ATF4,DDIT3
RECK	other	0.000671	CDKN1B,SKP2
TP53	transcription regulator	0.00164	AR,BTG2,CASP8,CDKN1B,DBP,PYCARD,SESN2,SNAI2,TBL1X,TCF7L2,TP53,TWIST1
CLCA2	ion channel	0.00182	CASP8,CDKN1B,TP53
TP73	transcription regulator	0.00372	CCNG2,CDKN1B,DBP,SNAI2,TBL1X,TP53,TRIM32,TWIST1
CHD4	enzyme	0.00389	ADORA1,SPRY1
BCL11B	other	0.00389	ADORA1,SPRY1
PDLIM2	other	0.00439	B3GNTL1,CITED2,GNG2,KIT,NR2F1,OBSL1,PHLDA3
ATF4	transcription regulator	0.0051	DDIT3,DDIT4,NR1H3
let-7	microrna	0.00625	AR,BTG2,ZNF512B
ITGB3	transmembrane receptor	0.00637	RUNX2,SNAI2
BCL2	transporter	0.0094	BCL2L1,NES
EIF2AK2	kinase	0.0094	ATF4,DDIT3
FN1	enzyme	0.0129	RUNX2,SNAI2
EPO	cytokine	0.0129	BCL2L1,SOCS2
PRDM5	other	0.0132	ALX4,CYB5D1,HIST4H4,RARA,RUNX2,TP53
BCL6	transcription regulator	0.0142	BCL2L1,MITF,TP53
SBDS	other	0.0149	AKNA,CHAC1,DDIT3,HOXA13,SNAI2,TRIB3
P38 MAPK	group	0.0164	BCL2L1,RARA,RUNX2,TP53
CYP1B1	enzyme	0.0214	CDKN1B,SKP2
ITPR	group	0.0259	CYP1B1
cAMP-Gef	group	0.0259	CYP1B1
MAGEA11	other	0.0259	CDKN1B
Laminin	complex	0.0259	RUNX2
TRIM39	other	0.0259	TP53
CPEB2	translation regulator	0.0259	TWIST1
G protein	complex	0.0259	CYP1B1
PCSK9	peptidase	0.0259	LDLR
TAF4	transcription regulator	0.0259	AR
TIMP2	other	0.0259	CDKN1B
CAV3	enzyme	0.0259	KCNJ2
miR-133a-3p (and other miRNAs w/seed UUGGUCC)	mature microrna	0.0259	FSCN1
mir-133	microrna	0.0259	FSCN1
mir-580	microrna	0.0259	TWIST1
KLF2	transcription regulator	0.0259	WEE1
SRSF3	other	0.0259	TP53
LDB1	transcription regulator	0.0259	KIT
ARRB2	other	0.0259	ARRB1
NCOA4	transcription regulator	0.0259	AR
CPEB1	translation regulator	0.0259	TWIST1
TCF3	transcription regulator	0.0259	KIT
MAP3K5	kinase	0.0259	TP53
TRADD	other	0.0259	AR
PIK3CB	kinase	0.0259	AR
PTPN11	phosphatase	0.0259	TP53
DMPK	kinase	0.0259	HSPB2
LMO2	other	0.0259	KIT
PTPN6	phosphatase	0.0259	CDKN1B
RAPGEF3	other	0.0259	CYP1B1
BCL6B	transcription regulator	0.0263	CASP8,TP53
F2	peptidase	0.0263	CDKN1B,SKP2
TNFSF10	cytokine	0.0263	BCL2L1,CASP8
NDRG1	kinase	0.0316	SNAI2,TP53
MYC	transcription regulator	0.0332	DDIT3,MITF,MTHFR,TP53
ESR1	ligand-dependent nuclear receptor	0.0351	ADORA1,CYP1B1,WNT11
PI3K (complex)	complex	0.0373	GLI2,SKP2
JUNB	transcription regulator	0.0373	SNAI2,TBX3
ITGAV	ion channel	0.0373	RUNX2,TP53
KDM5B	transcription regulator	0.044	ARL6IP5,CDCA3,DDIT3,DNAL4,JADE2,SMARCA2
TMSB4	group	0.0497	BMP4,RUNX2
SIRT1	transcription regulator	0.0497	CCNG2,TP53

## Sheet: cluster7
Upstream Regulator	Molecule Type	p-value of overlap	Target molecules in dataset
KDM5A	transcription regulator	0.000159	CCNE1,CD55,DUSP2
URI1	transcription regulator	0.000181	FKBP5,NKX3-1
Growth hormone	group	0.00373	ADRB2,FKBP5,FZD5
mir-34	microrna	0.00762	CCNE2,CDC25A
ASB9	transcription regulator	0.00781	CKB
TOPORS	enzyme	0.00781	NKX3-1
SMURF1	enzyme	0.00781	NR4A1
FDPS	enzyme	0.00781	ADRB2
VTCN1	other	0.0156	CCNE1
IL24	cytokine	0.0156	GADD45G
HSF1	transcription regulator	0.0202	CKS2,HSPH1,RRAD
Cg	complex	0.0209	CCNE2,ESM1,PODXL
ERN1	kinase	0.0228	DNAJB9,EPCAM
UXT	other	0.0228	FKBP5,NKX3-1
PRKRA	other	0.0232	NKX3-1
E2F4	transcription regulator	0.0247	CCNE2,CDC25A,CKS2,ZNF267
BIRC2	enzyme	0.0309	CCNE1
STAU1	transporter	0.0384	ELOVL3
ELAVL1	other	0.0425	ARG2,PLCG2
TINCR	other	0.046	ELOVL3

## Sheet: cluster8
Upstream Regulator	Molecule Type	p-value of overlap	Target molecules in dataset
NEUROG1	transcription regulator	4.57e-09	ASS1,CEMIP,COL3A1,F2RL2,FAM198B,FAP,MFAP4,PAPPA,SDPR,SULF1,THBS1
SPDEF	transcription regulator	9.87e-09	CD34,CDH11,COL16A1,COL1A1,COL5A1,COL5A2,COL6A3,LAMC1,SDC1,WNT5A
PPARG	ligand-dependent nuclear receptor	1.95e-08	ACTA2,CAV1,COL1A1,COL1A2,IGFBP5,SDC1,TGFBR2
CTNNB1	transcription regulator	6.71e-06	ALDH1A1,CDH11,CNN2,CTHRC1,DIO2,HSD17B2,HTRA1,IRS1,MME,MMP2
TCF	group	3.72e-05	ALDH1A1,CNN2,DIO2,HSD17B2,HTRA1,IRS1,MME,MMP2
AR	ligand-dependent nuclear receptor	5.89e-05	CAV1,EGR1,GDF15,IGFBP3,LMOD1,MME,NUPR1,SLC7A11,THBS1
TP63	transcription regulator	8.21e-05	ADAMTS1,COL5A1,DKK1,F2R,FBN1,IGFBP3,POSTN,THBS1,WNT5A
FANCC	other	0.000225	CXCL12,GDF15,IGFBP3,PTX3,RND3,TNFSF4
TGM2	enzyme	0.000346	MMP2,PDGFRB
PDLIM2	other	0.000671	CEMIP,F2RL2,IGFBP3,MME,STC2,TNS1,TXNIP
ELK1	transcription regulator	0.000697	NUPR1,SLC7A11,THBS1
PRKCD	kinase	0.000945	COL1A1,COL1A2,MMP2
ENTPD5	enzyme	0.00102	COL1A1,COL1A2
PDGFRB	kinase	0.00102	ACTA2,PDGFRB
miR-516a-3p (and other miRNAs w/seed GCUUCCU)	mature microrna	0.00102	SULF1,WNT5A
SRF	transcription regulator	0.0013	ACTG2,CALD1,LMCD1,MEIS1,RND3
RNA polymerase II	complex	0.00194	CSDC2,DKK1,IGFBP3,MMP2
HAND2	transcription regulator	0.002	COL1A2,COL3A1,GJA1
TBX5	transcription regulator	0.002	COL1A2,COL3A1,GJA1
SLPI	other	0.00202	IGFBP3,LOX
GATA4	transcription regulator	0.00247	COL1A2,COL3A1,GJA1
SMARCD3	transcription regulator	0.00247	ACAN,COL1A1,MGP
T	transcription regulator	0.00247	ACAN,COL1A1,MGP
HMOX1	enzyme	0.00281	ANGPT1,TGFB2,THBS1,THBS2
AGT	growth factor	0.00333	COL1A1,EGR1
MYOCD	transcription regulator	0.00352	COL1A2,COL3A1,GJA1,LMOD1
MITF	transcription regulator	0.00358	ACAN,COL1A1,MGP
ERK	group	0.00424	DIO2,GDF15,MMP2
IL1B	cytokine	0.00426	COL1A1,EGR1,MMP11,PTX3,SREBF1,STMN2
F10	peptidase	0.00493	EGR1,MMP2
BCL6	transcription regulator	0.00577	ACAN,COL1A1,MGP
HGF	growth factor	0.00577	EGR1,MMP2,THBS1
EGFR	kinase	0.00664	EGR1,IGFBP3,MARCKS
CBL	transcription regulator	0.00682	COL1A1,PDGFRA
HLX	transcription regulator	0.00758	EGR1,GDF15,PAPPA
TP73	transcription regulator	0.00955	ACTA2,BBC3,COL5A2,DHRS3,IGFBP4,LTBP1
MYC	transcription regulator	0.0112	ACAN,CAV1,COL1A1,MGP
Hdac	group	0.0114	IGFBP3,PSG5
Nr1h	group	0.0114	ABCA1,SREBF1
mir-373	microrna	0.0114	CSDC2,TGFBR2
NFIX	transcription regulator	0.0114	NFIX,POSTN
LRP1	transmembrane receptor	0.0114	LRP1,WNT5A
NRXN1	transporter	0.0134	CXCL12,MGP,THBS1
FOSL1	transcription regulator	0.0141	AXL,MMP2
TP53	transcription regulator	0.0145	ACTA2,BBC3,CAV1,GDF15,LTBP1,MMP2,SPATA18,TGFBR2
PRR5	other	0.0186	PDGFRB
DPAGT1	enzyme	0.0186	CTHRC1
FGF21	growth factor	0.0186	EGR1
ZNF536	other	0.0186	RARB
2006-03-01	enzyme	0.0186	DIO2
SDR9C7	enzyme	0.0186	MMP11
BAHD1	other	0.0186	IGF2
MLXIP	other	0.0186	TXNIP
PHLPP2	enzyme	0.0186	IRS1
S100A14	other	0.0186	MMP2
GPBAR1	g-protein coupled receptor	0.0186	DIO2
SMAD1	transcription regulator	0.0186	ACTA2
CGB (includes others)	other	0.0186	MMP2
CD82	other	0.0186	DCN
SFRP1	transmembrane receptor	0.0186	DKK1
PHLPP1	enzyme	0.0186	IRS1
miR-33-5p (and other miRNAs w/seed UGCAUUG)	mature microrna	0.0186	ABCA1
miR-126a-3p (and other miRNAs w/seed CGUACCG)	mature microrna	0.0186	IRS1
YBX1	transcription regulator	0.0186	MVP
HAS2	enzyme	0.0186	ACTA2
SLC2A1	transporter	0.0186	MMP2
RFX1	transcription regulator	0.0186	COL1A2
FGF19	growth factor	0.0186	EGR1
TNC	other	0.0186	MMP2
CAPNS1	peptidase	0.0186	MMP2
RHOA	enzyme	0.0186	GDF15
PRR13	other	0.0186	THBS1
ITGAV	ion channel	0.0202	COL1A1,MMP2
PRKCE	kinase	0.0235	CAV1,EGR1
CBX7	other	0.0271	GDF15,PAPPA
IGF1	growth factor	0.0309	IGF2,IRS1
P38 MAPK	group	0.0334	DIO2,EGR2,MMP2
Jnk	group	0.0349	GDF15,GJA1
TLR7	transmembrane receptor	0.0357	CPA4,KCNH1,PTX3
TNF	cytokine	0.036	CDH11,EGR1,MYLK,PTX3,SREBF1,TNFRSF11B
SFTPA2	other	0.0369	LTBP1
SSH2	phosphatase	0.0369	SSH1
RRM2	enzyme	0.0369	THBS1
CABIN1	other	0.0369	MMP2
L1CAM	other	0.0369	MMP2
FLI1	transcription regulator	0.0369	COL1A2
DAB2IP	other	0.0369	EGR1
mir-183	microrna	0.0369	EGR1
NR1H2	ligand-dependent nuclear receptor	0.0369	ABCA1
DDR1	kinase	0.0369	COL1A1
CCT5	other	0.0369	BBC3
IGFBP4	other	0.0369	IGFBP3
RARG	ligand-dependent nuclear receptor	0.0369	RARB
NKX3-1	transcription regulator	0.0369	IGFBP3
KLB	enzyme	0.0369	EGR1
SENP1	peptidase	0.0369	MMP2
PRLR	transmembrane receptor	0.0369	VDR
CYP27A1	enzyme	0.0369	SREBF1
GSK3A	kinase	0.0369	IRS1
FUBP1	transcription regulator	0.0369	STMN3
RARA	ligand-dependent nuclear receptor	0.0369	RARB
TCP1	other	0.0369	BBC3
DCN	other	0.0369	IRS1
mir-290	microrna	0.0369	TGFBR2
HIF1A	transcription regulator	0.0457	FHL1,IGFBP3,TCF4
CXCL8	cytokine	0.048	COL12A1,HSPG2

## Sheet: cluster9
Upstream Regulator	Molecule Type	p-value of overlap	Target molecules in dataset
IFN Beta	group	2.1e-08	IDO1,IFI6,IFIT1,MX1,OAS2
NFkB (complex)	complex	6.98e-07	CCL5,CXCL10,CXCL8,HAS2,IL6,TNFSF10
Hdac	group	3.7e-06	CXCL8,IL6,SPP1
P38 MAPK	group	1.04e-05	BATF2,CXCL8,IL6,NR4A3
ERK1/2	group	4.25e-05	CCL5,CXCL8,IFIT1,NR4A3
PDLIM2	other	0.000189	CXCL8,HBEGF,IFI44,IFIT3
Interferon alpha	group	0.00019	DDX58,OAS1
Tlr	group	0.00019	CXCL8,IL6
IL1	group	0.000353	CXCL8,IL6
Nr1h	group	0.000453	CCL5,IL6
Akt	group	0.000689	ANKRD1,CXCL8
lymphotoxin-alpha1-beta2	complex	0.000689	CCL5,IL6
PI3K (complex)	complex	0.000825	CXCL8,IFIT1
CBX7	other	0.00113	ANKRD1,CXCL8
Ap1	complex	0.0013	CXCL8,IL6
Rsk	group	0.0036	CXCL8
HAS2-AS1	other	0.0036	HAS2
THRAP3	transcription regulator	0.0036	HAS2
IFNA10	cytokine	0.0036	MX1
IFNA21	cytokine	0.0036	MX1
IFNA17	cytokine	0.0036	MX1
EGLN2	enzyme	0.0036	CXCL8
RNA polymerase II	complex	0.00488	CXCL8,HAS2
Rb	group	0.00719	HERC5
CACTIN	other	0.00719	CCL5
TRIM13	enzyme	0.00719	IFIT2
TRIM37	enzyme	0.00719	IFIT2
TRIM66	transcription regulator	0.00719	IFIT2
TRIM58	other	0.00719	IFIT2
TRIM38	other	0.00719	IFIT2
TRIM25	transcription regulator	0.00719	IFIT2
TRIM36	other	0.00719	IFIT2
Pka	complex	0.0108	NR4A3
Ras	group	0.0108	CXCL8
DHX58	enzyme	0.0108	IFIH1
DGKH	kinase	0.0108	CXCL8
P2RY6	g-protein coupled receptor	0.0108	CXCL8
ZC3HAV1	other	0.0108	CXCL10
N-cor	group	0.0143	CXCL10
FSH	complex	0.0143	IL6
Smad	complex	0.0179	ANGPTL4
Hsp27	group	0.0214	CXCL8
Ifn gamma	complex	0.0214	PMAIP1
IL12 (complex)	complex	0.0285	IL18BP
TLR8	transmembrane receptor	0.0285	IL6
TMSB4	group	0.0493	SPP1
Pkc(s)	group	0.0493	NR4A3

## Sheet: cluster10
Upstream Regulator	Molecule Type	p-value of overlap	Target molecules in dataset
NFkB (complex)	complex	6.95e-11	BIRC2,CCL2,CYLD,FAS,ICAM1,IL15RA,IL24,IRF1,JUNB,NFKB1,PTGS2,SERPINB2,TNFAIP3,TRAF1
IL1	group	0.000197	CCL2,MMP1,MMP3
Calcineurin protein(s)	complex	0.000717	PTGS2,RCAN1
SAA	group	0.000717	ICAM1,MMP1
Pkc(s)	group	0.0012	F3,JUNB,PTGS2
Ap1	complex	0.00148	ITGA2,MMP1,NGF
Mek	group	0.00216	NGF,PTGS2,SERPINE1
Ifn gamma	complex	0.00347	JAK2,XAF1
LDL	complex	0.01	DUSP1,SERPINE1
Akt	group	0.0121	HIF1A,PTGS2
Ikb	group	0.0156	MMP1
Pdgf (complex)	complex	0.0156	MMP1
Tnf receptor	group	0.0309	RIPK1
Cpla2	group	0.0309	PTGS2
ERK	group	0.0313	DUSP1,PTGS2
E2f	group	0.046	HIF1A
