# Supplementary material for: The Transcription and Translation Landscapes during Human Cytomegalovirus Infection Reveal Novel Host-Pathogen Interactions
Source: PLoS Pathog. 2015 Nov 24;11(11):e1005288. doi: 10.1371/journal.ppat.1005288 (PMC4658056; doi:10.1371/journal.ppat.1005288)
Supplement: S5 Table — (XLSX) [file ppat.1005288.s023.xlsx]

## Sheet: Sheet1
		Translation efficiency (ratio to mock)
refseq_name	ucsc_transcript_name	ifn_s21(te)	5hr_UV_s21(te)	5hr_s21(te)	12hr_s21(te)	24hr_s21(te)	72hr_s21 (te)
AADAT	uc003isr.2	1.36168	0.470904	0.766978	2.30283	3.13931	3.81293
ABCA7	uc002lqw.3	2.50093	1.88664	1.10274	1.09663	0.330931	0.995512
ABCC10	uc003ouy.1	1.07504	1.45593	0.870082	0.645068	0.989535	2.17524
ACP6	uc001epr.2	0.985785	3.05817	1.06473	3.55471	2.37019	1.82812
ACTG1	uc002kal.1	0.879102	2.27558	0.621047	0.589406	0.676296	0.686988
ADAM33	uc002wit.2	1.55621	2.37169	1.12034	2.573	1.58073	0.564703
ADAMTS5	uc002ymg.2	1.12477	1.93026	1.29857	0.849751	0.42535	0.617796
ADAMTS6	uc003jtp.2	5.88183	8.00584	10.1643	5.18512	7.60978	2.30813
ADARB1	uc002zgy.2	0.886864	0.466666	0.244927	0.669275	0.745356	0.730996
ADAT3	uc002luh.2	0.487314	1.74079	0.454436	1.00398	1.06404	0.878408
ADO	uc001jmg.2	0.574704	0.792007	0.304467	0.397038	0.508264	0.437212
AES	uc002lwx.1	1.29696	0.197925	0.539701	1.06414	2.41162	0.490804
AGL	uc001dsi.1	1.32512	0.511071	0.734449	0.975446	1.49092	1.50287
AHDC1	uc009vsy.2	0.818522	1.20152	0.548875	0.633274	1.05883	1.95175
AIM1	uc003prh.2	1.81736	0.752307	2.3906	2.21154	2.80644	3.65775
AKAP8L	uc002naw.1	1.00355	0.408947	0.471082	1.29937	1.24038	1.18903
AKAP9	uc003ulg.2	2.81604	1.94269	3.39461	1.46041	2.213	9.75087
AKNA	uc004bis.3	0.885118	0.496545	0.487436	0.59957	1.20023	1.33435
AKR7A2	uc001bbw.2	0.848806	1.11882	0.322977	0.540435	0.783063	0.379028
ALDH3B1	uc001ona.2	0.54069	2.07465	0.811143	1.18786	1.60836	0.916655
ALPK1	uc003ian.3	2.28815	0.717559	1.0253	1.03825	1.50281	1.72754
AMIGO3	uc003cxj.2	1.63615	1.50387	0.426831	0.64602	3.55517	1.79509
AMPD3	uc001min.1	0.455766	1.72911	1.22324	0.773761	1.26239	1.15652
ANKRD26	uc009xku.1	1.6597	1.31785	1.99792	1.44581	3.56699	7.78534
ANLN	uc003tff.2	0.76411	1.26085	1.28685	1.80802	3.19972	2.14039
ANP32B	uc004aya.2	0.538416	0.609223	1.55841	0.881158	1.68626	1.40426
ANXA2	uc002agm.2	1.0676	2.00229	1.21726	1.08949	0.525545	0.614082
AP1G2	uc001wkl.2	1.45008	2.87327	0.823452	1.24417	1.7787	1.84074
AP4E1	uc001zyx.1	1.77797	0.980978	1.46822	1.65271	3.13101	2.22806
APBA2	uc001zck.2	1.20123	0.799769	0.603608	0.972298	1.56699	1.73483
APBA3	uc002lyp.1	0.55762	1.99051	0.70066	1.44283	1.35696	1.09318
APC	uc003kpy.3	2.22065	2.22222	2.34679	1.42163	3.11511	4.36137
API5	uc010rfh.1	2.05078	0.611708	1.78677	1.31859	1.73317	2.43921
APOE	uc002pab.2	0.382344	0.636727	0.242453	0.464462	0.399824	0.387362
ARHGAP11A	uc001zgy.1	1.36336	1.78293	3.20636	2.80826	3.49592	3.08565
ARHGEF2	uc001fmt.2	1.19607	1.18876	0.865472	0.835065	1.32251	2.27314
ARID4A	uc001xdp.2	1.01896	0.85489	1.28006	1.51231	2.3831	2.97379
ARL4D	uc002idt.2	0.672472	1.23483	0.256493	0.785899	0.649805	0.519751
ARNTL	uc001mkp.2	3.03059	1.95888	2.38796	3.21049	2.78455	2.50548
ARRB2	uc002fyj.2	0.374205	0.605018	0.92929	0.870898	1.18778	1.07225
ARRDC4	uc010bom.2	0.774022	0.318069	0.311126	0.616533	0.690212	0.604197
ARVCF	uc002zqz.2	0.454604	2.22229	0.436853	0.543617	0.497	0.558224
ATAD3B	uc001afv.2	2.99728	1.68125	1.07865	2.50067	3.83429	1.64857
ATAD5	uc002hfs.1	0.733763	0.344367	0.820311	0.795635	2.37202	1.85437
ATF4	uc003axz.2	1.22032	0.0381346	0.726412	0.365341	0.228059	0.955214
ATF5	uc010enq.1	0.48318	0.525894	0.215907	0.322815	0.419404	1.03608
ATG2A	uc001obx.2	1.06513	1.62515	0.720405	0.9449	1.39202	2.26339
ATP1A3	uc002osh.2	2.51599	1.11625	0.973526	0.308502	0.700443	1.57387
ATP6V0C	uc002cqn.2	0.614518	1.32842	0.345582	0.667255	1.08319	0.871549
ATP6V0E2	uc003wgs.2	0.547614	1.74485	0.545329	0.621495	0.664203	0.628449
ATRIP	uc003ctf.1	1.3944	0.904455	0.545312	1.4567	1.52879	1.74898
ATXN7	uc010hnv.2	1.68255	1.91076	0.946375	2.24889	3.04063	2.99618
AURKB	uc002gkm.2	0.606978	1.97807	1.34388	2.02471	1.97093	1.32304
AUTS2	uc003tvw.3	1.20358	0.548385	0.362944	0.711135	0.968688	0.834617
AZI1	uc002jzn.1	0.733427	1.6502	0.567245	0.758535	1.62058	2.1409
B3GALT6	uc001adk.2	0.700067	1.54085	0.405562	0.772408	0.835787	0.291786
BAZ1A	uc001wsk.2	1.16233	0.74029	1.06035	1.10039	2.093	2.86154
BCLAF1	uc003qgx.1	2.06043	0.702075	1.93264	0.953567	2.63413	4.95244
BCORL1	uc004evb.1	1.56152	1.68985	1.32897	1.50237	2.26281	4.22329
BFSP1	uc002wpo.2	0.725166	1.52465	1.07052	1.13667	2.30948	2.32054
BIRC5	uc002jvf.2	0.44891	2.26304	0.95975	1.98546	1.71889	1.24275
BMS1	uc001jaj.2	1.20999	0.993863	1.53347	1.09769	2.08826	3.30957
BNC1	uc002bjt.1	0.341467	0.199933	0.638832	0.518423	0.75683	0.6049
BOD1	uc003mcq.2	0.343401	0.592072	0.354543	0.833792	0.608096	0.278209
BRIP1	uc002izk.1	1.49809	0.385688	0.639545	1.11474	2.52945	2.04402
BRSK1	uc002qkg.2	0.532471	0.785143	1.59514	3.25975	1.51097	2.05382
BRWD3	uc004edt.2	1.19408	1.33084	1.45111	2.52287	3.36752	5.7483
BTAF1	uc001khr.2	1.45604	1.27609	1.48748	1.96501	2.31481	5.20075
BTBD6	uc010tyq.1	0.577183	0.549432	0.218127	0.644465	0.829808	0.714917
BTN3A1	uc003nhv.2	1.34217	0.360501	0.813654	1.18331	1.05109	0.808752
BUB1	uc002tgc.2	1.08883	1.50679	1.36898	1.87284	3.32986	2.36691
BUB1B	uc001zkx.3	0.859874	1.89538	2.43282	3.25593	3.89322	2.91726
C10orf118	uc001lbb.1	1.60472	1.05208	1.30217	1.34719	2.18203	2.75128
C11orf9	uc001nsc.1	0.565323	2.59365	0.519224	0.738273	1.72823	3.10731
C12orf52	uc001tur.1	0.563581	0.282287	0.232459	1.20776	0.605805	0.396353
C12orf75	uc001tlh.3	0.579518	0.771541	0.519704	0.676348	0.705175	0.288855
C16orf53	uc002dug.3	0.223134	0.686158	0.423408	0.851159	0.779135	0.940921
C17orf56	uc002jzu.1	0.878434	0.522353	0.377899	1.38616	1.13901	0.963324
C17orf63	uc010way.1	1.25966	2.33741	1.36256	1.55747	2.08945	3.1617
C17orf76-AS1	uc002gqc.2	0.848419	3.59106	2.15589	5.29466	4.17429	1.73479
C17orf89	uc002jzx.2	0.551827	1.44161	0.344333	1.1637	0.788837	0.313236
C18orf32	uc002ldk.1	1.63209	0.973763	1.23061	1.54124	1.52358	0.386493
C19orf24	uc002lrx.3	0.0993668	1.24626	0.483656	1.12186	1.12747	0.618076
C19orf42	uc002neq.2	0.695782	0.582745	0.562195	2.89378	1.2635	1.16147
C1orf112	uc001ggq.2	0.753224	0.596879	0.708456	0.915235	2.25868	2.07554
C1orf63	uc001bjw.2	0.56105	0.802822	0.433641	1.02667	1.4041	0.503461
C21orf2	uc002zep.2	0.54725	0.701758	0.302178	0.834317	0.547703	0.292616
C3orf14	uc003dlg.2	1.42148	1.10001	0.710976	1.47431	1.26106	0.403787
C6orf1	uc003ojh.2	0.481144	1.09617	0.340358	1.28571	0.733514	0.481322
C6orf192	uc003qdw.1	1.86447	0.618593	0.639263	1.72232	1.73921	1.89339
C6orf62	uc003nel.2	1.90177	1.54176	1.88151	3.60097	5.70849	3.62681
C7orf43	uc003utr.2	1.09049	1.6187	0.624484	1.90094	2.32945	2.7851
C8orf55	uc003yww.1	0.714245	1.5218	0.351516	0.575994	0.712922	0.829218
C8orf59	uc003yde.2	2.35242	2.34375	3.3836	4.39106	3.03904	1.16694
C9orf47	uc004aqc.1	0.625006	0.604264	0.397758	0.319207	0.371726	0.363891
C9orf69	uc004cgx.3	0.806326	1.32787	0.127997	0.679864	0.885148	0.271109
CA13	uc003ydg.2	1.41063	0.725733	1.24731	0.829398	2.0912	0.661819
CAD	uc002rji.2	0.960957	1.46458	0.901558	0.696922	1.19931	1.91061
CAMK2N1	uc001bdh.2	0.614115	0.150217	0.0742667	0.641416	0.409722	0.339851
CAMTA2	uc002gah.1	0.886736	1.2577	0.663884	0.914726	1.2311	3.21664
CAPRIN2	uc001rji.1	0.873134	0.409994	0.50262	1.74958	1.78527	1.90288
CARD8	uc002pie.3	1.18956	0.549337	0.525499	0.988443	1.63706	1.22439
CASP8AP2	uc011dzz.1	0.997192	0.5238	0.826696	0.923304	1.4607	1.69682
CASP9	uc001awn.2	0.287172	1.01197	0.687202	0.660886	0.893017	0.867972
CBR4	uc003iry.2	1.01842	1.83468	1.9441	1.33043	3.00249	2.17619
CCDC136	uc003vnv.1	2.03048	2.70031	2.23375	2.24457	3.55312	3.88568
CCDC142	uc002slq.2	0.721643	0.69548	0.313846	1.55194	1.4164	1.24653
CCDC69	uc003ltq.2	0.853963	0.768507	2.11373	3.53365	3.98371	1.20111
CCDC77	uc001qig.2	1.06266	0.430698	0.969997	1.20172	1.42904	1.28702
CCDC99	uc003mae.3	0.374401	0.730415	0.999903	0.927013	1.11795	0.724807
CCNA2	uc003iec.3	0.468039	0.620352	0.343579	1.49447	1.61479	0.910764
CCNB2	uc002afz.2	0.309006	0.723576	1.27002	1.40849	1.18864	0.650987
CCR6	uc001afi.2	1.25175	0.898574	0.543466	2.00599	2.43482	1.18638
CCT8	uc002ynb.2	1.64154	1.26259	1.63421	1.79699	2.6458	2.63354
CDC25B	uc002wjn.2	1.25688	0.845402	0.507429	1.09743	1.66853	2.00233
CDC42EP5	uc002qfz.1	0.71935	1.63615	0.329116	0.711758	0.920124	0.45349
CDCA2	uc003xep.1	0.955327	2.35234	1.5682	3.28763	3.10365	2.00712
CDK5RAP2	uc004bkf.2	1.64753	2.85247	2.0752	1.20216	3.12042	4.58192
CDKN3	uc001xap.2	0.336378	0.47655	0.684251	1.11131	0.994163	0.557885
CDRT4	uc002gop.1	0.914367	4.60275	0.971311	4.31504	0.810802	1.23378
CDT1	uc002flu.2	0.507318	1.88186	0.96141	0.72044	1.2466	1.34253
CENPE	uc003hxb.1	1.10383	1.58158	2.87207	2.79257	4.81113	12.4794
CENPF	uc001hkm.2	1.13355	5.23504	2.86026	2.47841	3.80258	6.77605
CENPJ	uc001upt.3	0.814064	0.498019	0.889128	1.43159	1.71443	1.63501
CENPL	uc001gjg.3	0.356419	0.724705	0.383408	0.859248	1.22953	1.03308
CEP112	uc002jfl.2	0.907308	0.538013	0.780435	1.78007	1.44299	1.9508
CEP120	uc003ktk.2	1.22642	0.857426	1.21015	1.88358	2.49119	1.78055
CEP135	uc003hbi.2	1.14953	0.767941	1.65165	1.75492	3.18886	3.30508
CEP44	uc010iro.2	0.842065	0.255266	1.00918	0.777169	1.22491	1.10537
CEP55	uc009xug.2	0.344115	0.911878	0.92603	1.05072	1.09623	0.687174
CEP57	uc001pfp.1	0.794441	0.443232	0.903575	1.4254	1.1726	1.02755
CERS1	uc002nkj.2	1.1614	2.32993	0.676956	1.53883	1.14569	0.942459
CFH	uc001gtj.3	0.840549	0.11297	0.416642	0.569292	0.74661	1.26158
CHD1	uc003knf.2	1.33922	1.1286	1.4163	1.48553	2.14929	3.05256
CHD2	uc002bsp.2	1.79224	0.585216	0.680542	1.29253	2.74799	3.58311
CHEK2	uc003adt.1	0.753771	0.376282	0.588151	1.45511	1.44795	0.682582
CHRDL1	uc004eow.2	0.863298	0.505822	0.511722	0.621132	0.297709	0.23335
CIB2	uc002bdb.1	0.875551	2.86871	0.65842	2.65619	2.48753	1.10289
CKAP2L	uc002tie.2	0.831375	0.782689	1.7256	2.03096	2.59606	1.68327
CLASRP	uc002pak.2	1.02553	0.927468	0.616346	1.45317	1.96976	1.90895
CLCN2	uc003foi.2	0.876245	1.4253	1.31164	1.67292	2.03946	3.75704
CLK4	uc003mjf.1	0.912274	0.840226	1.21817	1.46177	1.44136	3.35449
CLOCK	uc003hba.1	2.04724	2.24979	1.68885	1.99386	3.01922	1.51608
CLSPN	uc001bzi.2	1.60199	1.88166	2.36466	2.41522	4.16638	5.56361
CLSTN3	uc001qsr.2	1.37229	2.07478	1.11709	1.41097	1.76815	3.89453
CNN2	uc002lqu.2	1.05326	3.9838	2.31847	1.10636	1.6664	2.16075
CNTLN	uc003zmy.2	1.71277	1.18394	1.25712	1.12666	2.99136	2.11689
CNTNAP1	uc002iay.2	1.10181	1.63843	1.27234	0.795786	0.68239	0.390704
CNTRL	uc004bkx.1	0.37617	0.517869	1.63585	1.06092	2.11935	4.11787
COL5A3	uc002mmq.1	0.846274	1.45444	0.639208	0.545034	0.59126	0.336433
COL7A1	uc003ctz.2	1.57726	0.707088	0.480489	0.758524	0.682931	0.146827
COQ10A	uc001sko.3	1.69853	0.579945	1.04613	1.92169	1.22111	1.35931
CORO2B	uc002arj.3	0.63276	1.44588	0.958354	1.31246	1.52384	1.94505
COX7A2	uc003phv.1	0.855227	2.07702	1.07177	2.65272	1.45396	0.649307
CPEB2	uc003gni.1	0.893317	1.43525	1.63537	2.01008	1.8424	2.65795
CPEB4	uc003mcs.3	1.25647	1.67191	1.70677	1.54718	2.43374	2.75564
CRY2	uc010rgn.1	1.23871	0.607951	0.402072	0.62722	1.04985	1.27448
CS	uc001sks.1	1.79588	2.32455	2.53338	2.79804	3.01766	5.45003
CSDAP1	uc010vfr.1	0.867876	1.128	0.946704	1.16515	1.72829	2.63034
CSNK2A1P	uc001mjp.2	1.50255	1.19453	1.7427	1.26596	2.29815	3.72053
CTU1	uc010eop.2	0.857231	1.65447	0.350375	0.65472	0.682825	0.717218
CYorf15A	uc004fud.3	2.33107	1.18515	1.5956	1.66917	2.91114	2.09335
CYP2R1	uc001mlr.2	2.33067	0.383648	2.40821	1.04944	2.55539	2.02059
DCLRE1C	uc001inn.2	0.99585	0.298989	0.91729	1.04524	0.900025	0.742166
DCP1B	uc001qjx.1	0.934707	0.535069	0.672633	0.981854	1.41575	1.53473
DDX26B	uc004eyw.3	1.12359	0.30079	0.489758	1.25255	1.52601	1.33448
DDX3Y	uc004fsv.2	0.817895	0.684329	1.14685	1.1502	1.3535	2.19112
DDX6	uc001puc.2	2.25207	1.69868	3.83133	3.19464	5.75489	8.83049
DDX60	uc003irp.2	1.27698	0.376293	0.489696	1.26454	1.36036	1.46558
DDX60L	uc003irq.3	1.46131	0.221678	0.309952	1.72445	2.25301	3.03813
DENND1B	uc010ppe.1	2.5948	0.831331	1.5607	1.81757	1.62604	1.39196
DEPDC7	uc001mub.2	1.17851	0.804066	0.515255	1.29228	1.62987	0.916306
DES	uc002vll.2	0.802217	0.570404	0.916612	3.00397	2.02638	1.80643
DHX35	uc002xjh.2	0.693809	0.924836	0.822008	1.33278	1.74234	2.39431
DHX57	uc002rrf.2	1.57941	1.34553	1.89795	1.30437	2.39581	3.59963
DHX58	uc002hyw.3	2.98328	1.61382	0.742936	1.93803	1.35596	1.02381
DIAPH3	uc001vht.2	0.977503	1.75419	1.17457	1.25861	2.86581	2.04939
DLGAP5	uc001xbs.2	0.829647	1.40043	1.4602	1.76026	3.23873	2.12471
DMKN	uc002nzm.3	0.741135	0.852971	0.419938	0.576404	0.308172	0.775354
DMPK	uc002pdf.1	0.844743	1.01406	0.481968	0.700375	0.60655	0.182322
DMWD	uc002pdj.1	1.32057	1.89343	0.589115	1.40651	2.18642	1.322
DNA2	uc001jof.2	1.51408	0.83189	1.04656	0.609037	4.01847	2.71451
DOCK4	uc003vfx.2	0.430332	0.939799	0.721897	0.891226	1.67869	2.4182
DOCK6	uc002mqs.3	1.4134	1.49115	0.729259	1.088	1.62081	2.17067
DOCK9	uc001vnt.2	1.63829	1.53856	1.09296	0.963022	2.1722	2.68685
DOHH	uc002lxs.2	0.277426	1.10548	0.357083	0.548824	0.629571	0.714944
DPH5	uc001dtt.2	0.617853	1.37391	1.32579	2.41646	3.04218	2.05599
DPY19L4	uc003ygx.2	1.48418	0.954977	1.10709	0.746135	0.869781	0.425136
DTX3	uc001sow.1	0.672186	1.45703	0.373553	0.9812	0.796595	0.896312
DYSF	uc010fen.2	1.01306	3.97636	1.91616	1.45995	2.146	4.35938
E2F1	uc002wzu.3	0.237148	1.51465	0.487348	1.14232	1.22648	0.658179
ECT2	uc003fik.1	0.798786	0.395992	0.578065	1.05165	1.38233	1.05867
EEF1D	uc003yyt.2	0.801923	3.26446	1.00503	2.0451	1.93631	1.87138
EEF2	uc002lze.2	1.24352	4.67735	2.77654	4.43816	5.54334	6.13862
EFCAB2	uc001ibc.2	1.06602	0.8266	2.37579	1.8005	1.63243	1.58944
EIF1	uc002hxj.2	1.88507	3.76187	4.37576	4.75651	3.89563	4.33758
EIF1AY	uc004fuk.2	0.816012	0.467888	1.17437	0.985655	1.43093	0.998094
EIF2S3	uc004dbc.2	1.13406	3.70909	4.33518	1.78383	2.60441	3.56573
EIF3E	uc003ymu.2	1.47647	2.38445	2.82053	4.68528	5.87301	3.43815
EIF3F	uc001mfw.2	0.95806	3.7223	1.83558	1.17371	2.16102	2.01519
EIF3L	uc003auf.2	1.24946	3.0221	2.45821	5.99992	5.60038	3.23118
EIF4A1	uc002ghp.1	1.50023	1.77695	1.60172	1.17632	3.10318	1.74004
EIF5B	uc002tab.2	1.28529	1.22411	1.76797	1.41405	3.05722	4.39448
ELL2	uc003klr.3	0.648952	0.626267	0.664976	0.224028	1.28046	0.345977
ELMOD3	uc010ysn.1	1.13499	0.349185	0.443919	1.28314	1.18322	1.025
EML4	uc002rsi.2	1.51775	1.20787	1.60306	1.11615	1.86889	2.81156
ENDOG	uc004bwc.2	0.83229	1.66408	0.402991	0.942226	0.981194	0.554455
EP300	uc003azl.3	1.39181	1.38658	1.25987	0.966277	1.60298	3.82965
EPG5	uc002lbm.2	1.84494	2.2082	1.73851	1.40942	2.92621	4.03656
EPHA4	uc002vmq.2	0.526981	0.724454	0.739892	0.84482	0.737058	1.74
ESCO1	uc002kth.1	1.04405	0.488205	1.49128	1.35543	1.74236	1.62707
ESRRA	uc001nzq.1	0.571201	1.16911	0.350282	0.50474	0.55532	0.27618
ETV4	uc002idw.2	0.479698	2.7139	0.878155	0.8787	1.16658	1.49882
ETV7	uc003omb.2	1.1023	1.0536	0.489365	2.00046	1.78479	1.04072
EXO1	uc001hzj.2	0.759454	1.87746	1.87745	2.01874	3.47446	2.14032
EXOSC6	uc002eym.1	1.82756	7.36662	1.30711	2.66541	3.84621	2.60853
EZR	uc003qrt.3	1.28731	1.31846	1.34232	1.19478	1.77429	2.69079
FAM111A	uc001nnq.2	1.97979	0.628139	0.917642	2.96633	3.02165	2.2027
FAM126B	uc002uws.3	1.98204	1.34641	1.35395	1.9569	3.03139	2.17695
FAM127A	uc004eyd.2	0.757025	1.44266	0.296072	0.312546	0.769536	0.51582
FAM176A	uc002sni.2	0.836326	0.687087	0.603012	0.748387	0.488463	0.247614
FAM192A	uc010vhk.1	0.26629	1.1531	0.333047	0.631509	0.573824	0.304565
FAM45B	uc010nrh.2	1.50964	1.09735	1.61492	2.28734	3.19452	1.8121
FAM53B	uc001lhv.1	2.48049	1.92452	0.621945	0.883137	2.45239	2.59875
FAM65C	uc002xvm.2	0.76022	0.154096	0.733302	0.872919	0.763989	0.645523
FAM89B	uc001oel.2	0.558631	0.618911	0.240039	0.555285	0.757823	0.295857
FAM98C	uc002oin.1	0.991556	1.89114	0.83231	0.56034	0.88948	0.618566
FANCA	uc002fou.1	1.24314	1.63798	0.569056	0.520542	1.22786	1.70257
FANCD2	uc003buw.2	0.876894	0.612133	0.955591	2.24669	2.81237	3.20169
FANCG	uc003zwb.1	0.439102	0.519948	0.78582	1.34072	1.24365	0.997767
FANCI	uc010bnp.1	0.807509	0.751079	1.01549	1.4848	1.77633	2.19712
FANCM	uc001wwd.3	2.02577	1.87719	1.65505	0.88005	2.16882	2.54457
FAU	uc001ocx.2	0.514273	1.98952	0.70935	1.10008	1.37911	0.672755
FBXL14	uc001qjh.2	0.942806	0.628804	0.217467	0.772915	0.921847	1.04001
FBXO2	uc001asj.2	0.670606	1.73393	0.464491	1.26037	0.970003	1.05973
FBXO5	uc003qpg.2	0.510819	0.688416	0.56676	0.252836	1.59553	0.550323
FBXW7	uc003ims.2	0.411715	0.343594	0.590003	1.01931	1.00672	1.22497
FGD4	uc001rkz.2	1.31593	1.32172	1.46719	0.585823	1.80386	2.22064
FGD6	uc001tdp.3	1.50589	1.2373	2.71129	1.71687	1.48226	2.72818
FGFR3	uc003gdu.2	6.24138	5.27823	1.21673	2.92118	3.62867	2.07527
FGFRL1	uc003gcg.2	0.930784	1.19076	0.330247	0.83956	0.781829	0.652939
FHOD1	uc002esl.2	0.815152	2.56396	1.52891	0.843523	1.0204	1.21108
FIGN	uc002uck.1	1.03004	0.665686	1.23879	1.68564	2.69258	3.67592
FJX1	uc001mwh.2	0.766999	0.942524	0.270545	0.371305	0.59904	0.615793
FMN1	uc001zhf.3	1.15814	2.43642	3.57041	2.8964	1.81076	2.2362
FNBP4	uc009ylv.2	1.41202	0.601361	0.628307	2.16274	1.96499	1.35023
FNDC1	uc010kjv.2	0.792219	1.06148	0.630702	0.39391	0.478171	1.55276
FNDC4	uc002rkx.2	1.23059	0.886888	0.435442	1.53969	0.357579	0.457473
FOXD1	uc003kcp.2	0.371274	0.310758	0.446405	0.278606	0.475793	0.455939
FOXF2	uc003mtm.2	0.588747	0.708857	0.268183	0.609947	0.667879	0.462826
FRG1	uc003izs.2	1.76158	0.431596	2.09203	1.26665	1.77767	1.1877
FRY	uc001utx.2	1.60729	2.15881	2.03736	1.45658	2.32247	4.98067
FSCN1	uc003sou.2	0.734897	2.07121	1.04815	0.662699	1.08181	1.31354
FSTL3	uc002lpk.1	0.548475	1.68508	0.456374	0.882152	1.02077	0.631445
FUT4	uc001pez.2	0.708481	0.803411	0.19742	0.584752	0.787926	1.19762
FXR1	uc003fkq.2	1.33304	1.47006	2.04047	2.06556	3.0208	3.25803
FZD2	uc002igx.1	0.975097	1.85029	1.00431	0.461759	0.821604	1.06364
FZD7	uc002uyw.1	0.845262	1.29505	0.686108	0.361391	0.558903	0.878891
GBP1	uc001dmx.2	0.974767	0.293765	0.337218	0.504194	0.88645	0.900147
GBP3	uc001dmt.2	1.07579	0.300946	0.427447	0.522427	0.726923	1.69839
GBP5	uc001dnd.2	0.589581	0.0896656	0.142313	0.636845	0.295772	1.32521
GCA	uc002ucg.2	0.484778	0.14842	0.156931	0.360429	0.515923	0.282266
GCFC1	uc002yqn.2	1.49698	1.02539	1.17606	2.99092	2.78159	1.65966
GEMIN5	uc003lvx.3	1.58823	1.80346	1.23296	1.34631	1.92213	2.84098
GEN1	uc002rct.2	1.13923	0.361806	1.05838	0.986855	2.33324	1.87609
GIGYF1	uc003uwg.1	1.03167	1.093	0.739896	1.81066	2.033	3.88783
GLI2	uc010flp.2	0.983905	1.37466	0.91964	0.453915	1.28872	2.05929
GLI3	uc011kbh.1	1.82074	0.898505	0.37521	1.22756	1.73935	3.03225
GLIS2	uc002cwc.1	1.1836	1.94425	0.893043	2.10505	2.94865	3.66929
GLTSCR2	uc002phm.2	1.04645	5.60145	3.49536	10.0916	15.7249	10.4775
GNB2L1	uc003mni.1	1.06563	3.55853	2.09642	4.64782	4.44978	2.65082
GPR155	uc002uiu.2	2.63116	0.733782	2.0286	1.77211	2.53202	1.35077
GRAMD4	uc003bhx.2	0.126828	0.607332	0.599557	0.539368	0.744938	0.643948
GRK5	uc001led.2	0.991564	0.410819	0.293758	0.529223	0.75159	0.458574
GSTCD	uc003hxz.3	1.24961	0.618915	0.889323	1.58592	1.44411	1.88257
GTF2I	uc003uau.2	1.87829	1.80117	2.67154	0.946742	1.70902	2.71611
GTSE1	uc011aqy.1	0.679731	2.89202	1.9577	1.62878	2.39947	1.96176
GUCY1B3	uc003ipc.2	1.50521	0.366408	0.660943	0.701608	0.721402	0.779288
H2AFX	uc001pvg.2	0.408874	1.16965	0.249543	0.498629	0.862487	0.777946
H3F3C	uc001rkr.2	0.478721	0.906754	0.247812	0.495576	0.574357	0.289355
HADHA	uc002rgy.2	1.68407	1.75046	1.9137	2.98384	3.67779	3.33051
HAUS7	uc004fhn.1	1.10131	1.33834	0.707457	1.86844	2.64708	2.27648
HEATR5B	uc002rpp.1	1.29512	0.49438	0.632547	1.10761	2.41464	4.10348
HERC3	uc003hrw.1	1.14464	1.14058	1.66514	1.30346	1.7915	2.89733
HERC5	uc003hrt.2	0.85026	0.463539	0.335632	1.16811	1.37854	1.58178
HES4	uc001aci.2	0.962162	1.20607	0.367846	1.21667	1.06606	0.6711
HES6	uc002vxz.2	0.7662	0.710074	0.170271	0.685938	0.41036	0.339498
HEXDC	uc002kev.3	1.28212	1.76788	0.585705	1.88931	1.03285	0.361009
HIC1	uc010cjy.2	0.903852	2.23237	1.03516	0.469537	1.02132	0.933068
HIP1R	uc001udj.1	1.16196	0.208762	0.210231	0.82712	1.236	1.93201
HJURP	uc002vvg.2	0.507993	1.4453	1.17015	0.969566	1.58086	1.28566
HLA-B	uc011jij.1	2.5673	1.35647	0.405776	0.492781	0.259471	0.370719
HMMR	uc003lzh.2	0.733318	0.185795	0.417218	1.39337	2.11464	0.917416
HNRNPC	uc001waa.2	0.939877	1.20993	0.533302	1.12581	1.9331	1.64825
HOXA9	uc003syt.2	0.42962	1.39788	0.691965	1.42177	1.10996	0.827715
HSP90AB1	uc003oxa.1	1.07759	1.39744	1.56774	1.44127	4.52213	2.52486
HSPA14	uc001ind.2	1.08082	0.396626	1.25556	0.993545	0.86885	0.794717
HSPA8	uc001pyo.2	1.8609	1.16392	1.20456	3.28212	5.28667	1.18857
HSPD1	uc002uui.2	2.56826	3.40639	4.86368	2.78335	10.4068	8.04904
HTR7	uc001kha.2	0.181692	0.440869	0.76832	1.17324	0.748158	1.29452
HUNK	uc002yph.2	1.61713	1.42522	2.30588	2.47583	4.18562	3.53354
HUWE1	uc004dsp.2	1.29634	1.45498	1.28465	1.06754	1.82935	3.71483
IDO1	uc003xnm.2	1.07902	0.436479	0.246689	0.673066	0.444905	0.691893
IFI44L	uc010oro.1	2.57355	0.55508	0.483464	2.3987	4.52453	2.51647
IFIT1	uc001kgi.2	0.643761	0.503701	0.494227	0.478824	0.627958	0.284995
IGBP1	uc004dxw.2	1.09101	2.95588	3.04961	4.49715	4.56955	2.21477
IL11	uc002qks.1	0.330927	1.15158	0.461605	1.14894	1.07374	0.599442
IL32	uc002ctn.2	0.383538	0.478368	0.875526	1.27953	1.19906	1.29361
IL6	uc003svj.3	0.522173	0.860479	0.796931	1.24691	2.38421	0.866409
INO80D	uc002vaz.3	2.01012	1.29151	0.940276	1.83162	3.00844	2.34945
INTS6	uc001vfk.2	2.33966	1.32568	1.56529	2.16124	3.2229	2.2704
IPO4	uc001wmv.1	1.02097	2.11949	1.26468	1.65273	1.73103	2.63479
IPO7	uc001mho.2	1.56231	2.08051	2.2735	2.70782	3.66915	5.0401
IPPK	uc004asl.1	0.367104	1.27168	1.29468	0.788808	0.961872	1.00485
IRF7	uc001lqh.2	0.815459	0.595431	0.236005	0.915646	1.27533	1.25977
ITPK1	uc001ybh.2	0.949856	1.13409	0.539389	1.21823	1.26771	1.84686
JAG1	uc002wnw.2	1.16182	1.88952	1.37632	0.93224	0.98046	2.64538
JAK2	uc003ziw.2	1.37114	0.450309	0.489571	1.01298	1.22633	1.37368
JARID2	uc003nbj.2	1.0217	1.74339	1.54749	1.37099	1.85505	3.47652
JPH2	uc002xli.1	0.523743	1.62283	0.85316	0.575244	1.25638	1.10581
KATNAL1	uc001uss.2	1.32755	1.62907	2.05858	1.66211	3.24226	1.52525
KCNMB4	uc001svx.2	1.0531	0.348851	0.339287	0.864596	0.736243	0.240469
KCNQ5	uc011dyh.1	0.563457	0.482798	0.397668	1.10205	1.14463	1.53434
KIAA0226	uc003fyc.2	1.18482	0.773874	0.570131	1.49639	1.76372	2.28698
KIAA0232	uc003gjq.3	1.7226	1.44166	1.58027	2.50042	3.01597	3.16706
KIAA1191	uc003mdy.2	0.784416	0.582114	0.517549	0.950244	0.274472	0.608152
KIAA1217	uc001iru.3	1.09668	0.336207	0.480361	0.672333	0.957445	1.51846
KIAA1244	uc003qhu.2	1.62593	1.78717	1.37696	1.2818	2.15699	3.00888
KIAA1467	uc001rbi.2	1.85739	0.944191	0.891825	1.03351	1.68206	3.10346
KIAA1524	uc003dxb.3	0.853696	0.53612	0.956024	1.2862	2.045	1.44488
KIAA1598	uc009xyw.2	1.8285	1.61887	2.21794	2.047	2.88043	2.68176
KIAA1841	uc002saw.3	0.939635	0.567068	1.23156	1.76238	1.79476	1.49944
KIF11	uc001kic.2	0.443813	2.20433	2.85892	2.10445	3.32746	2.92861
KIF13B	uc003xhh.3	1.82413	1.44749	1.42642	1.25337	2.03037	3.48864
KIF18A	uc001msc.2	0.518509	1.13124	1.64846	0.989088	1.79757	1.47668
KIF18B	uc010wji.1	0.300563	1.14795	1.88446	0.788584	0.82537	1.23466
KIF20B	uc001kgr.1	0.719319	0.588872	2.03051	1.97769	3.23025	4.64127
KIF23	uc002asb.2	0.552404	2.21514	1.48014	1.61669	2.16808	1.48883
KIF2C	uc001cmg.3	0.758281	1.33537	1.23863	2.16517	2.94919	1.95853
KIF3C	uc002rgu.2	0.674587	0.881137	0.533644	1.75299	1.36222	0.406911
KLHL17	uc001aca.1	0.32114	5.46479	1.34827	3.37092	1.81755	2.63456
KLHL2	uc011cjm.1	0.828052	0.240318	0.434462	0.732327	0.83377	0.759781
KLHL30	uc002vxr.1	0.558448	2.86602	0.76606	0.432187	1.10073	1.42294
KNTC1	uc001ucv.2	1.03669	1.32833	3.63431	2.82144	3.04597	2.9753
KRT10	uc002hvi.2	0.678664	1.53893	0.575277	1.00659	0.566916	0.438738
LAMA5	uc002ycq.2	1.1614	1.15699	0.736892	0.357632	0.359615	1.23539
LCLAT1	uc002rnl.2	1.49669	3.24813	2.94852	1.60478	3.05921	3.70057
LDHB	uc001rfe.2	1.20631	1.44067	1.67503	2.36152	2.89851	2.60733
LDLR	uc010dxu.2	0.501058	0.502683	1.63287	0.176727	0.982833	1.41697
LENG8	uc002qfw.2	0.578058	0.367971	0.42152	1.99585	1.57919	1.34973
LETMD1	uc001rxm.2	1.73771	2.71237	1.56236	3.60241	2.29326	1.98158
LHPP	uc001lhs.1	1.04621	1.64134	0.892748	1.12609	1.07884	0.44568
LIG1	uc002pia.1	0.567112	2.27485	1.12533	0.966792	1.28408	1.34828
LIMK2	uc003akh.2	0.510239	0.179229	0.255304	0.477637	0.540473	0.687142
LINS1	uc002bwh.2	2.19077	1.10138	1.18205	3.91912	2.87066	3.64559
LMNB1	uc003kud.1	0.542566	0.784791	1.03821	0.940771	1.28622	2.13274
LOXL3	uc002smp.1	0.807989	0.837353	0.54304	0.801369	1.05076	0.163479
LPHN1	uc010xnn.1	1.88756	1.95281	0.53219	0.703472	0.86409	0.915513
LRBA	uc010ipj.2	1.95864	1.85125	1.62292	1.81152	2.238	3.85091
LRP3	uc010edh.2	0.627102	0.531242	0.213965	0.588627	0.564033	0.954963
LRR1	uc001wwn.2	0.639725	1.13513	0.579745	1.91805	1.52472	0.876329
LRRC1	uc003pcd.1	1.32707	0.367982	1.13424	1.37908	1.28575	0.790053
LRRC16A	uc011djw.1	2.06036	1.14883	2.00079	2.07654	3.39098	5.01167
LRRC45	uc002kde.2	0.602125	2.37268	1.02684	0.677673	0.761655	0.937833
LRRCC1	uc003ycw.2	0.772332	0.347709	0.754928	0.872574	1.18353	1.46615
MAML3	uc003ihz.1	2.03119	1.67186	0.81864	1.65372	1.8566	2.57843
MAN1C1	uc001bkm.2	1.38836	1.01658	0.621385	0.258374	0.560192	0.513994
MAP1LC3B2	uc009zwk.1	1.50589	0.513272	0.94677	1.14431	1.92203	0.872062
MAP3K1	uc003jqw.3	1.90821	0.575468	1.46231	1.62865	2.21493	2.90239
MAP3K11	uc001oew.2	0.833289	0.784209	0.325848	0.944666	1.02937	0.684791
MAP3K4	uc003qtn.2	1.02741	1.91338	1.5111	1.49631	2.05142	3.0756
MAP3K5	uc003qhc.2	1.37425	2.02921	2.03095	1.74391	2.18903	3.19589
MAP4K2	uc001obh.2	0.797728	2.13425	0.62473	0.806437	1.23527	1.09922
MARC4	uc002vgb.2	0.257943	1.16518	0.713377	0.465559	0.762855	1.24507
MARCKS	uc003pvy.3	0.712308	2.28127	1.22924	0.445278	0.687803	0.94334
MAST2	uc001cov.2	1.15442	2.15493	1.20587	1.78048	3.43186	3.792
MAST3	uc002nhz.3	1.33367	1.92687	0.991506	1.42727	2.12105	4.10507
MCM4	uc003xql.1	0.58974	1.28175	1.11539	0.86611	1.28906	1.71691
MCM7	uc003usw.1	0.78834	1.12982	0.990692	1.47988	2.22496	2.09428
MED23	uc003qcs.1	1.34059	0.953499	1.11194	1.39363	1.36152	2.60745
METRN	uc002cjd.2	0.440118	0.447973	0.0667408	0.77454	0.55503	0.1751
MFI2	uc003fxk.3	2.14479	2.87708	0.761236	1.00785	1.34857	1.84477
MGA	uc010ucy.1	1.77117	1.4228	1.79032	1.70802	3.40927	3.95103
MICAL3	uc002zng.3	1.30488	2.07514	1.92337	1.44854	2.30023	4.9992
MIDN	uc002lrp.2	1.04114	1.38809	0.501332	0.857997	1.00611	1.73905
MIF	uc002zyr.1	0.755124	1.73495	0.436968	0.985141	0.882693	0.452443
MIPOL1	uc001wuc.2	2.08895	0.571322	1.57429	0.908985	1.65082	1.08497
MIR22HG	uc002ftg.2	1.20898	1.05789	1.42098	0.976557	0.258381	0.178649
MIS18BP1	uc001wwf.2	2.10591	0.813861	1.45645	1.85662	2.50923	2.33956
MKI67	uc001lke.2	0.571652	0.949098	2.84373	1.15155	2.66203	6.36476
MKKS	uc002wnu.1	0.959009	0.203876	1.36778	1.65672	1.30695	1.34403
MLF1IP	uc003iwq.2	0.852367	1.09735	1.49071	3.12828	2.04065	0.924032
MLL4	uc010eei.2	1.33929	1.23777	0.546104	0.866989	1.34409	2.08356
MMD	uc002iui.2	0.428377	0.398358	0.285348	1.09803	0.533073	0.278716
MMS19	uc001kns.3	0.93642	1.67341	1.25231	1.65355	1.83167	2.61102
MMS22L	uc003ppb.2	0.986494	0.591707	2.56085	1.03551	1.786	1.52709
MPHOSPH8	uc001umh.2	1.41566	1.24306	1.15179	2.08002	3.00475	3.72695
MPHOSPH9	uc001uel.2	1.32658	0.826131	1.2179	1.21268	2.75841	1.04408
MPST	uc011amu.1	0.825572	1.9013	0.578707	1.26093	1.35647	0.904533
MRPL45	uc002hpy.2	1.21545	0.906076	1.81734	2.73751	2.40667	1.94306
MT2A	uc002ejh.2	0.574269	1.80994	0.592138	0.17988	0.189378	0.0466159
MTIF3	uc001urj.2	1.19309	0.362755	0.655096	1.97831	1.40245	1.0415
MTMR11	uc001etl.3	1.26776	0.569609	0.5956	2.87047	1.41756	1.21786
MTMR4	uc002iwj.2	1.06304	0.409332	0.683425	1.19334	1.33121	1.48718
MUTYH	uc001cnh.2	0.871312	1.57654	0.295596	0.632245	1.96307	1.74714
MXI1	uc001kyy.2	2.42667	0.831725	0.60771	1.68105	1.75374	1.29677
MYBL2	uc002xlb.1	0.0984521	0.720594	1.2915	1.38593	1.50687	1.55419
MYL5	uc003gav.2	0.74013	1.53751	1.20387	2.89899	1.66406	1.0723
MYSM1	uc009wab.1	1.24419	0.379356	0.788025	1.06287	1.15769	1.03507
N4BP2	uc003guy.3	3.99948	1.717	2.05431	1.28846	2.74724	2.91188
N4BP2L2	uc010abe.1	2.05319	1.32378	1.57166	2.21941	3.26867	2.79449
NAA15	uc003ihu.1	1.58523	1.5803	2.25734	2.36248	3.0672	3.42304
NACA	uc009zoy.1	1.63058	4.94472	2.57173	3.28707	3.87563	2.05157
NAP1L1	uc001sxx.2	1.97127	2.2049	4.65917	3.38556	4.60977	5.22941
NASP	uc001coi.1	0.977654	0.78189	1.44116	1.46604	1.59028	2.83864
NAV2	uc001mpr.3	0.954153	1.8464	1.33507	1.25338	1.82784	6.57694
NCAPG	uc003gpp.2	0.245489	0.388805	1.06171	0.947157	1.41681	0.920237
NCAPH	uc002svz.1	0.266947	0.679506	0.690485	0.538691	0.912932	0.657426
NCOA2	uc003xyn.1	1.61721	0.444577	0.874461	0.972884	1.51969	1.74908
NDST2	uc001jvk.2	1.29702	0.375396	0.537407	0.702276	1.21272	1.67054
NEO1	uc002avm.3	1.79773	1.72207	1.59154	1.31524	1.34964	3.08112
NEURL4	uc002gga.1	1.25336	2.25531	0.634486	1.18554	1.56691	2.39741
NKTR	uc003clo.2	2.37068	0.688237	0.716474	1.66031	3.26631	4.89132
NLE1	uc002hiy.1	0.502198	1.26068	0.88292	1.10032	1.51418	1.20292
NLRC5	uc002ekk.1	1.41753	0.649164	0.631153	2.40849	2.73086	2.19982
NOC3L	uc001kjq.1	1.43401	0.697041	1.08899	1.38706	1.92908	1.83235
none	uc004coy.2	1.88162	0.381462	2.04602	0.814287	1.20408	1.83972
none	uc003xhz.2	1.84809	2.11798	4.84181	3.65146	5.00222	3.08156
none	uc011ebm.1	0.914256	2.22333	1.99365	1.55077	1.30841	3.13863
none	uc002pat.2	0.448259	0.783608	0.269469	0.572244	0.570373	0.549143
none	uc010iko.1	5.46673	8.27199	11.5861	3.98279	10.9383	11.6881
none	uc002pic.3	0.535436	1.46099	0.366189	0.835956	0.965066	1.29556
none	uc002pas.2	1.07853	1.64333	0.369542	0.877342	0.854927	0.997327
NR2F6	uc002nfq.2	0.652369	0.97557	0.302114	0.767167	0.760697	0.669471
NSUN6	uc010qcp.1	0.637602	0.526038	0.638611	1.04201	2.11614	1.37737
NT5DC2	uc003den.2	0.948188	0.992261	0.455638	1.23257	1.43748	0.831643
NT5DC3	uc010swe.1	1.7328	2.87206	2.16901	1.98092	3.026	2.93993
NUF2	uc001gcr.1	1.10396	0.662256	1.66906	2.40084	4.41159	2.48955
NUP210	uc003bxv.1	0.757479	1.21475	0.5028	1.25668	0.232058	0.940526
NYNRIN	uc001wpf.3	1.09343	3.06552	1.9804	0.761769	1.06713	1.49284
OAS3	uc001tug.2	0.819931	0.481989	0.215286	0.829415	1.60005	1.5467
ODF2L	uc001dln.2	2.77784	2.11499	2.8475	3.20737	4.34823	3.74837
OGT	uc004eaa.1	1.91074	0.529975	0.554314	3.03361	4.98932	8.69379
OLFM2	uc002mmp.2	0.869496	0.718377	0.263736	1.28294	1.12496	0.695433
OTUD3	uc001bcs.3	0.26191	0.391324	0.886538	1.51901	1.76568	1.52115
P2RX7	uc001tzm.2	1.51156	0.270453	0.24521	0.678584	1.06732	2.63907
PABPC1	uc003yjs.1	2.41207	6.08328	3.87089	8.97076	6.92279	10.9486
PABPC4	uc001cdl.2	1.47268	2.66631	2.4252	3.3117	4.32056	5.60504
PAN2	uc001skx.2	0.781119	1.58058	0.550017	0.531699	1.66249	1.45971
PARP10	uc003zal.3	1.40946	0.928766	0.255911	2.21216	3.85347	2.38403
PARP12	uc003vvl.1	1.0686	0.820107	0.447623	1.46119	1.40371	1.23604
PARP14	uc003efq.3	1.54533	0.787738	0.727253	2.42235	2.51642	3.25344
PBK	uc003xgi.2	0.395594	0.58961	0.958371	0.96867	1.21155	0.55888
PCBP2	uc001sdc.3	1.2857	2.61157	1.39186	1.83925	3.6015	4.2463
PCMTD2	uc002yil.3	1.25613	0.516028	1.2335	0.406694	0.917611	0.597301
PDDC1	uc001lrc.2	0.821815	1.43448	0.734176	0.683414	0.416304	0.333462
PDS5B	uc010abf.2	1.3829	1.71474	1.71567	1.43223	2.50649	2.75827
PDZD2	uc003jhm.2	1.09415	0.341061	0.272106	1.26146	1.15263	1.21992
PEX2	uc003yay.2	1.04778	0.804986	0.764626	1.82013	0.885073	0.441757
PFKFB2	uc001hfg.2	2.07438	1.87425	1.87267	2.43882	2.76314	3.11008
PFKFB4	uc003ctv.2	1.02467	0.29128	0.111996	0.762749	1.57539	1.14609
PGP	uc002cpk.1	0.476439	1.20997	0.330492	0.860804	0.804281	0.509154
PHIP	uc003pir.2	1.98123	1.08576	1.58742	1.74338	3.06817	3.59264
PHKA2	uc004cyv.3	1.45443	1.94695	1.44256	1.18318	2.50626	3.12624
PIGY	uc003hru.1	0.718246	0.68255	0.445344	0.546977	0.4766	0.26317
PIK3R3	uc001cpb.3	1.84308	1.1423	1.06886	1.83957	1.69857	2.88474
PLCG2	uc002fgt.2	1.49368	1.8425	0.2146	0.581602	0.966974	1.68696
PLEC	uc003zaf.1	0.903602	1.71898	0.924771	0.396858	0.530531	1.01533
PLK1	uc002dlz.1	0.59041	1.39241	0.471601	1.12652	1.7775	1.35211
PLK4	uc003ifo.2	0.350823	0.897705	0.728815	1.37311	1.2911	0.914588
PNISR	uc003ppp.3	0.705498	0.657767	1.09772	1.87925	2.46584	1.84443
POLA2	uc001odj.2	1.20983	0.761084	0.619476	1.37078	1.36825	1.92031
POLG2	uc002jei.2	0.982734	0.357235	0.330454	0.638532	1.53546	1.19797
POLR1E	uc003zzy.1	0.681289	2.43068	2.49239	2.70925	3.0547	2.37929
POT1	uc003vlm.2	0.750755	0.385111	0.849495	1.05389	1.30163	0.839559
POU2F1	uc001gec.2	0.7491	1.42332	1.11767	1.75429	2.41644	2.20641
PPAN-P2RY11	uc002mna.2	0.682053	0.78125	0.271391	0.61954	0.835879	0.876521
PPDPF	uc002yff.2	0.815038	1.37349	0.411187	1.55857	1.72505	1.26295
PPM1K	uc003hrm.3	2.48951	2.10718	1.8195	3.00407	3.3209	2.84394
PPP1R12C	uc002qix.2	0.52471	0.271766	0.13578	0.721612	0.638726	0.202893
PPP2R2D	uc001lks.2	0.875777	0.906387	0.866063	1.31282	0.847534	0.380675
PRDM1	uc003prd.2	0.826985	1.76999	1.9897	1.37063	2.07136	4.94881
PRDM15	uc002yzq.1	1.04329	0.55067	0.363254	0.671001	1.40297	1.24747
PRDM8	uc003hmc.3	0.388216	0.230434	0.176017	0.32465	0.582171	0.488417
PRIC285	uc002yfm.2	1.11225	0.595639	0.296113	0.460685	0.646206	1.24422
PROS1	uc003drb.3	1.1981	0.268633	0.788205	0.78496	0.388094	0.734141
PROSER1	uc001uwy.2	0.809877	1.43405	1.08037	1.67633	1.86721	2.68368
PRPF39	uc001wvz.3	1.15874	0.754486	0.830506	2.3934	2.06378	1.02118
PRR11	uc002ixf.1	1.26721	4.51528	3.2969	4.3134	3.66349	3.92849
PRR14L	uc003alp.3	1.66714	1.87089	2.00927	2.16272	3.0187	4.3493
PRR16	uc003ksp.2	1.17073	0.781298	0.292803	1.35487	1.39989	0.955216
PRR7	uc003mgu.1	0.897367	1.38888	0.114979	1.00699	2.32759	2.62974
PSMD10	uc004enp.1	0.331742	0.312178	0.470932	0.491011	0.438092	0.27645
PTBP3	uc004bfx.2	1.64389	2.48281	2.3381	2.60885	3.19786	2.80415
PTCH1	uc004avk.3	1.50615	0.707982	3.26687	1.20433	1.75181	4.03115
PTP4A1	uc003pel.2	0.792205	0.483357	0.650666	0.0799079	0.395931	0.543059
PWWP2B	uc001lll.3	0.994809	0.590789	0.29118	0.620382	0.82675	0.544464
RAB11FIP1	uc003xkm.1	0.854052	0.827432	1.12312	0.846439	1.77599	2.23051
RABGAP1L	uc001gjx.2	1.62978	1.75311	1.49651	2.55646	3.15664	3.11659
RAD18	uc003brd.2	1.23803	1.58568	1.7946	2.00064	2.94902	2.11864
RAD50	uc003kxi.2	1.98222	2.37043	2.36763	1.03504	3.05311	5.08668
RAD54L2	uc011bdt.1	1.38392	0.90281	1.12646	1.41164	1.76241	2.81813
RAD9A	uc001okr.2	1.13488	0.369752	0.242897	1.27803	0.45753	0.591865
RALGAPA2	uc002wrz.2	1.76872	1.99968	1.56455	1.85452	3.02228	2.62449
RANBP6	uc003zjr.2	1.00892	0.699745	1.70224	1.43096	1.48835	2.06975
RAPH1	uc002vad.2	1.95854	3.04363	2.7153	1.94381	3.218	4.53395
RASEF	uc004amo.1	1.09336	0.883155	0.393103	0.920916	1.06297	1.34265
RBM38	uc010zzj.1	0.484959	0.816054	0.225314	0.42064	0.67031	0.446666
RBM39	uc002xeb.2	1.21723	0.403648	0.504089	1.53079	2.11358	1.87078
RBM48	uc003ulz.2	1.12724	0.278457	0.417068	1.34356	1.23153	1.05166
RBPJ	uc003gsb.1	1.21513	1.31982	1.7821	1.66111	1.93876	3.07146
RCC1	uc001bqf.1	1.49444	1.22861	0.718615	1.78781	2.55068	2.79408
RECQL	uc001rex.2	1.03704	0.500781	0.749734	0.992475	1.48723	1.67704
RECQL4	uc003zdj.2	0.333647	1.45394	0.481086	0.646248	1.05447	0.810843
REL	uc002sam.1	1.66927	0.920474	2.41221	2.05436	1.81877	3.21488
RELL2	uc003lli.2	1.19289	0.246454	0.493404	0.435696	0.40932	0.789929
RET	uc001jal.2	0.989826	0.265591	0.325767	0.900015	0.437668	1.36438
RFX3	uc003zhr.2	1.33616	1.29379	0.86864	1.59264	3.35868	4.07025
RGNEF	uc003kcx.2	0.714971	1.55408	1.10332	1.26038	1.73358	1.88345
RHOBTB2	uc011kzp.1	0.396636	1.81012	0.737452	1.19229	1.07296	1.08899
RMND1	uc003qoi.2	1.3743	0.802271	1.15021	2.54913	1.80765	1.2555
RND2	uc002icn.2	0.405978	0.422327	0.279623	1.35071	0.654412	0.579022
RNPC3	uc010oun.1	1.06796	1.96224	0.703034	3.4737	2.95465	1.11841
RPL11	uc001bhk.2	0.82927	2.81434	2.06874	4.28189	5.48801	3.12801
RPL14	uc003ckg.2	1.25209	7.59361	1.88321	6.73563	19.3255	4.76291
RPL18	uc002pjq.1	1.64975	4.27184	1.93227	3.83868	5.11078	1.75725
RPL22L1	uc003fhc.3	1.74791	3.98336	3.47457	4.99326	3.54074	2.02246
RPL23	uc002hqx.1	1.07251	7.55922	3.19805	9.92363	11.4229	2.74881
RPL27	uc002icj.2	1.44065	3.79291	2.02761	4.52307	6.65641	1.48617
RPL28	uc010ygb.1	0.93064	6.01657	3.5525	6.23297	7.99941	3.64967
RPL30	uc003yif.2	1.81345	6.89952	3.37657	2.27991	3.21033	1.28996
RPL35A	uc003fyr.2	1.57076	4.06838	2.34543	1.28135	1.39084	0.999335
RPL36	uc002mcv.2	1.44111	6.88618	2.15328	13.0369	9.63891	3.28842
RPL37A	uc002vgf.2	1.41653	6.93245	3.69732	3.86709	4.74205	2.51466
RPL38	uc002jka.2	0.524364	6.58413	2.87281	2.99104	3.58849	2.27107
RPL4	uc002apv.2	1.143	9.04136	1.64458	3.2139	3.47754	2.41159
RPL8	uc003zec.2	0.790726	2.66113	1.44397	2.56691	2.80934	1.78478
RPLP2	uc001lrq.1	1.00411	5.02196	2.8384	4.60784	6.92554	3.69296
RPS11	uc002pob.1	1.27165	4.63533	2.56364	2.29764	1.50359	2.09314
RPS13	uc001mmp.2	0.987592	5.04875	2.2686	1.96115	2.76303	1.35593
RPS16	uc002olk.2	1.67588	4.86266	1.81355	5.54713	5.95215	2.5341
RPS19	uc002ort.2	1.23078	4.23559	3.44026	4.77889	18.1462	2.57439
RPS21	uc002ycr.2	0.830013	4.8753	2.11328	2.94044	3.46334	0.812724
RPS23	uc003khu.2	2.16298	2.36419	4.17436	5.66826	6.37252	1.71961
RPS25	uc001pun.2	0.595057	2.54671	3.96037	3.54966	6.19376	3.05154
RPS4X	uc004ear.2	1.92933	4.43193	2.92268	9.5008	14.4428	3.68136
RPS4Y1	uc004fqi.2	1.33215	2.89001	2.30704	3.8677	4.1928	2.3953
RPS5	uc002qsn.2	0.557555	4.38473	1.67553	5.50073	5.02216	3.47688
RPS6	uc003znv.1	1.17148	9.55769	3.65817	7.75887	13.7378	3.503
RTTN	uc002lkp.2	0.721829	2.76616	2.93169	1.99856	3.18281	3.60657
SAMD11	uc001abw.1	0.394657	1.07885	0.535277	1.1453	1.16685	0.653147
SAMD9L	uc003umh.1	1.42101	0.354464	0.377531	1.73582	2.49327	1.32782
SASS6	uc001dsu.2	1.22293	0.649153	0.761147	1.46836	1.60397	1.99011
SAT1	uc004dau.2	0.862264	0.132447	0.348537	0.479099	0.742945	0.847389
SATB1	uc003cbj.2	1.53217	1.81257	1.5815	4.83437	2.36538	6.17572
SATB2	uc002uuz.1	1.35703	1.91431	1.79854	1.97452	1.8195	3.25942
SCAPER	uc002bby.2	0.839819	0.551093	1.05735	0.948486	1.86767	1.69243
SCUBE2	uc001mhh.1	0.594683	0.407807	0.393445	0.803002	1.01057	1.49475
SEMA4D	uc004aqo.1	2.33487	0.640335	0.988548	1.29873	1.38388	2.58908
SEP4	uc002iwm.1	1.13127	0.474153	0.438571	1.46087	0.860554	0.752922
SEP5	uc002zpv.1	0.943722	2.17577	1.26245	1.76771	1.85088	3.41859
SF3B1	uc002uue.2	1.15024	0.633937	0.647452	1.04596	1.98454	1.50648
SFSWAP	uc001uja.1	1.19995	1.09863	0.370617	1.53056	1.26959	1.7768
SH2D5	uc009vpy.1	0.674074	1.26731	0.334662	0.650046	0.653385	0.914471
SHC2	uc002loq.3	1.07869	1.1528	0.270758	1.22659	0.859531	0.667967
SHPK	uc002fvz.1	0.623331	0.942112	0.409641	0.800414	1.06292	1.24642
SIPA1L2	uc001hvg.2	1.01728	0.629318	0.657613	1.18736	1.2857	1.71356
SIRPA	uc002wfr.2	1.4268	3.46479	1.60902	0.648084	1.38411	1.99514
SKA3	uc001unt.2	0.345928	0.966368	1.8887	2.63618	2.77015	1.39716
SLC16A5	uc002jmt.2	1.3253	2.57784	1.00532	1.43425	0.863175	0.697028
SLC25A29	uc010twx.1	0.661531	2.0642	1.09268	0.690272	1.13858	1.07589
SLC25A29	uc001yha.2	0.609326	1.86059	1.1222	0.6842	1.0575	1.03238
SLC25A5	uc004erh.3	1.31657	2.31241	1.31227	3.49171	3.78924	2.23679
SLC2A4RG	uc002ygq.2	0.487622	0.733789	0.21718	0.558721	0.97645	1.44814
SLC4A11	uc002wig.2	1.57456	1.58877	0.68197	0.784102	0.864159	1.98439
SLC5A6	uc002rjd.2	0.897968	1.11916	0.73734	1.09938	1.4201	2.33708
SLC6A8	uc004fib.3	0.759935	1.50874	0.939696	1.13721	0.924707	2.52826
SLC7A2	uc011kyd.1	1.62914	1.41438	0.931783	1.07408	2.12924	3.54681
SLTM	uc002afp.2	1.24216	1.13379	1.44053	1.23044	2.13889	3.02891
SLX4	uc002cvp.2	1.06343	3.07467	1.28924	1.48316	1.85863	3.27098
SMARCA2	uc003zhc.2	1.67232	1.88064	1.48078	1.06317	1.62482	2.86393
SMC2	uc004bbw.2	1.51593	1.3855	1.50644	2.01464	3.02774	2.80202
SMC3	uc001kze.2	1.30278	1.27236	1.73126	1.2374	2.19737	3.19162
SMG1	uc002dfm.2	1.87675	0.764454	1.02668	1.48663	2.55909	3.74291
SNAPC5	uc002apu.1	0.707654	0.371929	0.434635	0.589756	0.466944	0.254619
SND1	uc003vmi.2	1.16907	1.69344	1.35723	1.89749	2.26967	3.04825
SNRPF	uc001tej.2	0.722689	0.698044	1.20391	1.35401	1.81287	2.05586
SNTA1	uc002wzd.1	0.552721	1.49496	0.512432	1.21794	1.99837	1.17225
SOCS2	uc001tcz.2	0.677371	0.931352	0.371281	0.612664	0.429001	0.266716
SOX8	uc002ckn.2	1.0943	5.72047	1.61776	3.09477	3.73631	2.78369
SOX9	uc002jiw.2	0.67016	0.759982	0.757132	0.378157	0.651457	1.5447
SPAG5	uc002hbq.2	0.55428	0.588371	0.476921	0.83575	2.12728	1.7381
SPICE1	uc003eag.3	1.05668	0.586206	1.49752	1.52606	2.13484	2.83649
SREBF1	uc002grt.1	0.933115	2.03453	1.20089	0.514106	0.638766	0.883686
SREK1	uc003jun.2	1.04311	0.484575	0.731882	0.9321	1.45374	1.78676
SREK1IP1	uc003jtk.2	0.923327	0.46362	1.75466	1.35728	1.63127	1.35653
SRRM2	uc002crk.2	1.71988	0.909483	1.16161	1.48022	2.13633	5.51377
SRSF11	uc001des.2	1.31954	0.389445	0.577295	1.20634	1.67332	1.26977
SSB	uc002ufk.2	1.84521	1.5377	2.22583	2.99364	3.11901	2.49641
SSH2	uc002heo.1	0.942464	1.40134	1.0413	1.65336	1.86882	3.14354
ST3GAL2	uc002eyx.2	0.840943	1.24761	1.03343	0.836773	0.587852	0.311242
ST3GAL3	uc001ckb.2	1.04132	0.301487	0.253944	0.815528	0.742751	1.4446
STARD10	uc001otb.2	0.699383	0.630993	0.359302	1.64717	1.06906	0.541803
STARD4	uc003kph.1	1.56502	1.286	1.89105	2.05188	3.07746	1.89558
STAT2	uc001slc.2	1.33609	0.506354	0.630505	2.04938	2.26753	2.4605
STIL	uc001crd.1	0.926125	0.452319	0.711048	1.48695	1.79138	2.09059
STK4	uc002xnb.2	2.00489	1.93566	1.6622	1.51421	2.71422	2.87977
STOX1	uc001joq.2	0.89313	0.262004	0.226935	0.537511	0.754659	0.526589
STRA13	uc002kdc.2	0.280882	1.02309	0.269661	0.594431	0.358424	0.208778
SYNCRIP	uc003pla.2	1.23847	1.08278	2.46079	1.46253	2.71687	3.51155
SYNJ1	uc002yqh.2	1.34588	0.96469	0.908572	0.866026	1.7186	2.8737
SYTL4	uc004ege.3	1.03126	0.693984	0.965964	1.30263	1.78449	1.88387
TACC2	uc001lfv.2	0.449502	1.06866	0.79105	0.652794	1.07564	1.5558
TACC3	uc003gdo.2	0.785043	0.705424	0.940803	2.00636	2.97841	2.54769
TANC2	uc002jal.3	1.43475	1.81626	1.96612	1.3548	2.94154	5.09167
TBKBP1	uc002ilu.2	1.12983	0.531647	0.343292	1.03109	1.26379	1.22016
TBX2	uc010wox.1	0.527952	0.491176	0.231586	0.587226	0.811145	0.756489
TCHP	uc001tpn.2	0.85172	0.521967	0.951989	0.744694	1.14381	1.51326
TESK2	uc001cns.1	2.54039	1.54057	0.746095	3.21235	3.74122	1.99262
THOC2	uc004etu.2	1.66945	1.30716	1.69083	2.01687	3.11957	3.98043
TK1	uc002juw.2	0.446834	1.69251	0.777328	1.07642	1.30144	0.926489
TLE1	uc004aly.2	1.17445	0.489858	1.11972	1.52462	1.73189	1.68789
TLE3	uc002asm.2	1.87776	1.41003	1.15843	0.754156	1.04789	2.45747
TM7SF2	uc001oct.2	0.613307	1.44955	0.450617	0.801609	1.5015	0.825615
TMEM128	uc003ghq.1	1.45693	0.96859	0.745107	1.20844	0.780763	0.344572
TMEM129	uc003gdn.2	0.850758	1.1974	0.357815	0.89752	0.65265	0.665066
TMEM158	uc011baf.1	0.47204	1.27507	0.366709	1.18194	1.30991	0.873356
TMEM204	uc010brr.1	0.518212	1.92863	0.590906	1.80508	1.71923	2.38133
TMEM44	uc003fud.2	0.915242	1.29927	0.658711	0.415637	0.839325	0.886438
TMEM54	uc001bwi.1	0.717104	0.996964	0.372836	1.53489	1.09935	0.597168
TMEM8A	uc002cgu.3	0.791273	0.625337	0.284817	0.927	1.03439	0.967182
TNRC18	uc003soi.3	1.06827	1.89272	1.06112	0.617279	1.14425	1.09206
TNRC6A	uc002dmm.2	1.50931	2.04437	1.90328	1.93304	2.92481	3.74508
TOM1L1	uc002iud.2	0.686116	0.943701	0.947993	1.65928	2.05818	1.27244
TONSL	uc011llg.1	0.875733	0.578226	0.414107	0.943488	1.12164	1.36672
TOP2A	uc002huq.2	0.578204	2.11096	1.71319	2.20757	3.16337	2.96626
TOR1AIP2	uc001gnm.2	2.47714	1.83216	3.11506	2.8317	3.498	2.70217
TOX2	uc010ggo.2	1.15564	2.44614	1.00848	0.709218	1.42058	1.77793
TPT1	uc001uzy.1	0.862046	4.03184	2.55031	7.10102	10.9297	2.67323
TPX2	uc002wwp.1	0.756139	1.59876	1.39969	1.7582	2.25127	2.36421
TRIM22	uc001mbr.2	1.25272	0.390558	0.485413	1.22088	1.78421	0.993435
TRIP13	uc003jbr.2	0.417781	0.765492	0.996398	0.906071	1.34543	0.830331
TRMT61A	uc010aws.2	0.456991	1.31909	0.332812	0.705918	0.707265	0.438973
TRNP1	uc001bnj.3	0.384189	0.916803	0.241352	0.499127	0.653491	0.282675
TTK	uc003pjc.2	0.398783	0.972416	1.31331	2.371	2.0659	1.44818
TTLL4	uc002viy.2	0.657274	1.56018	1.44724	1.38371	1.476	2.73951
TUBG2	uc010wgr.1	3.60506	5.1764	4.15674	4.27904	4.1445	3.5315
TUSC2	uc003czy.1	1.1862	1.14998	0.719672	1.50342	0.873547	0.430188
UBA52	uc002njs.2	1.24143	3.0786	1.63273	4.41423	4.00942	2.60275
UBE2T	uc001gxx.3	0.39799	0.821108	0.919746	1.32244	1.24891	0.715207
UBN2	uc011kqr.1	1.9177	1.26486	1.00518	2.38167	4.04453	3.0061
UBR2	uc011dur.1	2.08387	1.17875	1.55642	1.3674	2.0278	4.52482
UHRF1	uc002mbo.2	0.478118	1.79294	0.888199	0.58006	0.75781	1.81031
ULK3	uc010bkf.1	0.971736	1.4498	0.366408	1.03519	1.14142	0.791017
UQCRHL	uc009vol.1	1.07468	1.53672	3.18054	2.17957	3.56432	4.34986
USP35	uc009yva.1	0.860239	0.719323	0.287017	1.39392	0.864005	1.05366
USP7	uc002czl.2	1.26921	1.41146	1.59995	1.38467	1.69199	2.76695
USP9X	uc004dfb.2	1.95199	1.70292	1.98481	1.9538	3.06901	5.50465
UTP14C	uc001vgb.2	1.55178	1.88628	1.54737	3.44216	3.66736	4.98552
UTRN	uc003qkt.2	0.837752	1.10725	1.40868	1.29494	1.77587	5.87615
VASP	uc002pcg.2	0.517114	1.59635	0.930848	0.921012	0.980779	0.920085
VEGFB	uc001nyw.2	0.707073	1.64157	0.54327	2.21818	1.65113	2.15928
VMA21	uc004feu.2	1.24745	1.15194	0.947836	0.96802	1.27152	0.27004
VPS13B	uc003yiw.2	1.30289	0.918336	1.11417	1.13888	1.83179	4.73545
WBP4	uc001uxt.2	0.751093	0.384845	0.725842	1.19216	1.7365	2.00115
WDR24	uc002ciz.1	0.527522	1.10949	0.333694	0.704613	0.764103	0.987847
WDR60	uc003woe.3	1.75212	0.618594	1.09664	1.8286	1.90522	1.9961
WDR62	uc002odd.2	0.228993	1.02943	0.308216	0.737434	0.917581	0.950692
WDR67	uc003ypp.1	1.04676	0.388932	0.752271	0.841271	1.59264	1.55718
WDR81	uc002ftj.2	1.21943	1.29307	0.723698	0.750809	1.04451	2.16765
WSB1	uc002gzd.1	2.73324	2.61036	2.52345	3.52295	2.41304	1.1441
WTIP	uc002nvm.2	0.55519	1.5518	0.508177	1.80955	1.63984	1.68067
XAF1	uc002gdo.2	1.11475	0.670117	0.548603	1.71798	1.7359	1.04247
XRN1	uc003eut.2	2.38061	0.500955	0.956679	1.82786	3.42027	3.4383
YBEY	uc002ziv.2	0.733722	2.13922	1.33436	1.78435	2.12951	1.27162
YEATS2	uc003fly.2	1.73199	0.938861	0.87743	1.3683	2.36279	3.19159
YOD1	uc001hfe.1	1.63343	2.36097	2.17177	3.03496	3.759	5.11084
YTHDC2	uc003kqn.2	1.23967	1.36534	1.4839	0.829762	1.91001	2.30308
ZBTB34	uc004bqm.3	0.815515	1.50793	1.1132	2.64481	1.52456	2.18558
ZBTB39	uc001sml.1	0.480144	0.769935	1.43922	2.00994	1.96741	2.19636
ZBTB40	uc001bfu.2	1.55648	0.757556	0.340634	1.51461	1.95277	2.55673
ZBTB48	uc001anx.2	0.782028	0.104938	0.418018	1.07101	0.686917	0.828582
ZBTB7B	uc001fgk.3	0.993175	0.314945	0.430154	0.797951	0.782253	0.69063
ZBTB8OS	uc001bvp.2	0.25999	0.74365	0.611933	0.333112	0.309992	0.0872743
ZDHHC2	uc003wxe.2	0.968971	0.642449	0.495326	1.2055	0.772005	0.323934
ZFAND2A	uc003skc.2	1.0434	2.9502	2.67776	4.20735	2.17938	1.17476
ZFP36	uc010egn.1	0.841996	1.32232	0.892744	1.50639	1.68593	3.40195
ZFP36	uc002olh.1	0.77467	1.35915	0.926446	1.53822	1.69411	3.07707
ZFYVE19	uc001zmt.1	0.587102	0.874965	0.303072	0.828599	0.677197	0.655487
ZFYVE26	uc001xka.2	1.27971	0.59591	0.55056	1.11194	1.75267	2.12199
ZNF10	uc001ulq.2	2.37802	3.44798	2.85544	3.08812	4.59435	3.49729
ZNF117	uc011kdr.1	2.42778	0.697858	1.5071	1.25243	1.10964	10.9258
ZNF121	uc010xkp.1	2.29641	1.5142	1.63676	1.88776	3.38874	2.41805
ZNF192	uc003nkn.1	1.21586	0.782419	0.480513	1.06797	1.52013	1.63527
ZNF20	uc002mtf.1	0.863453	0.252952	0.806255	0.840275	0.827033	1.63844
ZNF211	uc002qpp.2	1.61146	0.932263	1.26375	1.48471	1.02596	2.53116
ZNF224	uc002oyh.1	1.6401	0.764904	1.21394	0.844896	2.21672	1.56843
ZNF232	uc002gat.2	0.706677	0.393349	1.00918	1.18945	0.927056	0.520435
ZNF25	uc001ize.1	0.775744	0.375212	0.783084	0.770491	1.10982	0.366856
ZNF250	uc003zeq.3	2.5205	0.688808	1.0306	1.50205	1.27282	1.52818
ZNF251	uc003zdv.3	1.5897	0.909506	0.84159	2.68416	2.12106	2.57112
ZNF266	uc002mln.2	0.746436	1.01794	1.18438	2.42312	1.26788	1.10191
ZNF277	uc003vge.2	1.73497	1.89343	2.27218	3.20024	3.20202	1.72057
ZNF280C	uc004evm.2	2.43033	1.22003	0.954072	1.54676	2.52644	3.7351
ZNF295	uc002yzy.3	0.823722	0.397899	0.799348	0.844802	1.1614	1.39809
ZNF3	uc003usq.2	1.36213	0.596992	1.29416	1.13545	1.00865	1.60555
ZNF333	uc002mzn.2	2.25748	0.427377	1.60575	1.26591	0.877923	1.09983
ZNF335	uc002xqw.2	1.49762	3.2188	2.91126	3.01885	3.04636	3.28318
ZNF354A	uc003mjj.2	0.931166	0.34517	0.867824	0.992154	1.39859	1.2213
ZNF358	uc002mgn.2	0.77823	0.909538	0.390852	1.38615	1.23381	0.795021
ZNF385A	uc001sfy.3	1.20072	0.417782	0.398575	0.828881	2.762	2.59828
ZNF45	uc002oxv.1	0.218647	0.338452	0.364444	0.51222	0.599371	0.313197
ZNF461	uc002oem.2	1.01479	0.464312	0.954733	1.34433	1.56399	0.843234
ZNF510	uc004awn.1	0.950976	0.325869	0.273431	0.731931	1.01647	1.20986
ZNF516	uc010dqx.1	0.823562	0.773144	0.383615	0.794084	1.32745	1.19308
ZNF524	uc002qlk.1	0.554207	1.32133	0.395948	0.85718	1.21611	0.889136
ZNF544	uc010euo.2	1.18274	0.536031	1.47682	0.821778	1.15182	1.33011
ZNF559	uc002mlg.2	1.86065	1.13918	4.09396	3.5259	2.81139	2.13719
ZNF581	uc002qlq.2	0.953693	4.08171	1.53006	3.06485	3.16578	2.32158
ZNF583	uc010ygl.1	0.993882	0.28269	1.0631	1.45831	1.38095	0.845479
ZNF621	uc003ckm.2	0.729859	0.263014	0.799735	0.59381	0.951688	0.666772
ZNF655	uc010lgc.2	1.17182	0.504506	1.53919	0.914663	1.47535	1.18119
ZNF664	uc001ufz.2	1.39636	0.480447	0.996301	1.00735	1.61981	0.797973
ZNF688	uc002dys.2	0.718176	0.268244	0.305691	1.02482	1.4331	1.69881
ZNF711	uc004eeo.2	2.58219	0.398587	1.12309	2.03231	2.38838	1.4354
ZNF770	uc001ziw.2	1.0455	0.727866	1.53346	1.41476	2.09774	0.950961
ZNF785	uc002dyw.1	0.918369	0.378021	0.780648	0.821641	1.11394	0.442358
ZNF81	uc010nhy.1	1.81027	1.48476	1.96725	1.64156	2.92666	1.42367
ZNF827	uc003ikm.2	1.04602	1.66682	1.85346	0.588911	1.37285	1.25215
ZSCAN29	uc001zrk.1	1.01604	0.510752	0.91607	0.92313	1.15619	1.58586
ZZEF1	uc002fxe.2	1.08391	1.52218	0.970991	1.0164	1.31559	3.37789
