# Supplementary material for: The Transcription and Translation Landscapes during Human Cytomegalovirus Infection Reveal Novel Host-Pathogen Interactions
Source: PLoS Pathog. 2015 Nov 24;11(11):e1005288. doi: 10.1371/journal.ppat.1005288 (PMC4658056; doi:10.1371/journal.ppat.1005288)
Supplement: S6 Table — (XLSX) [file ppat.1005288.s024.xlsx]

## Sheet: cluster1
Â© 2000-2015 QIAGEN. All rights reserved.
Ingenuity Canonical Pathways	-log(p-value)	Ratio	Molecules
Cdc42 Signaling	2.54	0.0328	MAP3K11,CDC42EP5,HLA-B,LIMK2
Pyridoxal 5'-phosphate Salvage Pathway	2.47	0.0484	DMPK,GRK5,LIMK2
Signaling by Rho Family GTPases	2.33	0.0222	RND2,PPP1R12C,MAP3K11,CDC42EP5,LIMK2
STAT3 Pathway	2.31	0.0423	MAP3K11,SOCS2,FGFRL1
Salvage Pathways of Pyrimidine Ribonucleotides	2.06	0.0345	DMPK,GRK5,LIMK2
Hypusine Biosynthesis	1.84	0.333	DOHH
Semaphorin Signaling in Neurons	1.6	0.0392	RND2,LIMK2
Tryptophan Degradation to 2-amino-3-carboxymuconate Semialdehyde	1.54	0.167	IDO1
Glycoaminoglycan-protein Linkage Region Biosynthesis	1.54	0.167	B3GALT6
Actin Nucleation by ARP-WASP Complex	1.52	0.0357	RND2,PPP1R12C
ATM Signaling	1.48	0.0339	RAD9A,H2AFX
Germ Cell-Sertoli Cell Junction Signaling	1.41	0.0195	RND2,MAP3K11,LIMK2
Methylglyoxal Degradation III	1.37	0.111	AKR7A2
RhoGDI Signaling	1.33	0.018	RND2,PPP1R12C,LIMK2
NAD biosynthesis II (from tryptophan)	1.32	0.1	IDO1
Production of Nitric Oxide and Reactive Oxygen Species in Macrophages	1.28	0.0171	RND2,APOE,MAP3K11
Reelin Signaling in Neurons	1.26	0.0256	APOE,MAP3K11
Dermatan Sulfate Degradation (Metazoa)	1.18	0.0714	FGFRL1
Tryptophan Degradation III (Eukaryotic)	1.1	0.0588	IDO1
Rac Signaling	1.06	0.0196	MAP3K11,LIMK2
DNA damage-induced 14-3-3Ïƒ Signaling	1.06	0.0526	RAD9A
Type I Diabetes Mellitus Signaling	1.05	0.0194	HLA-B,SOCS2
Atherosclerosis Signaling	0.972	0.0174	APOE,COL5A3
RhoA Signaling	0.947	0.0168	CDC42EP5,LIMK2
IL-15 Production	0.942	0.04	MAP3K11
Intrinsic Prothrombin Activation Pathway	0.911	0.037	COL5A3
Cytotoxic T Lymphocyte-mediated Apoptosis of Target Cells	0.882	0.0345	HLA-B
Role of JAK2 in Hormone-like Cytokine Signaling	0.868	0.0333	SOCS2
Antigen Presentation Pathway	0.842	0.0312	HLA-B
IL-9 Signaling	0.83	0.0303	SOCS2
Oncostatin M Signaling	0.83	0.0303	MT2A
Interferon Signaling	0.818	0.0294	IFIT1
Neuroprotective Role of THOP1 in Alzheimer's Disease	0.774	0.0263	HLA-B
Dendritic Cell Maturation	0.772	0.0131	COL5A3,HLA-B
Autoimmune Thyroid Disease Signaling	0.744	0.0244	HLA-B
Allograft Rejection Signaling	0.734	0.0238	HLA-B
Graft-versus-Host Disease Signaling	0.725	0.0233	HLA-B
Chondroitin Sulfate Biosynthesis	0.725	0.0233	B3GALT6
Role of Oct4 in Mammalian Embryonic Stem Cell Pluripotency	0.707	0.0222	NR2F6
Dermatan Sulfate Biosynthesis	0.707	0.0222	B3GALT6
Heparan Sulfate Biosynthesis	0.699	0.0217	B3GALT6
OX40 Signaling Pathway	0.682	0.0208	HLA-B
IL-8 Signaling	0.665	0.0111	RND2,LIMK2
CD27 Signaling in Lymphocytes	0.659	0.0196	MAP3K11
Hepatic Fibrosis / Hepatic Stellate Cell Activation	0.634	0.0106	COL5A3,COL7A1
Role of CHK Proteins in Cell Cycle Checkpoint Control	0.63	0.0182	RAD9A
Glioma Invasiveness Signaling	0.63	0.0182	RND2
Integrin Signaling	0.627	0.0105	RND2,MAP3K11
Protein Kinase A Signaling	0.614	0.0085	CDKN3,PGP,PTP4A1
Mitotic Roles of Polo-Like Kinase	0.585	0.0161	FBXO5
Growth Hormone Signaling	0.562	0.0152	SOCS2
Chemokine Signaling	0.562	0.0152	LIMK2
Cardiac Hypertrophy Signaling	0.555	0.0093	RND2,MAP3K11
Caveolar-mediated Endocytosis Signaling	0.54	0.0143	HLA-B
Prolactin Signaling	0.54	0.0143	SOCS2
JAK/Stat Signaling	0.54	0.0143	SOCS2
Communication between Innate and Adaptive Immune Cells	0.506	0.013	HLA-B
Crosstalk between Dendritic Cells and Natural Killer Cells	0.492	0.0125	HLA-B
CTLA4 Signaling in Cytotoxic T Lymphocytes	0.488	0.0123	HLA-B
FGF Signaling	0.488	0.0123	FGFRL1
Protein Ubiquitination Pathway	0.481	0.0082	PSMD10,HLA-B
Virus Entry via Endocytic Pathways	0.471	0.0118	HLA-B
RANK Signaling in Osteoclasts	0.471	0.0118	MAP3K11
Regulation of Actin-based Motility by Rho	0.463	0.0115	RND2
PAK Signaling	0.463	0.0115	LIMK2
SAPK/JNK Signaling	0.447	0.011	MAP3K11
IGF-1 Signaling	0.432	0.0105	SOCS2
Cholecystokinin/Gastrin-mediated Signaling	0.415	0.01	RND2
Sphingosine-1-phosphate Signaling	0.411	0.0099	RND2
HGF Signaling	0.408	0.0098	MAP3K11
NGF Signaling	0.401	0.00962	MAP3K11
Renin-Angiotensin Signaling	0.398	0.00952	SHC2
Role of Tissue Factor in Cancer	0.398	0.00952	LIMK2
Sperm Motility	0.392	0.00935	MAP3K11
Type II Diabetes Mellitus Signaling	0.386	0.00917	SOCS2
Hereditary Breast Cancer Signaling	0.386	0.00917	H2AFX
PKCÎ¸ Signaling in T Lymphocytes	0.386	0.00917	MAP3K11
CCR3 Signaling in Eosinophils	0.383	0.00909	LIMK2
LXR/RXR Activation	0.371	0.00877	APOE
PI3K Signaling in B Lymphocytes	0.368	0.0087	ATF5
D-myo-inositol (1,4,5,6)-Tetrakisphosphate Biosynthesis	0.368	0.0087	PPP1R12C
D-myo-inositol (3,4,5,6)-tetrakisphosphate Biosynthesis	0.368	0.0087	PPP1R12C
FXR/RXR Activation	0.365	0.00862	APOE
PTEN Signaling	0.365	0.00862	FGFRL1
HMGB1 Signaling	0.363	0.00855	RND2
Adipogenesis pathway	0.349	0.0082	FGFRL1
IL-12 Signaling and Production in Macrophages	0.347	0.00813	APOE
GNRH Signaling	0.339	0.00794	MAP3K11
Human Embryonic Stem Cell Pluripotency	0.336	0.00787	FGFRL1
D-myo-inositol-5-phosphate Metabolism	0.334	0.00781	PPP1R12C
3-phosphoinositide Degradation	0.324	0.00758	PPP1R12C
Glioblastoma Multiforme Signaling	0.308	0.00719	RND2
3-phosphoinositide Biosynthesis	0.304	0.00709	PPP1R12C
GÎ±q Signaling	0.302	0.00704	RND2
CXCR4 Signaling	0.289	0.00676	RND2
Tec Kinase Signaling	0.282	0.00658	RND2
Endothelin-1 Signaling	0.27	0.00633	SHC2
Acute Phase Response Signaling	0.268	0.00629	SOCS2
PPARÎ±/RXRÎ± Activation	0.265	0.00621	HELZ2
NF-ÎºB Signaling	0.256	0.00602	FGFRL1
B Cell Receptor Signaling	0.254	0.00599	MAP3K11
Sertoli Cell-Sertoli Cell Junction Signaling	0.253	0.00595	MAP3K11
Ephrin Receptor Signaling	0.251	0.00592	LIMK2
RAR Activation	0.249	0.00588	NR2F6
NRF2-mediated Oxidative Stress Response	0.246	0.00581	AKR7A2
Clathrin-mediated Endocytosis Signaling	0.241	0.00571	APOE
Superpathway of Inositol Phosphate Compounds	0.241	0.00571	PPP1R12C
Regulation of the Epithelial-Mesenchymal Transition Pathway	0.238	0.00565	FGFRL1
ILK Signaling	0.235	0.00559	RND2
mTOR Signaling	0.232	0.00552	RND2
Thrombin Signaling	0.231	0.00549	RND2
Breast Cancer Regulation by Stathmin1	0.222	0.00532	LIMK2
Systemic Lupus Erythematosus Signaling	0.215	0.00518	HLA-B
LPS/IL-1 Mediated Inhibition of RXR Function	0.21	0.00508	APOE
Actin Cytoskeleton Signaling	0.199	0.00488	LIMK2

## Sheet: cluster2
Â© 2000-2015 QIAGEN. All rights reserved.
Ingenuity Canonical Pathways	-log(p-value)	Ratio	Molecules
Role of BRCA1 in DNA Damage Response	2.83	0.0667	FANCG,ATRIP,BRIP1,CHEK2
Role of JAK1, JAK2 and TYK2 in Interferon Signaling	1.86	0.0909	STAT2,JAK2
Circadian Rhythm Signaling	1.55	0.0625	CRY2,ATF4
Interferon Signaling	1.5	0.0588	STAT2,JAK2
Spermine and Spermidine Degradation I	1.49	0.25	SAT1
Dendritic Cell Maturation	1.43	0.0261	IL32,ATF4,STAT2,JAK2
Cell Cycle: G2/M DNA Damage Checkpoint Regulation	1.21	0.0408	CDC25B,CHEK2
Unfolded protein response	1.17	0.0385	HSPA14,ATF4
Glycogen Degradation II	1.15	0.111	AGL
Activation of IRF by Cytosolic Pattern Recognition Receptors	1.14	0.037	IRF7,STAT2
ATM Signaling	1.07	0.0339	ATF4,CHEK2
Glycogen Degradation III	1.06	0.0909	AGL
Mitotic Roles of Polo-Like Kinase	1.04	0.0323	CDC25B,CHEK2
eNOS Signaling	1.02	0.0227	CCNA2,HSPA14,GUCY1B3
Aryl Hydrocarbon Receptor Signaling	1.01	0.0224	CCNA2,NCOA2,CHEK2
DNA Double-Strand Break Repair by Homologous Recombination	0.963	0.0714	GEN1
DNA Double-Strand Break Repair by Non-Homologous End Joining	0.963	0.0714	DCLRE1C
FLT3 Signaling in Hematopoietic Progenitor Cells	0.949	0.0286	ATF4,STAT2
JAK/Stat Signaling	0.949	0.0286	STAT2,JAK2
Extrinsic Prothrombin Activation Pathway	0.935	0.0667	PROS1
Granzyme B Signaling	0.908	0.0625	LMNB1
Putrescine Degradation III	0.908	0.0625	SAT1
TR/RXR Activation	0.837	0.0244	LDLR,NCOA2
Endoplasmic Reticulum Stress Pathway	0.799	0.0476	ATF4
Ephrin Receptor Signaling	0.791	0.0178	ATF4,EPHA4,JAK2
Polyamine Regulation in Colon Cancer	0.78	0.0455	SAT1
Triacylglycerol Degradation	0.763	0.0435	NDST2
Clathrin-mediated Endocytosis Signaling	0.76	0.0171	ARRB2,LDLR,HIP1R
Estrogen-mediated S-phase Entry	0.746	0.0417	CCNA2
IL-15 Production	0.73	0.04	JAK2
Role of JAK family kinases in IL-6-type Cytokine Signaling	0.73	0.04	JAK2
Antiproliferative Role of TOB in T Cell Signaling	0.715	0.0385	CCNA2
Cell Cycle Control of Chromosomal Replication	0.715	0.0385	CHEK2
Complement System	0.715	0.0385	CFH
Intrinsic Prothrombin Activation Pathway	0.7	0.037	PROS1
G Protein Signaling Mediated by Tubby	0.673	0.0345	JAK2
Sonic Hedgehog Signaling	0.673	0.0345	ARRB2
Corticotropin Releasing Hormone Signaling	0.672	0.019	ATF4,GUCY1B3
Role of Tissue Factor in Cancer	0.672	0.019	ARRB2,JAK2
Role of JAK2 in Hormone-like Cytokine Signaling	0.659	0.0333	JAK2
GÎ±s Signaling	0.654	0.0185	HTR7,ATF4
Hereditary Breast Cancer Signaling	0.648	0.0183	FANCG,CHEK2
Coagulation System	0.635	0.0312	PROS1
Inhibition of Angiogenesis by TSP1	0.635	0.0312	GUCY1B3
Oncostatin M Signaling	0.623	0.0303	JAK2
Dermatan Sulfate Biosynthesis (Late Stages)	0.623	0.0303	NDST2
D-myo-inositol (1,4,5,6)-Tetrakisphosphate Biosynthesis	0.614	0.0174	CDC25B,MTMR4
D-myo-inositol (3,4,5,6)-tetrakisphosphate Biosynthesis	0.614	0.0174	CDC25B,MTMR4
p38 MAPK Signaling	0.614	0.0174	CDC25B,ATF4
Role of RIG1-like Receptors in Antiviral Innate Immunity	0.59	0.0278	IRF7
Chondroitin Sulfate Biosynthesis (Late Stages)	0.59	0.0278	NDST2
Thyroid Cancer Signaling	0.561	0.0256	RET
Phototransduction Pathway	0.561	0.0256	GUCY1B3
Mechanisms of Viral Exit from Host Cells	0.551	0.025	LMNB1
Role of IL-17F in Allergic Inflammatory Airway Diseases	0.551	0.025	ATF4
Heparan Sulfate Biosynthesis (Late Stages)	0.551	0.025	NDST2
D-myo-inositol-5-phosphate Metabolism	0.549	0.0156	CDC25B,MTMR4
Serotonin Receptor Signaling	0.542	0.0244	HTR7
3-phosphoinositide Degradation	0.531	0.0152	CDC25B,MTMR4
Primary Immunodeficiency Signaling	0.525	0.0233	DCLRE1C
iNOS Signaling	0.525	0.0233	JAK2
Chondroitin Sulfate Biosynthesis	0.525	0.0233	NDST2
MSP-RON Signaling Pathway	0.509	0.0222	JAK2
Dermatan Sulfate Biosynthesis	0.509	0.0222	NDST2
Role of Cytokines in Mediating Communication between Immune Cells	0.501	0.0217	IL32
Ephrin A Signaling	0.501	0.0217	EPHA4
Heparan Sulfate Biosynthesis	0.501	0.0217	NDST2
3-phosphoinositide Biosynthesis	0.492	0.0142	CDC25B,MTMR4
CNTF Signaling	0.486	0.0208	JAK2
Wnt/Ca+ pathway	0.471	0.02	ATF4
Glucocorticoid Receptor Signaling	0.47	0.012	HSPA14,NCOA2,JAK2
Retinoic acid Mediated Apoptosis Signaling	0.458	0.0192	PARP12
Dopamine-DARPP32 Feedback in cAMP Signaling	0.454	0.0132	ATF4,GUCY1B3
Thrombopoietin Signaling	0.451	0.0189	JAK2
Tec Kinase Signaling	0.45	0.0132	STAT2,JAK2
Role of CHK Proteins in Cell Cycle Checkpoint Control	0.438	0.0182	CHEK2
Glioma Invasiveness Signaling	0.438	0.0182	HMMR
Regulation of Cellular Mechanics by Calpain Protease	0.438	0.0182	CCNA2
Role of JAK1 and JAK3 in Î³c Cytokine Signaling	0.42	0.0172	JAK2
Antiproliferative Role of Somatostatin Receptor 2	0.414	0.0169	GUCY1B3
Estrogen-Dependent Breast Cancer Signaling	0.403	0.0164	ATF4
GM-CSF Signaling	0.403	0.0164	JAK2
IL-17A Signaling in Airway Cells	0.398	0.0161	JAK2
Role of Macrophages, Fibroblasts and Endothelial Cells in Rheumatoid Arthritis	0.394	0.0107	IL32,ATF4,JAK2
ERK5 Signaling	0.392	0.0159	ATF4
Hypoxia Signaling in the Cardiovascular System	0.392	0.0159	ATF4
IL-15 Signaling	0.387	0.0156	JAK2
Erythropoietin Signaling	0.382	0.0154	JAK2
Neurotrophin/TRK Signaling	0.382	0.0154	ATF4
TREM1 Signaling	0.377	0.0152	JAK2
Growth Hormone Signaling	0.377	0.0152	JAK2
Role of Wnt/GSK-3Î² Signaling in the Pathogenesis of Influenza	0.377	0.0152	NCOA2
GDNF Family Ligand-Receptor Interactions	0.377	0.0152	RET
Superpathway of Inositol Phosphate Compounds	0.375	0.0114	CDC25B,MTMR4
Leptin Signaling in Obesity	0.367	0.0147	JAK2
IL-3 Signaling	0.358	0.0143	JAK2
Prolactin Signaling	0.358	0.0143	JAK2
IL-4 Signaling	0.358	0.0143	JAK2
IL-17 Signaling	0.353	0.0141	JAK2
STAT3 Pathway	0.353	0.0141	JAK2
PDGF Signaling	0.34	0.0135	JAK2
VDR/RXR Activation	0.328	0.013	NCOA2
Cyclins and Cell Cycle Regulation	0.328	0.013	CCNA2
Prostate Cancer Signaling	0.32	0.0127	ATF4
CTLA4 Signaling in Cytotoxic T Lymphocytes	0.312	0.0123	JAK2
UVA-Induced MAPK Signaling	0.312	0.0123	PARP12
FGF Signaling	0.312	0.0123	ATF4
Melanocyte Development and Pigmentation Signaling	0.308	0.0122	ATF4
FAK Signaling	0.301	0.0119	HMMR
cAMP-mediated signaling	0.296	0.00971	HTR7,ATF4
TGF-Î² Signaling	0.294	0.0116	IRF7
VEGF Signaling	0.29	0.0115	EIF1AY
Antioxidant Action of Vitamin C	0.284	0.0112	JAK2
Death Receptor Signaling	0.28	0.0111	PARP12
Huntington's Disease Signaling	0.275	0.00926	HSPA14,ATF4
Mouse Embryonic Stem Cell Pluripotency	0.274	0.0109	JAK2
Nitric Oxide Signaling in the Cardiovascular System	0.268	0.0106	GUCY1B3
IGF-1 Signaling	0.265	0.0105	JAK2
p53 Signaling	0.262	0.0104	CHEK2
Signaling by Rho Family GTPases	0.257	0.00889	SEPT4,DES
Molecular Mechanisms of Cancer	0.257	0.00852	CDC25B,JAK2,CHEK2
Cholecystokinin/Gastrin-mediated Signaling	0.25	0.01	EPHA4
Type I Diabetes Mellitus Signaling	0.242	0.00971	JAK2
NGF Signaling	0.239	0.00962	ATF4
Renin-Angiotensin Signaling	0.237	0.00952	JAK2
Pancreatic Adenocarcinoma Signaling	0.237	0.00952	JAK2
Role of NANOG in Mammalian Embryonic Stem Cell Pluripotency	0.234	0.00943	JAK2
Synaptic Long Term Potentiation	0.231	0.00935	ATF4
Sperm Motility	0.231	0.00935	GUCY1B3
G-Protein Coupled Receptor Signaling	0.227	0.00826	HTR7,ATF4
Androgen Signaling	0.224	0.00909	NCOA2
Role of Pattern Recognition Receptors in Recognition of Bacteria and Viruses	0.217	0.00885	IRF7
Cellular Effects of Sildenafil (Viagra)	0.217	0.00885	GUCY1B3
P2Y Purigenic Receptor Signaling Pathway	0.217	0.00885	ATF4
LXR/RXR Activation	0.215	0.00877	LDLR
PI3K Signaling in B Lymphocytes	0.212	0.0087	ATF4
IL-6 Signaling	0.212	0.0087	JAK2
RhoA Signaling	0.203	0.0084	2015-09-04
PI3K/AKT Signaling	0.203	0.0084	JAK2

## Sheet: cluster3
Â© 2000-2015 QIAGEN. All rights reserved.
Ingenuity Canonical Pathways	-log(p-value)	Ratio	Molecules
1D-myo-inositol Hexakisphosphate Biosynthesis V (from Ins(1,3,4)P3)	3.78	0.667	ITPK1,IPPK
Role of Osteoblasts, Osteoclasts and Chondrocytes in Rheumatoid Arthritis	2.31	0.0286	CASP9,IL6,ADAMTS5,FZD2,IL11,FZD7
Wnt/Ca+ pathway	2.21	0.06	PLCG2,FZD2,FZD7
Granzyme B Signaling	2.21	0.125	ENDOG,CASP9
1D-myo-inositol Hexakisphosphate Biosynthesis II (Mammalian)	2.11	0.111	ITPK1,IPPK
Cellular Effects of Sildenafil (Viagra)	1.99	0.0354	SLC4A11,PLCG2,MYL5,ACTG1
Role of BRCA1 in DNA Damage Response	1.99	0.05	E2F1,PLK1,FANCA
Mitotic Roles of Polo-Like Kinase	1.95	0.0484	PLK4,CCNB2,PLK1
Adipogenesis pathway	1.88	0.0328	SREBF1,SOX9,FZD2,FZD7
Tumoricidal Function of Hepatic Natural Killer Cells	1.86	0.0833	ENDOG,CASP9
Basal Cell Carcinoma Signaling	1.86	0.0448	GLI2,FZD2,FZD7
L-cysteine Degradation III	1.83	0.5	MPST
Uridine-5'-phosphate Biosynthesis	1.83	0.5	CAD
Cell Cycle Control of Chromosomal Replication	1.8	0.0769	CDT1,MCM4
Glioblastoma Multiforme Signaling	1.69	0.0288	PLCG2,E2F1,FZD2,FZD7
Crosstalk between Dendritic Cells and Natural Killer Cells	1.66	0.0375	FSCN1,IL6,ACTG1
Apoptosis Signaling	1.58	0.0349	ENDOG,CASP9,PLCG2
Colorectal Cancer Metastasis Signaling	1.55	0.0219	CASP9,IL6,BIRC5,FZD2,FZD7
Hepatic Cholestasis	1.54	0.0258	MAP4K2,SREBF1,IL6,IL11
Eumelanin Biosynthesis	1.53	0.25	MIF
Axonal Guidance Signaling	1.49	0.0172	GLI2,PLCG2,MYL5,ADAMTS5,FZD2,VASP,FZD7
Role of IL-17F in Allergic Inflammatory Airway Diseases	1.45	0.05	IL6,IL11
Hematopoiesis from Pluripotent Stem Cells	1.43	0.0488	IL6,IL11
Pancreatic Adenocarcinoma Signaling	1.36	0.0286	CASP9,E2F1,BIRC5
Zymosterol Biosynthesis	1.36	0.167	TM7SF2
TNFR1 Signaling	1.32	0.0426	MAP4K2,CASP9
Inositol Pyrophosphates Biosynthesis	1.29	0.143	IPPK
Salvage Pathways of Pyrimidine Deoxyribonucleotides	1.29	0.143	TK1
Cell Cycle: G2/M DNA Damage Checkpoint Regulation	1.29	0.0408	CCNB2,PLK1
Role of Pattern Recognition Receptors in Recognition of Bacteria and Viruses	1.28	0.0265	PLCG2,IL6,IL11
Integrin Signaling	1.26	0.0209	PLCG2,MYL5,ACTG1,VASP
Role of Macrophages, Fibroblasts and Endothelial Cells in Rheumatoid Arthritis	1.23	0.0179	MIF,PLCG2,IL6,FZD2,FZD7
Role of CHK Proteins in Cell Cycle Checkpoint Control	1.2	0.0364	E2F1,PLK1
Ovarian Cancer Signaling	1.15	0.0234	E2F1,FZD2,FZD7
PCP pathway	1.12	0.0328	FZD2,FZD7
Aryl Hydrocarbon Receptor Signaling	1.1	0.0224	E2F1,ALDH3B1,IL6
Non-Small Cell Lung Cancer Signaling	1.09	0.0317	CASP9,E2F1
Angiopoietin Signaling	1.08	0.0312	CASP9,BIRC5
BER pathway	1.07	0.0833	LIG1
TREM1 Signaling	1.06	0.0303	PLCG2,IL6
Role of Wnt/GSK-3Î² Signaling in the Pathogenesis of Influenza	1.06	0.0303	FZD2,FZD7
Cholesterol Biosynthesis I	1.03	0.0769	TM7SF2
Cholesterol Biosynthesis II (via 24,25-dihydrolanosterol)	1.03	0.0769	TM7SF2
Cholesterol Biosynthesis III (via Desmosterol)	1.03	0.0769	TM7SF2
Small Cell Lung Cancer Signaling	1.02	0.0286	CASP9,E2F1
DNA Double-Strand Break Repair by Homologous Recombination	1	0.0714	LIG1
nNOS Signaling in Skeletal Muscle Cells	1	0.0714	SNTA1
Parkinson's Signaling	1	0.0714	CASP9
Dendritic Cell Maturation	0.972	0.0196	PLCG2,FSCN1,IL6
Cyclins and Cell Cycle Regulation	0.948	0.026	E2F1,CCNB2
Prostate Cancer Signaling	0.929	0.0253	CASP9,E2F1
Tight Junction Signaling	0.917	0.0185	MYL5,ACTG1,VASP
UVA-Induced MAPK Signaling	0.911	0.0247	CASP9,PLCG2
Wnt/Î²-catenin Signaling	0.911	0.0184	SOX9,FZD2,FZD7
Differential Regulation of Cytokine Production in Macrophages and T Helper Cells by IL-17A and IL-17F	0.899	0.0556	IL6
FAK Signaling	0.886	0.0238	PLCG2,ACTG1
Virus Entry via Endocytic Pathways	0.877	0.0235	PLCG2,ACTG1
Role of NFAT in Cardiac Hypertrophy	0.877	0.0178	PLCG2,IL6,IL11
DNA damage-induced 14-3-3Ïƒ Signaling	0.877	0.0526	CCNB2
Factors Promoting Cardiogenesis in Vertebrates	0.861	0.023	FZD2,FZD7
VEGF Signaling	0.861	0.023	PLCG2,ACTG1
Superpathway of Inositol Phosphate Compounds	0.845	0.0171	ITPK1,PLCG2,IPPK
Death Receptor Signaling	0.838	0.0222	CASP9,ACTG1
Endoplasmic Reticulum Stress Pathway	0.837	0.0476	CASP9
FcÎ³ Receptor-mediated Phagocytosis in Macrophages and Monocytes	0.822	0.0217	ACTG1,VASP
Glioma Signaling	0.822	0.0217	PLCG2,E2F1
Mouse Embryonic Stem Cell Pluripotency	0.822	0.0217	FZD2,FZD7
Leukocyte Extravasation Signaling	0.804	0.0164	PLCG2,ACTG1,VASP
D-myo-inositol (1,4,5)-Trisphosphate Biosynthesis	0.8	0.0435	PLCG2
p53 Signaling	0.793	0.0208	E2F1,BIRC5
Estrogen-mediated S-phase Entry	0.783	0.0417	E2F1
Pyrimidine Ribonucleotides De Novo Biosynthesis	0.783	0.0417	CAD
IL-15 Production	0.767	0.04	IL6
Role of JAK family kinases in IL-6-type Cytokine Signaling	0.767	0.04	IL6
Sphingosine-1-phosphate Signaling	0.759	0.0198	CASP9,PLCG2
Systemic Lupus Erythematosus Signaling	0.757	0.0155	PLCG2,IL6,HNRNPC
HGF Signaling	0.752	0.0196	PLCG2,IL6
Superpathway of Cholesterol Biosynthesis	0.752	0.0385	TM7SF2
Role of p14/p19ARF in Tumor Suppression	0.737	0.037	E2F1
Corticotropin Releasing Hormone Signaling	0.733	0.019	GLI2,PLCG2
Role of NANOG in Mammalian Embryonic Stem Cell Pluripotency	0.727	0.0189	FZD2,FZD7
Cytotoxic T Lymphocyte-mediated Apoptosis of Target Cells	0.709	0.0345	CASP9
G Protein Signaling Mediated by Tubby	0.709	0.0345	PLCG2
Sonic Hedgehog Signaling	0.709	0.0345	GLI2
Hereditary Breast Cancer Signaling	0.708	0.0183	E2F1,FANCA
Triacylglycerol Biosynthesis	0.683	0.0323	PPP2R2D
LXR/RXR Activation	0.679	0.0175	SREBF1,IL6
MIF-mediated Glucocorticoid Regulation	0.671	0.0312	MIF
Cardiac Hypertrophy Signaling	0.664	0.014	PLCG2,MYL5,IL6
HMGB1 Signaling	0.663	0.0171	IL6,IL11
TWEAK Signaling	0.659	0.0303	CASP9
RhoA Signaling	0.652	0.0168	MYL5,ACTG1
Cell Cycle Regulation by BTG Family Proteins	0.637	0.0286	E2F1
Role of Hypercytokinemia/hyperchemokinemia in the Pathogenesis of Influenza	0.637	0.0286	IL6
IL-17A Signaling in Fibroblasts	0.637	0.0286	IL6
Phospholipase C Signaling	0.623	0.0133	MARCKS,PLCG2,MYL5
Notch Signaling	0.616	0.027	DTX3
Human Embryonic Stem Cell Pluripotency	0.611	0.0157	FZD2,FZD7
D-myo-inositol-5-phosphate Metabolism	0.606	0.0156	ITPK1,PLCG2
Docosahexaenoic Acid (DHA) Signaling	0.605	0.0263	CASP9
eNOS Signaling	0.587	0.0152	CASP9,PLCG2
Role of PKR in Interferon Induction and Antiviral Response	0.586	0.025	CASP9
MIF Regulation of Innate Immunity	0.586	0.025	MIF
FcÎ³RIIB Signaling in B Lymphocytes	0.586	0.025	PLCG2
Mechanisms of Viral Exit from Host Cells	0.586	0.025	ACTG1
Melanoma Signaling	0.577	0.0244	E2F1
Molecular Mechanisms of Cancer	0.571	0.0114	CASP9,E2F1,FZD2,FZD7
Graft-versus-Host Disease Signaling	0.559	0.0233	IL6
Epithelial Adherens Junction Signaling	0.543	0.0141	MYL5,ACTG1
MSP-RON Signaling Pathway	0.543	0.0222	ACTG1
Role of Cytokines in Mediating Communication between Immune Cells	0.535	0.0217	IL6
Gap Junction Signaling	0.526	0.0137	PLCG2,ACTG1
Phospholipases	0.512	0.0204	PLCG2
Endometrial Cancer Signaling	0.505	0.02	CASP9
Nur77 Signaling in T Lymphocytes	0.505	0.02	CASP9
Tec Kinase Signaling	0.503	0.0132	PLCG2,ACTG1
CD27 Signaling in Lymphocytes	0.498	0.0196	CASP9
Retinoic acid Mediated Apoptosis Signaling	0.491	0.0192	CASP9
Unfolded protein response	0.491	0.0192	SREBF1
Lymphotoxin Î² Receptor Signaling	0.484	0.0189	CASP9
Thrombopoietin Signaling	0.484	0.0189	PLCG2
Endothelin-1 Signaling	0.481	0.0127	CASP9,PLCG2
Activation of IRF by Cytosolic Pattern Recognition Receptors	0.477	0.0185	IL6
Role of PI3K/AKT Signaling in the Pathogenesis of Influenza	0.477	0.0185	CASP9
ErbB2-ErbB3 Signaling	0.471	0.0182	ETV4
PPARÎ±/RXRÎ± Activation	0.47	0.0124	PLCG2,IL6
Mitochondrial Dysfunction	0.467	0.0123	CASP9,COX7A2
Actin Nucleation by ARP-WASP Complex	0.464	0.0179	VASP
ErbB4 Signaling	0.464	0.0179	PLCG2
Myc Mediated Apoptosis Signaling	0.458	0.0175	CASP9
Agranulocyte Adhesion and Diapedesis	0.456	0.0121	MYL5,ACTG1
RhoGDI Signaling	0.45	0.012	MYL5,ACTG1
Induction of Apoptosis by HIV1	0.446	0.0169	CASP9
ATM Signaling	0.446	0.0169	CCNB2
PXR/RXR Activation	0.429	0.0161	IL6
IL-17A Signaling in Airway Cells	0.429	0.0161	IL6
Pyridoxal 5'-phosphate Salvage Pathway	0.429	0.0161	PLK1
Cell Cycle: G1/S Checkpoint Regulation	0.424	0.0159	E2F1
IL-15 Signaling	0.418	0.0156	IL6
Melatonin Signaling	0.418	0.0156	PLCG2
Regulation of the Epithelial-Mesenchymal Transition Pathway	0.418	0.0113	FZD2,FZD7
Erythropoietin Signaling	0.413	0.0154	PLCG2
CCR5 Signaling in Macrophages	0.413	0.0154	PLCG2
T Helper Cell Differentiation	0.413	0.0154	IL6
Remodeling of Epithelial Adherens Junctions	0.413	0.0154	ACTG1
ILK Signaling	0.412	0.0112	MYL5,ACTG1
IL-10 Signaling	0.408	0.0152	IL6
Growth Hormone Signaling	0.408	0.0152	PLCG2
GDNF Family Ligand-Receptor Interactions	0.408	0.0152	PLCG2
Chemokine Signaling	0.408	0.0152	PLCG2
Macropinocytosis Signaling	0.408	0.0152	PLCG2
Thrombin Signaling	0.403	0.011	PLCG2,MYL5
Agrin Interactions at Neuromuscular Junction	0.403	0.0149	ACTG1
Leptin Signaling in Obesity	0.398	0.0147	PLCG2
Caveolar-mediated Endocytosis Signaling	0.388	0.0143	ACTG1
Prolactin Signaling	0.388	0.0143	PLCG2
JAK/Stat Signaling	0.388	0.0143	IL6
IL-17 Signaling	0.384	0.0141	IL6
Hepatic Fibrosis / Hepatic Stellate Cell Activation	0.384	0.0106	MYL5,IL6
VEGF Family Ligand-Receptor Interactions	0.375	0.0137	PLCG2
HER-2 Signaling in Breast Cancer	0.37	0.0135	CASP9
PDGF Signaling	0.37	0.0135	PLCG2
LPS/IL-1 Mediated Inhibition of RXR Function	0.363	0.0102	SREBF1,ALDH3B1
Regulation of IL-2 Expression in Activated and Anergic T Lymphocytes	0.362	0.0132	PLCG2
Communication between Innate and Adaptive Immune Cells	0.357	0.013	IL6
Altered T Cell and B Cell Signaling in Rheumatoid Arthritis	0.349	0.0127	IL6
Actin Cytoskeleton Signaling	0.343	0.00976	MYL5,ACTG1
TR/RXR Activation	0.337	0.0122	SREBF1
Melanocyte Development and Pigmentation Signaling	0.337	0.0122	PLCG2
Î±-Adrenergic Signaling	0.334	0.012	PLCG2
Bladder Cancer Signaling	0.334	0.012	E2F1
ErbB Signaling	0.334	0.012	PLCG2
Neuregulin Signaling	0.326	0.0118	PLCG2
Neuropathic Pain Signaling In Dorsal Horn Neurons	0.322	0.0116	PLCG2
Regulation of Actin-based Motility by Rho	0.319	0.0115	MYL5
G Beta Gamma Signaling	0.319	0.0115	PLCG2
PAK Signaling	0.319	0.0115	MYL5
Salvage Pathways of Pyrimidine Ribonucleotides	0.319	0.0115	PLK1
Antioxidant Action of Vitamin C	0.312	0.0112	PLCG2
Protein Kinase A Signaling	0.307	0.0085	PLCG2,MYL5,VASP
Chronic Myeloid Leukemia Signaling	0.305	0.011	E2F1
SAPK/JNK Signaling	0.305	0.011	MAP4K2
Signaling by Rho Family GTPases	0.299	0.00889	MYL5,ACTG1
Amyotrophic Lateral Sclerosis Signaling	0.295	0.0106	CASP9
Telomerase Signaling	0.295	0.0106	E2F1
IGF-1 Signaling	0.292	0.0105	CASP9
CDK5 Signaling	0.286	0.0103	LAMA5
Paxillin Signaling	0.286	0.0103	ACTG1
Natural Killer Cell Signaling	0.28	0.0101	PLCG2
Oxidative Phosphorylation	0.271	0.0098	COX7A2
Type I Diabetes Mellitus Signaling	0.268	0.00971	CASP9
Fc Epsilon RI Signaling	0.266	0.00962	PLCG2
NGF Signaling	0.266	0.00962	PLCG2
Renin-Angiotensin Signaling	0.263	0.00952	PLCG2
Xenobiotic Metabolism Signaling	0.263	0.0082	ALDH3B1,IL6
Synaptic Long Term Potentiation	0.258	0.00935	PLCG2
Sperm Motility	0.258	0.00935	PLCG2
PKCÎ¸ Signaling in T Lymphocytes	0.252	0.00917	PLCG2
14-3-3-mediated Signaling	0.247	0.00901	PLCG2
GÎ±12/13 Signaling	0.245	0.00893	MYL5
p70S6K Signaling	0.242	0.00885	PLCG2
P2Y Purigenic Receptor Signaling Pathway	0.242	0.00885	PLCG2
Atherosclerosis Signaling	0.237	0.0087	IL6
PI3K Signaling in B Lymphocytes	0.237	0.0087	PLCG2
D-myo-inositol (1,4,5,6)-Tetrakisphosphate Biosynthesis	0.237	0.0087	ITPK1
D-myo-inositol (3,4,5,6)-tetrakisphosphate Biosynthesis	0.237	0.0087	ITPK1
IL-6 Signaling	0.237	0.0087	IL6
FXR/RXR Activation	0.235	0.00862	SREBF1
PTEN Signaling	0.235	0.00862	CASP9
Cdc42 Signaling	0.221	0.0082	MYL5
Synaptic Long Term Depression	0.217	0.00806	PLCG2
3-phosphoinositide Degradation	0.201	0.00758	ITPK1

## Sheet: cluster4
Â© 2000-2015 QIAGEN. All rights reserved.
Ingenuity Canonical Pathways	-log(p-value)	Ratio	Molecules
EIF2 Signaling	40.3	0.187	RPL11,RPL22L1,RPLP2,RPS23,RPS4X,RPS11,RPL14,EIF1,RPS13,UBA52,RPL36,RPS5,RPL18,PABPC1,RPL4,RPL27,RPL30,RPS19,RPL23,EIF2S3,RPS21,EIF3E,RPL37A,RPS6,RPL8,RPS4Y1,RPS16,RPL28,RPS25,EIF3L,RPL38
Regulation of eIF4 and p70S6K Signaling	16.9	0.114	PABPC1,RPS19,EIF2S3,RPS21,EIF3E,RPS23,RPS11,RPS4X,RPS6,RPS4Y1,EIF1,RPS16,RPS13,RPS25,RPS5,EIF3L
mTOR Signaling	11.1	0.0718	RPS19,RPS21,EIF3E,RPS23,RPS11,RPS4X,RPS6,RPS4Y1,RPS16,RPS13,RPS25,RPS5,EIF3L
Antiproliferative Role of TOB in T Cell Signaling	2.11	0.0769	PABPC1,PABPC4
Diphthamide Biosynthesis	1.81	0.333	EEF2
Oxidized GTP and dGTP Detoxification	1.81	0.333	DDX6
Ketolysis	1.45	0.143	HADHA
Ketogenesis	1.3	0.1	HADHA
NAD Phosphorylation and Dephosphorylation	1.3	0.1	ACP6
Glutaryl-CoA Degradation	1.26	0.0909	HADHA
Mevalonate Pathway I	1.26	0.0909	HADHA
Isoleucine Degradation I	1.19	0.0769	HADHA
VEGF Signaling	1.13	0.023	EIF1,EIF2S3
CDP-diacylglycerol Biosynthesis I	1.13	0.0667	LCLAT1
Superpathway of Geranylgeranyldiphosphate Biosynthesis I (via Mevalonate)	1.13	0.0667	HADHA
Valine Degradation I	1.1	0.0625	HADHA
Phosphatidylglycerol Biosynthesis II (Non-plastidic)	1.08	0.0588	LCLAT1
Tryptophan Degradation III (Eukaryotic)	1.08	0.0588	HADHA
NAD Salvage Pathway II	1.03	0.0526	ACP6
Polyamine Regulation in Colon Cancer	0.97	0.0455	APC
TCA Cycle II (Eukaryotic)	0.951	0.0435	CS
p70S6K Signaling	0.94	0.0177	RPS6,EEF2
D-myo-inositol (1,4,5,6)-Tetrakisphosphate Biosynthesis	0.928	0.0174	IGBP1,PPM1K
D-myo-inositol (3,4,5,6)-tetrakisphosphate Biosynthesis	0.928	0.0174	IGBP1,PPM1K
Superpathway of Cholesterol Biosynthesis	0.901	0.0385	HADHA
Adipogenesis pathway	0.886	0.0164	FGFR3,ARNTL
Fatty Acid Î²-oxidation I	0.871	0.0357	HADHA
Cardiac Î²-adrenergic Signaling	0.863	0.0159	GNB2L1,AKAP9
Human Embryonic Stem Cell Pluripotency	0.858	0.0157	FGFR3,APC
G Protein Signaling Mediated by Tubby	0.857	0.0345	GNB2L1
D-myo-inositol-5-phosphate Metabolism	0.852	0.0156	IGBP1,PPM1K
3-phosphoinositide Degradation	0.831	0.0152	IGBP1,PPM1K
Triacylglycerol Biosynthesis	0.83	0.0323	LCLAT1
Circadian Rhythm Signaling	0.818	0.0312	ARNTL
3-phosphoinositide Biosynthesis	0.786	0.0142	IGBP1,PPM1K
Wnt/Î²-catenin Signaling	0.69	0.0123	SOX8,APC
Superpathway of Inositol Phosphate Compounds	0.644	0.0114	IGBP1,PPM1K
Regulation of the Epithelial-Mesenchymal Transition Pathway	0.637	0.0113	FGFR3,APC
Role of CHK Proteins in Cell Cycle Checkpoint Control	0.607	0.0182	CLSPN
Induction of Apoptosis by HIV1	0.581	0.0169	SLC25A5
Antiproliferative Role of Somatostatin Receptor 2	0.581	0.0169	GNB2L1
GM-CSF Signaling	0.568	0.0164	GNB2L1
Mitotic Roles of Polo-Like Kinase	0.562	0.0161	KIF11
Cell Cycle: G1/S Checkpoint Regulation	0.556	0.0159	RPL11
CCR5 Signaling in Macrophages	0.545	0.0154	GNB2L1
Remodeling of Epithelial Adherens Junctions	0.545	0.0154	APC
Role of Wnt/GSK-3Î² Signaling in the Pathogenesis of Influenza	0.539	0.0152	APC
Basal Cell Carcinoma Signaling	0.534	0.0149	APC
STAT3 Pathway	0.513	0.0141	FGFR3
Ephrin B Signaling	0.508	0.0139	GNB2L1
Colorectal Cancer Metastasis Signaling	0.484	0.00877	GNB2L1,APC
FGF Signaling	0.466	0.0123	FGFR3
Î±-Adrenergic Signaling	0.458	0.012	GNB2L1
Bladder Cancer Signaling	0.458	0.012	FGFR3
Neuregulin Signaling	0.449	0.0118	RPS6
Factors Promoting Cardiogenesis in Vertebrates	0.441	0.0115	APC
G Beta Gamma Signaling	0.441	0.0115	GNB2L1
IL-1 Signaling	0.426	0.011	GNB2L1
Mouse Embryonic Stem Cell Pluripotency	0.422	0.0109	APC
Type I Diabetes Mellitus Signaling	0.384	0.00971	HSPD1
fMLP Signaling in Neutrophils	0.378	0.00952	GNB2L1
Role of NANOG in Mammalian Embryonic Stem Cell Pluripotency	0.375	0.00943	APC
GÎ±s Signaling	0.369	0.00926	GNB2L1
CCR3 Signaling in Eosinophils	0.363	0.00909	GNB2L1
Androgen Signaling	0.363	0.00909	GNB2L1
Cellular Effects of Sildenafil (Viagra)	0.354	0.00885	PABPC4
P2Y Purigenic Receptor Signaling Pathway	0.354	0.00885	GNB2L1
GÎ±i Signaling	0.348	0.0087	GNB2L1
PTEN Signaling	0.346	0.00862	FGFR3
Cdc42 Signaling	0.33	0.0082	APC
Relaxin Signaling	0.317	0.00787	GNB2L1
Ovarian Cancer Signaling	0.315	0.00781	APC
AMPK Signaling	0.308	0.00763	PFKFB2
Glioblastoma Multiforme Signaling	0.29	0.00719	APC
Aldosterone Signaling in Epithelial Cells	0.288	0.00714	HSPD1
Epithelial Adherens Junction Signaling	0.284	0.00704	APC
GÎ±q Signaling	0.284	0.00704	GNB2L1
CXCR4 Signaling	0.271	0.00676	GNB2L1
Protein Kinase A Signaling	0.264	0.00567	GNB2L1,AKAP9
Tec Kinase Signaling	0.264	0.00658	GNB2L1
CREB Signaling in Neurons	0.251	0.00629	GNB2L1
Role of NFAT in Regulation of the Immune Response	0.249	0.00625	GNB2L1
NF-ÎºB Signaling	0.239	0.00602	FGFR3
RhoGDI Signaling	0.237	0.00599	GNB2L1
Role of NFAT in Cardiac Hypertrophy	0.234	0.00592	GNB2L1
Ephrin Receptor Signaling	0.234	0.00592	GNB2L1
IL-8 Signaling	0.217	0.00556	GNB2L1
Thrombin Signaling	0.214	0.00549	GNB2L1
Breast Cancer Regulation by Stathmin1	0.206	0.00532	GNB2L1

## Sheet: cluster5
Â© 2000-2015 QIAGEN. All rights reserved.
Ingenuity Canonical Pathways	-log(p-value)	Ratio	Molecules
ATM Signaling	3.22	0.0847	SMC3,SMC2,FANCD2,RAD50,EP300
Role of BRCA1 in DNA Damage Response	3.18	0.0833	FANCM,POU2F1,FANCD2,SMARCA2,RAD50
Hereditary Breast Cancer Signaling	2.77	0.055	PIK3R3,FANCM,FANCD2,SMARCA2,RAD50,EP300
Sonic Hedgehog Signaling	2.34	0.103	GLIS2,GLI3,PTCH1
NGF Signaling	2.13	0.0481	PIK3R3,MAP3K1,MAP3K5,MAP3K4,EP300
PKCÎ¸ Signaling in T Lymphocytes	2.05	0.0459	PIK3R3,POU2F1,MAP3K1,MAP3K5,MAP3K4
RAR Activation	1.84	0.0353	PIK3R3,SMARCA2,MAP3K1,MAP3K5,REL,EP300
FGF Signaling	1.83	0.0494	PIK3R3,MAP3K1,MAP3K5,EP300
RANK Signaling in Osteoclasts	1.76	0.0471	PIK3R3,MAP3K1,MAP3K5,MAP3K4
CD27 Signaling in Lymphocytes	1.67	0.0588	MAP3K1,MAP3K5,MAP3K4
SAPK/JNK Signaling	1.67	0.044	PIK3R3,MAP3K1,MAP3K5,MAP3K4
HIF1Î± Signaling	1.59	0.0417	PIK3R3,VEGFB,LDHB,EP300
Glucocorticoid Receptor Signaling	1.56	0.0279	PIK3R3,HSPA8,POU2F1,HSP90AB1,SMARCA2,MAP3K1,EP300
HGF Signaling	1.51	0.0392	PIK3R3,MAP3K1,MAP3K5,MAP3K4
Diphthamide Biosynthesis	1.46	0.333	DPH5
1,25-dihydroxyvitamin D3 Biosynthesis	1.46	0.333	CYP2R1
Mitotic Roles of Polo-Like Kinase	1.45	0.0484	KIF23,SMC3,HSP90AB1
Neurotrophin/TRK Signaling	1.4	0.0462	PIK3R3,MAP3K5,EP300
Basal Cell Carcinoma Signaling	1.37	0.0448	GLIS2,GLI3,PTCH1
B Cell Receptor Signaling	1.34	0.0299	PIK3R3,MAP3K1,MAP3K5,MAP3K4,EP300
Circadian Rhythm Signaling	1.27	0.0625	CLOCK,EP300
Clathrin-mediated Endocytosis Signaling	1.27	0.0286	PIK3R3,HSPA8,AP1G2,USP9X,VEGFB
Production of Nitric Oxide and Reactive Oxygen Species in Macrophages	1.27	0.0286	PIK3R3,MAP3K1,MAP3K5,MAP3K4,SIRPA
Pyruvate Fermentation to Lactate	1.25	0.2	LDHB
Lysine Degradation II	1.25	0.2	AADAT
Lysine Degradation V	1.25	0.2	AADAT
GNRH Signaling	1.23	0.0317	MAP3K1,MAP3K5,MAP3K4,EP300
Prostate Cancer Signaling	1.19	0.038	PIK3R3,HSP90AB1,EP300
Role of RIG1-like Receptors in Antiviral Innate Immunity	1.18	0.0556	DHX58,EP300
Xenobiotic Metabolism Signaling	1.18	0.0246	PIK3R3,HSP90AB1,MAP3K1,MAP3K5,MAP3K4,EP300
Pregnenolone Biosynthesis	1.17	0.167	MICAL3
eNOS Signaling	1.17	0.0303	PIK3R3,HSPA8,HSP90AB1,VEGFB
UVA-Induced MAPK Signaling	1.17	0.037	PIK3R3,PARP10,PARP14
Notch Signaling	1.16	0.0541	RBPJ,JAG1
Death Receptor Signaling	1.06	0.0333	PARP10,MAP3K5,PARP14
Histidine Degradation VI	1.05	0.125	MICAL3
Nitric Oxide Signaling in the Cardiovascular System	1.02	0.0319	PIK3R3,HSP90AB1,VEGFB
Germ Cell-Sertoli Cell Junction Signaling	0.978	0.026	PIK3R3,MAP3K1,MAP3K5,MAP3K4
Cardiac Hypertrophy Signaling	0.974	0.0233	PIK3R3,MAP3K1,MAP3K5,MAP3K4,EP300
Cell Cycle: G2/M DNA Damage Checkpoint Regulation	0.955	0.0408	TOP2A,EP300
Molecular Mechanisms of Cancer	0.932	0.0199	PIK3R3,FANCD2,PTCH1,ARHGEF2,RBPJ,MAP3K5,EP300
PPARÎ±/RXRÎ± Activation	0.926	0.0248	MED23,HSP90AB1,CLOCK,EP300
Retinoic acid Mediated Apoptosis Signaling	0.912	0.0385	PARP10,PARP14
Unfolded protein response	0.912	0.0385	HSPA8,MAP3K5
Corticotropin Releasing Hormone Signaling	0.908	0.0286	GLI3,PTCH1,EP300
Lymphotoxin Î² Receptor Signaling	0.899	0.0377	PIK3R3,EP300
EGF Signaling	0.885	0.037	PIK3R3,MAP3K1
Ubiquinol-10 Biosynthesis (Eukaryotic)	0.883	0.0833	MICAL3
Type II Diabetes Mellitus Signaling	0.873	0.0275	PIK3R3,MAP3K1,MAP3K5
NRF2-mediated Oxidative Stress Response	0.851	0.0233	PIK3R3,MAP3K1,MAP3K5,EP300
GÎ±12/13 Signaling	0.848	0.0268	PIK3R3,MAP3K1,MAP3K5
DNA Double-Strand Break Repair by Homologous Recombination	0.821	0.0714	RAD50
DNA Double-Strand Break Repair by Non-Homologous End Joining	0.821	0.0714	RAD50
Telomere Extension by Telomerase	0.821	0.0714	RAD50
Protein Ubiquitination Pathway	0.808	0.0205	HSPA8,USP7,HSP90AB1,UBR2,USP9X
Estrogen-Dependent Breast Cancer Signaling	0.801	0.0328	PIK3R3,EP300
Granzyme A Signaling	0.793	0.0667	EP300
PI3K/AKT Signaling	0.793	0.0252	PIK3R3,HSP90AB1,MAP3K5
Non-Small Cell Lung Cancer Signaling	0.779	0.0317	PIK3R3,STK4
Hypoxia Signaling in the Cardiovascular System	0.779	0.0317	HSP90AB1,EP300
RAN Signaling	0.768	0.0625	RCC1
IL-12 Signaling and Production in Macrophages	0.763	0.0244	PIK3R3,REL,EP300
Renal Cell Carcinoma Signaling	0.737	0.0299	PIK3R3,EP300
FLT3 Signaling in Hematopoietic Progenitor Cells	0.709	0.0286	PIK3R3,EP300
Prolactin Signaling	0.709	0.0286	PIK3R3,EP300
GADD45 Signaling	0.7	0.0526	MAP3K4
LPS-stimulated MAPK Signaling	0.69	0.0278	PIK3R3,MAP3K5
NF-ÎºB Activation by Viruses	0.69	0.0278	PIK3R3,MAP3K1
Aryl Hydrocarbon Receptor Signaling	0.689	0.0224	HSP90AB1,MCM7,EP300
VEGF Family Ligand-Receptor Interactions	0.681	0.0274	PIK3R3,VEGFB
Lipid Antigen Presentation by CD1	0.681	0.05	AP1G2
HER-2 Signaling in Breast Cancer	0.672	0.027	PIK3R3,MAP3K5
PDGF Signaling	0.672	0.027	PIK3R3,MAP3K1
Actin Cytoskeleton Signaling	0.665	0.0195	PIK3R3,EZR,DIAPH3,SSH2
Endoplasmic Reticulum Stress Pathway	0.662	0.0476	MAP3K5
Aldosterone Signaling in Epithelial Cells	0.652	0.0214	PIK3R3,HSPA8,HSP90AB1
Protein Kinase A Signaling	0.64	0.017	GLI3,MAP3K1,PTCH1,PHKA2,SIRPA,EP300
Ceramide Signaling	0.639	0.0256	PIK3R3,MAP3K1
Reelin Signaling in Neurons	0.639	0.0256	PIK3R3,ARHGEF2
CTLA4 Signaling in Cytotoxic T Lymphocytes	0.615	0.0247	PIK3R3,AP1G2
TR/RXR Activation	0.607	0.0244	PIK3R3,EP300
Melanocyte Development and Pigmentation Signaling	0.607	0.0244	PIK3R3,EP300
Neuregulin Signaling	0.585	0.0235	PIK3R3,HSP90AB1
Virus Entry via Endocytic Pathways	0.585	0.0235	PIK3R3,AP1G2
Cell Cycle Control of Chromosomal Replication	0.581	0.0385	MCM7
Signaling by Rho Family GTPases	0.575	0.0178	PIK3R3,EZR,DIAPH3,ARHGEF2
VEGF Signaling	0.571	0.023	PIK3R3,VEGFB
Role of p14/p19ARF in Tumor Suppression	0.567	0.037	PIK3R3
TNFR2 Signaling	0.554	0.0357	MAP3K1
PPAR Signaling	0.551	0.0222	HSP90AB1,EP300
Acute Phase Response Signaling	0.55	0.0189	PIK3R3,MAP3K1,MAP3K5
T Cell Receptor Signaling	0.544	0.022	PIK3R3,MAP3K1
FcÎ³ Receptor-mediated Phagocytosis in Macrophages and Monocytes	0.538	0.0217	PIK3R3,EZR
Role of JAK2 in Hormone-like Cytokine Signaling	0.529	0.0333	SIRPA
Amyotrophic Lateral Sclerosis Signaling	0.525	0.0213	PIK3R3,VEGFB
Telomerase Signaling	0.525	0.0213	PIK3R3,HSP90AB1
NF-ÎºB Signaling	0.517	0.0181	PIK3R3,MAP3K1,EP300
4-1BB Signaling in T Lymphocytes	0.517	0.0323	MAP3K5
p53 Signaling	0.513	0.0208	PIK3R3,EP300
RhoGDI Signaling	0.512	0.018	EZR,ARHGEF2,EP300
Sertoli Cell-Sertoli Cell Junction Signaling	0.508	0.0179	MAP3K1,MAP3K5,MAP3K4
Role of NFAT in Cardiac Hypertrophy	0.503	0.0178	PIK3R3,MAP3K1,EP300
IL-9 Signaling	0.494	0.0303	PIK3R3
Rac Signaling	0.478	0.0196	PIK3R3,MAP3K1
Axonal Guidance Signaling	0.476	0.0148	PIK3R3,SEMA4D,GLIS2,GLI3,PTCH1,VEGFB
Regulation of the Epithelial-Mesenchymal Transition Pathway	0.47	0.0169	PIK3R3,RBPJ,JAG1
ILK Signaling	0.462	0.0168	PIK3R3,VEGFB,EP300
Renin-Angiotensin Signaling	0.461	0.019	PIK3R3,MAP3K1
Pancreatic Adenocarcinoma Signaling	0.461	0.019	PIK3R3,VEGFB
mTOR Signaling	0.454	0.0166	PIK3R3,EIF3F,VEGFB
Leukocyte Extravasation Signaling	0.446	0.0164	PIK3R3,EZR,MAP3K4
CD28 Signaling in T Helper Cells	0.446	0.0185	PIK3R3,MAP3K1
Docosahexaenoic Acid (DHA) Signaling	0.445	0.0263	PIK3R3
April Mediated Signaling	0.445	0.0263	MAP3K1
14-3-3-mediated Signaling	0.431	0.018	PIK3R3,MAP3K5
FcÎ³RIIB Signaling in B Lymphocytes	0.427	0.025	PIK3R3
B Cell Activating Factor Signaling	0.427	0.025	MAP3K1
Role of IL-17F in Allergic Inflammatory Airway Diseases	0.427	0.025	EP300
P2Y Purigenic Receptor Signaling Pathway	0.421	0.0177	PIK3R3,EP300
Melanoma Signaling	0.419	0.0244	PIK3R3
p38 MAPK Signaling	0.412	0.0174	MAP3K5,EP300
Systemic Lupus Erythematosus Signaling	0.409	0.0155	PIK3R3,RNPC3,SNRPF
PTEN Signaling	0.407	0.0172	PIK3R3,MAST2
RhoA Signaling	0.394	0.0168	ANLN,EZR
Role of Oct4 in Mammalian Embryonic Stem Cell Pluripotency	0.388	0.0222	JARID2
MSP-RON Signaling Pathway	0.388	0.0222	PIK3R3
Ephrin A Signaling	0.38	0.0217	PIK3R3
TNFR1 Signaling	0.373	0.0213	MAP3K1
Estrogen Receptor Signaling	0.373	0.0161	MED23,EP300
CNTF Signaling	0.367	0.0208	PIK3R3
Ovarian Cancer Signaling	0.357	0.0156	PIK3R3,VEGFB
Endometrial Cancer Signaling	0.353	0.02	PIK3R3
Nur77 Signaling in T Lymphocytes	0.353	0.02	EP300
Wnt/Ca+ pathway	0.353	0.02	EP300
Semaphorin Signaling in Neurons	0.347	0.0196	SEMA4D
UVB-Induced MAPK Signaling	0.347	0.0196	PIK3R3
AMPK Signaling	0.345	0.0153	PIK3R3,SMARCA2
Role of IL-17A in Arthritis	0.341	0.0192	PIK3R3
IL-2 Signaling	0.341	0.0192	PIK3R3
GABA Receptor Signaling	0.341	0.0192	AP1G2
Huntington's Disease Signaling	0.337	0.0139	PIK3R3,HSPA8,EP300
Thrombopoietin Signaling	0.335	0.0189	PIK3R3
Activation of IRF by Cytosolic Pattern Recognition Receptors	0.329	0.0185	DHX58
Role of PI3K/AKT Signaling in the Pathogenesis of Influenza	0.329	0.0185	PIK3R3
Role of CHK Proteins in Cell Cycle Checkpoint Control	0.323	0.0182	RAD50
Glioma Invasiveness Signaling	0.323	0.0182	PIK3R3
ErbB2-ErbB3 Signaling	0.323	0.0182	PIK3R3
Regulation of Cellular Mechanics by Calpain Protease	0.323	0.0182	EZR
Calcium-induced T Lymphocyte Apoptosis	0.318	0.0179	EP300
ErbB4 Signaling	0.318	0.0179	PIK3R3
Regulation of eIF4 and p70S6K Signaling	0.313	0.0143	PIK3R3,EIF3F
Myc Mediated Apoptosis Signaling	0.312	0.0175	PIK3R3
3-phosphoinositide Biosynthesis	0.31	0.0142	PIK3R3,SIRPA
Role of JAK1 and JAK3 in Î³c Cytokine Signaling	0.307	0.0172	PIK3R3
Induction of Apoptosis by HIV1	0.302	0.0169	MAP3K5
Antiproliferative Role of Somatostatin Receptor 2	0.302	0.0169	PIK3R3
GM-CSF Signaling	0.292	0.0164	PIK3R3
IL-17A Signaling in Airway Cells	0.287	0.0161	PIK3R3
Pyridoxal 5'-phosphate Salvage Pathway	0.287	0.0161	TTK
CD40 Signaling	0.282	0.0159	PIK3R3
ERK5 Signaling	0.282	0.0159	EP300
IL-15 Signaling	0.278	0.0156	PIK3R3
Angiopoietin Signaling	0.278	0.0156	PIK3R3
Tec Kinase Signaling	0.276	0.0132	PIK3R3,GTF2I
Erythropoietin Signaling	0.273	0.0154	PIK3R3
Role of MAPK Signaling in the Pathogenesis of Influenza	0.273	0.0154	MAP3K5
Dendritic Cell Maturation	0.273	0.0131	PIK3R3,EP300
Growth Hormone Signaling	0.269	0.0152	PIK3R3
GDNF Family Ligand-Receptor Interactions	0.269	0.0152	PIK3R3
Macropinocytosis Signaling	0.269	0.0152	PIK3R3
Agrin Interactions at Neuromuscular Junction	0.264	0.0149	UTRN
Leptin Signaling in Obesity	0.26	0.0147	PIK3R3
CREB Signaling in Neurons	0.256	0.0126	PIK3R3,EP300
PEDF Signaling	0.256	0.0145	PIK3R3
IL-3 Signaling	0.252	0.0143	PIK3R3
Small Cell Lung Cancer Signaling	0.252	0.0143	PIK3R3
JAK/Stat Signaling	0.252	0.0143	PIK3R3
IL-4 Signaling	0.252	0.0143	PIK3R3
IL-17 Signaling	0.248	0.0141	PIK3R3
Wnt/Î²-catenin Signaling	0.246	0.0123	TLE3,EP300
Toll-like Receptor Signaling	0.244	0.0139	MAP3K1
EIF2 Signaling	0.238	0.012	PIK3R3,EIF3F
Acute Myeloid Leukemia Signaling	0.233	0.0133	PIK3R3
Ephrin Receptor Signaling	0.231	0.0118	VEGFB,EP300
Regulation of IL-2 Expression in Activated and Anergic T Lymphocytes	0.229	0.0132	MAP3K1
VDR/RXR Activation	0.226	0.013	EP300
Î±-Adrenergic Signaling	0.206	0.012	PHKA2
Bladder Cancer Signaling	0.206	0.012	VEGFB
ErbB Signaling	0.206	0.012	PIK3R3
FAK Signaling	0.203	0.0119	PIK3R3
HIPPO signaling	0.2	0.0118	STK4
Neuropathic Pain Signaling In Dorsal Horn Neurons	0.197	0.0116	PIK3R3
TGF-Î² Signaling	0.197	0.0116	EP300
Apoptosis Signaling	0.197	0.0116	MAP3K5
