# Supplementary material for: The Transcription and Translation Landscapes during Human Cytomegalovirus Infection Reveal Novel Host-Pathogen Interactions
Source: PLoS Pathog. 2015 Nov 24;11(11):e1005288. doi: 10.1371/journal.ppat.1005288 (PMC4658056; doi:10.1371/journal.ppat.1005288)
Supplement: S7 Table — The third to ninth columns present the protein abundance measurements along HCMV infection taken from [12]. The tenth, eleventh and twelve columns give the slope, Y Intercept and R2 values of the calculated linear regression for protein expression, respectively. The thirteenth to seventeenth columns present the normalized footprint densities along infection. The eighteenth to twentieth columns give the slope, Y Intercept and R2 values (respectively) of the calculated linear regression for translation at the first 4 time points. (XLSX) [file ppat.1005288.s025.xlsx]

## Sheet: Sheet1
refseq_name	Description	Mock(MS)	6h(MS)	12h(MS)	18h(MS)	24h(MS)	48h(MS)	72h(MS)	slope'	'y_intercept'	'r'	'r^2'	Mock (fp)	5hr(fp)	12hr(fp)	24hr(fp)	72hr (fp)	slope'	'y_intercept'	'r'	'r^2'
AAK1	Isoform 2 of AP2-associated protein kinase 1	1	0.810364	0.785006	0.542448	0.536935	0.418964	0.380375	-0.00777221	0.839013	-0.867732	0.752958	0.477587	0.482403	0.662704	1	0.854253	0.0230388	0.419526	0.97764	0.955781
ADD1	Isoform 2 of Alpha-adducin	0.913	0.797	1	0.723	0.712	0.464	0.32	-0.00877023	0.929663	-0.936591	0.877202	0.561838	0.597535	0.689718	1	0.539859	0.0186639	0.520968	0.974626	0.949895
ADK	Isoform Short of Adenosine kinase	1	0.971776	0.959602	0.86995	0.89762	0.660764	0.456004	-0.00772959	1.02958	-0.989323	0.978761	0.319344	0.439925	0.546354	0.753144	1	0.0176412	0.33387	0.997304	0.994615
AKR1B1	Aldose reductase	1	0.973885	0.800871	0.816104	0.782372	0.546246	0.390642	-0.00844776	0.975817	-0.983298	0.966875	0.389234	0.37533	0.482746	1	0.378642	0.0265887	0.289294	0.934637	0.873547
ALS2	Alsin	0.781	1	0.942	0.935	0.681	0.292	0.296	-0.0103792	0.970752	-0.886278	0.785489	0.34295	0.353138	0.436772	0.829242	1	0.0209306	0.275987	0.9481	0.898894
AP3B1	AP-3 complex subunit beta-1	1	0.879037	0.875753	0.663383	0.591133	0.514505	0.435687	-0.00750182	0.901404	-0.906321	0.821417	0.360871	0.51519	0.75201	1	0.794472	0.0266739	0.38361	0.99268	0.985414
AP3D1	Isoform 5 of AP-3 complex subunit delta-1	1	0.908693	0.854019	0.622198	0.612356	0.508475	0.443958	-0.00744009	0.898416	-0.893915	0.799085	0.396863	0.377134	0.649488	1	0.556402	0.0272173	0.326894	0.974649	0.949942
APPL1	DCC-interacting protein 13-alpha	1	0.822511	0.925325	0.69697	0.579004	0.501082	0.393939	-0.00801846	0.908879	-0.91336	0.834227	0.277793	0.283556	0.410321	1	0.733146	0.0311994	0.173123	0.944886	0.892809
BTN2A1	Butyrophilin subfamily 2 member A1	0.962312	1	0.845226	0.824121	0.571859	0.370854	0.327638	-0.0101434	0.961118	-0.940004	0.883607	0.211441	0.517626	0.877957	1	0.897924	0.0320296	0.323452	0.931078	0.866906
BUB1	Mitotic checkpoint serine/threonine-protein kinase BUB1	0.8475	1	0.725	0.713	0.5	0.391	0.314	-0.00877285	0.867087	-0.90149	0.812685	0.0709551	0.0917244	0.212234	1	0.835698	0.0397616	-0.0638276	0.936113	0.876308
C11orf54	Isoform 2 of Ester hydrolase C11orf54	0.842482	0.804296	1	0.711217	0.912888	0.472554	0.331742	-0.00822444	0.936511	-0.873062	0.762237	0.385674	0.480276	0.559404	0.673517	1	0.0115942	0.405877	0.988761	0.977647
C5orf24	Isoform 2 of UPF0461 protein C5orf24	1	0.674011	0.699049	0.719079	0.593891	0.301452	0.232349	-0.00956526	0.848797	-0.933353	0.871147	0.472043	0.434607	0.698751	1	0.30372	0.0241807	0.403498	0.967316	0.9357
C9orf41	UPF0586 protein C9orf41	1	0.974549	1	0.853659	0.924708	0.609756	0.369035	-0.00917438	1.05473	-0.975638	0.95187	0.470169	0.656378	0.899966	1	0.352138	0.0217389	0.533804	0.944919	0.892873
CAB39L	Calcium-binding protein 39-like	1	0.878807	0.981976	0.858919	0.78931	0.592915	0.382846	-0.00851688	1.00254	-0.979377	0.95918	0.446923	0.565021	0.71155	1	0.611646	0.0229342	0.445798	0.999632	0.999264
C1orf144	Isoform 2 of UPF0485 protein C1orf144	1	0.737582	0.667336	0.679378	0.616157	0.412444	0.376317	-0.00738551	0.831229	-0.903405	0.816141	0.541047	0.654656	0.808021	1	0.528073	0.0190342	0.55583	0.995956	0.991928
CCNA2	Cyclin-A2	0.9135	1	0.629	0.521	0.412	0.113	0.153	-0.0119195	0.841001	-0.889332	0.790911	0.151726	0.0460598	0.284806	1	0.341585	0.0383415	-0.0223525	0.926016	0.857506
CDC37	Hsp90 co-chaperone Cdc37	1	0.838955	0.800871	0.632209	0.540805	0.350381	0.270947	-0.00982166	0.88601	-0.945886	0.8947	0.342835	0.400984	0.650208	1	0.668739	0.0285408	0.305963	0.993045	0.986139
CMPK1	UMP-CMP kinase	1	0.967624	0.900428	0.772144	0.818571	0.621869	0.487477	-0.00712713	0.978714	-0.979524	0.959468	0.365107	0.52306	0.723176	1	0.805351	0.0262576	0.383696	0.997335	0.994677
CDK2	Cyclin-dependent kinase 2	1	0.937658	0.765332	0.977192	0.860618	0.477446	0.324379	-0.00966	1.01163	-0.940023	0.883643	0.138575	0.250142	0.535148	1	0.508906	0.0368064	0.103701	0.996719	0.993448
CHEK1	Serine/threonine-protein kinase Chk1	1	0.916456	0.647089	0.901266	0.816203	0.390886	0.27038	-0.0100984	0.965713	-0.921071	0.848372	0.12412	0.118266	0.413536	1	0.504883	0.0387392	0.0169035	0.972905	0.946543
CHUK	Inhibitor of nuclear factor kappa-B kinase subunit alpha	1	0.842221	0.638813	0.551952	0.528862	0.407916	0.317757	-0.00823601	0.824286	-0.882633	0.779041	0.255011	0.42393	0.86597	1	0.54958	0.0321045	0.307156	0.944129	0.89138
CKAP2L	Cytoskeleton-associated protein 2-like	0.8885	1	0.706	0.746	0.748	0.393	0.404	-0.00807811	0.905651	-0.907972	0.824412	0.0993899	0.0668315	0.271414	1	0.549248	0.0395854	-0.0463416	0.943785	0.890731
CLASP2	CLIP-associating protein 2	1	0.837185	0.680021	0.523883	0.48793	0.360555	0.313303	-0.00860174	0.821599	-0.875189	0.765956	0.170409	0.237391	0.423466	1	0.492846	0.0354059	0.0949059	0.977183	0.954886
EIF4H	Isoform Short of Eukaryotic translation initiation factor 4H	1	0.899945	0.85351	0.621338	0.589276	0.527363	0.430072	-0.00743911	0.894363	-0.891037	0.793947	0.0863866	0.382147	0.384974	1	0.333076	0.0355103	0.0993963	0.961634	0.92474
EPHB2	Isoform 2 of Ephrin type-B receptor 2	1	0.790162	0.760858	0.754579	0.637363	0.534799	0.40607	-0.00708895	0.879978	-0.943511	0.890213	0.1471	0.332286	0.76771	1	0.789793	0.0364626	0.188033	0.969799	0.940511
CYB5R2	NADH-cytochrome b5 reductase 2	1	0.844469	0.697361	0.771477	0.589556	0.3863	0.288602	-0.00937221	0.894966	-0.952997	0.908204	0.295715	0.305767	0.454363	0.681075	1	0.0170087	0.259891	0.984008	0.968271
DGKA	Diacylglycerol kinase alpha	1	0.960254	0.934817	0.751457	0.674086	0.480127	0.491786	-0.0078578	0.958133	-0.922419	0.850857	0.338781	0.471782	0.551085	0.774594	1	0.0174464	0.355235	0.993424	0.986891
DLGAP5	Isoform 2 of Disks large-associated protein 5	1	0.961091	0.796362	0.729661	0.418393	0.370894	0.203133	-0.0112355	0.928845	-0.92791	0.861018	0.125147	0.0625738	0.495317	1	0.621337	0.0400478	0.0102691	0.967206	0.935487
DYNC1I2	Isoform 2C of Cytoplasmic dynein 1 intermediate chain 2	1	0.868393	0.795038	0.632147	0.461704	0.436893	0.386192	-0.00807067	0.86187	-0.866338	0.750541	0.223791	0.243566	0.421637	1	0.30282	0.0336113	0.127732	0.96361	0.928545
DYNC1LI2	Cytoplasmic dynein 1 light intermediate chain 2	1	0.849517	0.827939	0.565588	0.553095	0.431573	0.373651	-0.00817762	0.867619	-0.887868	0.78831	0.548661	0.499918	0.799146	1	0.563921	0.0212476	0.494143	0.950744	0.903914
EFHD2	EF-hand domain-containing protein D2	1	0.869897	0.685901	0.681546	0.467066	0.321176	0.215569	-0.0104567	0.874765	-0.937747	0.879369	0.527128	0.469627	0.672303	1	0.542107	0.0217334	0.444497	0.951477	0.905308
HEATR5A	Isoform 2 of HEAT repeat-containing protein 5A	1	0.827167	0.934617	0.824126	0.603142	0.596047	0.441967	-0.00723209	0.932692	-0.911292	0.830453	0.375645	0.404029	0.538894	0.733756	1	0.0155834	0.353352	0.991969	0.984003
ERC1	ELKS/Rab6-interacting/CAST family member 1	1	0.909895	0.864566	0.694306	0.587065	0.40796	0.291874	-0.00996853	0.935715	-0.96223	0.925886	0.247645	0.351906	0.400198	0.720508	1	0.0191577	0.233698	0.977908	0.956304
EXOC5	Exocyst complex component 5	1	0.893347	0.800422	0.609293	0.545935	0.451954	0.383316	-0.00815478	0.878875	-0.898371	0.807071	0.467547	0.496281	0.612353	1	0.330025	0.02286	0.40973	0.969123	0.939199
FNTA	Protein farnesyltransferase/geranylgeranyltransferase type-1 subunit alpha	1	0.933705	0.942618	0.942618	0.901393	0.697493	0.445682	-0.00753738	1.03146	-0.975964	0.952506	0.612213	0.598816	0.682239	1	0.582827	0.0170129	0.548934	0.941295	0.886037
GAPVD1	Isoform 2 of GTPase-activating protein and VPS9 domain-containing protein 1	1	0.841142	0.776521	0.602046	0.544965	0.341411	0.317717	-0.00919181	0.868332	-0.921763	0.849647	0.213989	0.415074	0.878301	1	0.948035	0.0336089	0.282349	0.937043	0.87805
HERC1	Probable E3 ubiquitin-protein ligase HERC1	1	0.653885	0.720484	0.563068	0.534813	0.397578	0.326942	-0.00755275	0.793752	-0.867562	0.752665	0.379347	0.39276	0.466638	0.687597	1	0.0133049	0.34521	0.970729	0.942315
HINT1	Histidine triad nucleotide-binding protein 1	1	0.872499	0.830189	0.769583	0.636935	0.512293	0.375071	-0.00826309	0.926275	-0.971479	0.943771	0.290232	0.469375	0.504511	1	0.798268	0.0283104	0.275848	0.968439	0.937874
IGSF8	Isoform 3 of Immunoglobulin superfamily member 8	1	0.912334	0.891947	0.849134	0.648318	0.293578	0.256881	-0.0114641	0.987962	-0.963211	0.927775	0.556268	0.446513	0.732869	1	0.990646	0.0215137	0.463397	0.926875	0.859097
MTMR1	Isoform 1A of Myotubularin-related protein 1	0.953439	1	0.900529	0.720635	0.708995	0.332275	0.393651	-0.00957768	0.96193	-0.925045	0.855707	0.33233	0.345049	0.409741	0.816228	1	0.0206999	0.263663	0.938651	0.881066
PANK4	Pantothenate kinase 4	1	0.917221	0.743202	0.663444	0.603021	0.477341	0.436254	-0.00744033	0.88282	-0.901357	0.812445	0.251365	0.263573	0.483721	0.89798	1	0.0284326	0.182726	0.979387	0.959199
MTMR6	Myotubularin-related protein 6	1	0.789989	0.667029	0.529924	0.547334	0.326442	0.31012	-0.00858839	0.816678	-0.889786	0.79172	0.352306	0.594731	0.815853	1	0.543296	0.0260024	0.424198	0.966512	0.934145
PGM1	Phosphoglucomutase-1	1	0.881316	0.917744	0.757932	0.788484	0.674501	0.407756	-0.0073535	0.96448	-0.967135	0.935349	0.432703	0.435129	0.617519	1	0.57417	0.0249762	0.365332	0.97374	0.94817
PFN1	Profilin-1	1	0.798133	0.774796	0.595099	0.516919	0.404901	0.317386	-0.00858948	0.850477	-0.913187	0.833911	0.51719	0.661491	0.620312	0.925515	1	0.0155115	0.522134	0.92824	0.86163
PLS1	Plastin-1	1	0.75763	0.654698	0.506284	0.428486	0.312388	0.274087	-0.00878838	0.787926	-0.866931	0.75157	0.0143792	0.0195986	0.109679	0.284201	1	0.0118535	-0.0145339	0.978822	0.958092
PPM1A	Protein phosphatase 1A	1	0.967703	0.826555	0.788278	0.900718	0.546651	0.472488	-0.00753932	0.979924	-0.947927	0.898566	0.56534	0.517791	0.761527	1	0.841675	0.0202295	0.503812	0.958617	0.918947
PTGR1	Prostaglandin reductase 1	1	0.844571	0.798857	0.705143	0.741714	0.589714	0.409143	-0.00709536	0.909472	-0.962482	0.926372	0.24033	0.277091	0.302288	0.569735	1	0.0136867	0.207073	0.94671	0.89626
PRKACA	Isoform 2 of cAMP-dependent protein kinase catalytic subunit alpha	1	0.884324	0.691892	0.606486	0.531892	0.485405	0.233514	-0.00929103	0.872271	-0.929485	0.863943	0.390397	0.361474	0.786673	1	0.769218	0.0284138	0.343395	0.9494	0.90136
PRKAR1A	cAMP-dependent protein kinase type I-alpha regulatory subunit	1	0.91623	0.74555	0.543455	0.428272	0.310995	0.252356	-0.0102343	0.862718	-0.892282	0.796167	0.596094	0.634497	0.811535	1	0.4695	0.0176416	0.579705	0.991212	0.982501
PKN2	Serine/threonine-protein kinase N2	1	0.872821	0.788718	0.650256	0.647179	0.477949	0.436923	-0.00735869	0.885487	-0.92112	0.848462	0.304837	0.399644	0.501615	0.945807	1	0.0266666	0.264644	0.978608	0.957674
SCRN3	Secernin-3	0.999446	0.822616	1	0.774945	0.845898	0.650776	0.427938	-0.00729787	0.976462	-0.929498	0.863966	0.484115	0.383304	0.617978	1	0.985022	0.0241938	0.373363	0.9319	0.868437
RAP1GDS1	Rap1 GTPase-GDP dissociation stimulator 1	1	0.75344	0.684633	0.533257	0.497706	0.365826	0.286697	-0.0085041	0.807471	-0.892401	0.796379	0.301386	0.44674	0.521278	1	0.644151	0.0284146	0.276101	0.977175	0.95487
RBBP9	Isoform 2 of Putative hydrolase RBBP9	1	0.942211	0.871859	0.682161	0.620603	0.28392	0.242462	-0.0114287	0.957198	-0.960392	0.922353	0.581389	0.618081	0.885026	1	0.732985	0.0187672	0.578761	0.957418	0.916649
ROCK1	Rho-associated protein kinase 1	1	0.817354	0.73594	0.561328	0.483128	0.364221	0.344938	-0.00837598	0.830655	-0.876326	0.767947	0.35697	0.640949	0.65088	1	0.865532	0.024219	0.413955	0.957307	0.916437
RPAP2	Isoform 2 of Putative RNA polymerase II subunit B1 CTD phosphatase RPAP2	1	0.82551	0.538776	0.62551	0.366327	0.2	0.211224	-0.0103053	0.803187	-0.868802	0.754817	0.495319	0.387902	0.784839	1	0.88889	0.024665	0.414199	0.922521	0.851045
SGCB	Beta-sarcoglycan	0.815	0.894	1	0.687	0.867	0.447	0.371	-0.00810988	0.934397	-0.877497	0.770001	0.527561	0.663105	0.874904	1	0.604481	0.0196837	0.564635	0.968809	0.938591
SUGP2	Isoform 3 of SURP and G-patch domain-containing protein 2	0.9889	1	0.739657	0.535822	0.404642	0.191726	0.168517	-0.012195	0.889196	-0.900973	0.811753	0.235079	0.173322	0.360325	1	0.53432	0.0340603	0.0930639	0.932737	0.869998
TBC1D15	Isoform 2 of TBC1 domain family member 15	0.987412	0.909366	1	0.993958	0.845921	0.606244	0.48137	-0.00770647	1.0302	-0.950997	0.904394	0.366487	0.406644	0.682328	0.930463	1	0.0249317	0.340931	0.98549	0.971191
TBC1D9	TBC1 domain family member 9	1	0.782295	0.700978	0.688626	0.581575	0.38806	0.390118	-0.00770524	0.845514	-0.906095	0.821007	0.334809	0.411298	0.69878	1	0.949748	0.0288892	0.315108	0.992418	0.984893
TIPRL	TIP41-like protein	1	0.884636	0.870421	0.717332	0.624385	0.404593	0.325861	-0.00954356	0.93501	-0.964574	0.930404	0.502038	0.632934	0.745257	1	0.812969	0.0202784	0.512204	0.997819	0.995643
TRIP10	Isoform 2 of Cdc42-interacting protein 4	0.930962	0.978033	1	0.843096	0.630753	0.404812	0.389121	-0.00951596	0.984236	-0.922973	0.851879	0.331944	0.290276	0.718179	1	0.912442	0.0310406	0.266933	0.958112	0.917978
UBE2G1	Ubiquitin-conjugating enzyme E2 G1	1	0.836456	0.775696	0.723038	0.779747	0.627848	0.375696	-0.00720297	0.916431	-0.953519	0.909199	0.312267	0.467432	0.703141	1	0.591068	0.0287167	0.326364	0.997243	0.994494
TXNDC17	Thioredoxin domain-containing protein 17	1	0.801466	0.841784	0.640195	0.444716	0.350641	0.331093	-0.00904216	0.862498	-0.883136	0.779928	0.330577	0.469013	0.587397	0.671193	1	0.0135677	0.375476	0.953431	0.90903
WDR1	WD repeat-containing protein 1	1	0.79774	0.766102	0.568362	0.514124	0.477966	0.359322	-0.00759762	0.835884	-0.87591	0.767219	0.544456	0.745486	0.732385	0.957671	1	0.0152584	0.588601	0.939792	0.883209
WDR61	WD repeat-containing protein 61	1	0.939203	0.852201	0.671908	0.644654	0.508386	0.5	-0.00703989	0.911933	-0.89403	0.79929	0.40934	0.507315	0.572047	0.708733	1	0.0119693	0.426674	0.9919	0.983865
